# Supplementary material for: Light-Seq: light-directed in situ barcoding of biomolecules in fixed cells and tissues for spatially indexed sequencing
Source: Nat Methods. 2022 Oct 10;19(11):1393–402. doi: 10.1038/s41592-022-01604-1 (PMC9636025; doi:10.1038/s41592-022-01604-1)
Supplement: Supplementary file 4 — List of SABER-FISH probe sets used for RNA-FISH validation experiments. [file 41592_2022_1604_MOESM4_ESM.xlsx]

## Sheet: SABER-FISH Probes
Name	Sequence
Slc18a2.37_1	GGGTAAGGACAACTACAAGGCCTCTCTCACATCACATtttTTTCTCTTC
Slc18a2.37_2	GGAGCTGGACAGTGGCTTTGGAGGCAAACAtttTTTCTCTTC
Slc18a2.37_3	GATGAGCAAGAGGAGCCGATTCCCTGCAGGtttTTTCTCTTC
Slc18a2.37_4	ACCATTTACAACCACCTCTTTCCAGGTGAGTGGTTATtttTTTCTCTTC
Slc18a2.37_5	ACCCCTTGTTGGCTTTAATTACTGCTGCCAATGATtttTTTCTCTTC
Slc18a2.37_6	GTGGCATTCCCCGTGAACACAGTAGAGTTGTTATAGTtttTTTCTCTTC
Slc18a2.37_7	CCCACAAACTCATAGAGCACACTTCCAAAGGGGtttTTTCTCTTC
Slc18a2.37_8	GCAGCATTTGGGTTCTTTCCTCTGCTTTCAGAACATTtttTTTCTCTTC
Slc18a2.37_9	CCCTTTTAGCCATGTAAGAGCAGCCATCTTTCAGAGTtttTTTCTCTTC
Slc18a2.37_10	TCATCATCTGTGTACACGCTGGCCAGCATGtttTTTCTCTTC
Slc18a2.37_11	GTCGTGTTGGTCACAGTGTGCTGTGTGGTGtttTTTCTCTTC
Slc18a2.37_12	ATATCTCCACACTGCCCGGGTCCCAGTCCGTGtttTTTCTCTTC
Slc18a2.37_13	CCAGAGCCCTGCTCAGTTTACCCAGTCCGGtttTTTCTCTTC
Slc18a2.37_14	TTGTCTTCACTGGGGCAGTCGGGAGGGACAtttTTTCTCTTC
Slc18a2.37_15	GGATGGCGTGACTAAGACAGCTCTTAAGTCATCTCACtttTTTCTCTTC
Slc18a2.37_16	GGGAACCCAATTGTCCCTTAAACACACCAGACTTCtttTTTCTCTTC
Slc18a2.37_17	TGGATGACCTGCAAGCAGGTGAGAGATGTGATTTTtttTTTCTCTTC
Slc18a2.37_18	CAACTCCAAAGTTGGGAGCGATGAGTCCGTAGATATTtttTTTCTCTTC
Slc18a2.37_19	GACCTGGCGATCAGCAGGAAGGCATAGCTGtttTTTCTCTTC
Slc18a2.37_20	GCAACCAGCACAGATACAGTTAGCAGTCAAAAGGAAGtttTTTCTCTTC
Slc18a2.37_21	GCAGAATCCAGCAAACATGGGAATTGGATAGCCAATTtttTTTCTCTTC
Slc18a2.37_22	AGCAGTAACAGGCATGCCTTTGCTGATCGTTTTtttTTTCTCTTC
Slc18a2.37_23	CACAAGGCATCCTGGAGAAGGTTAAGCCCTGtttTTTCTCTTC
Slc18a2.37_24	TGCAGACCCATGACTGTCCAATGGCTTAAGAGTtttTTTCTCTTC
Slc18a2.37_25	GCTGGCCTGGCAGTCTGGATTTCCGTAGTATTTTtttTTTCTCTTC
Slc18a2.37_26	TGGTCTCCATCATCCAGATGGGCAGGGCGGtttTTTCTCTTC
Slc18a2.37_27	GGAGACACATGTACACAGTTAAACATTGGGCAACGTTtttTTTCTCTTC
Slc18a2.37_28	GCAGCCCAACTTGCACATTCTCATTTAGAAGGTCTtttTTTCTCTTC
Slc18a2.37_29	ATGTTGTCTAGCAGCAGCGCGAGGAACACGtttTTTCTCTTC
Slc18a2.37_30	GGGGTTGTCATCCTAAAGTTCTCAATGTCCAAGGTCAtttTTTCTCTTC
Slc18a2.37_31	GGGGTACGGCTGGACATTATTCTGAGTGTACATCTTTtttTTTCTCTTC
Slc18a2.37_32	ACATCACCAGGGTCCCACAGAAAGCTTCATAAAACAAtttTTTCTCTTC
Slc18a2.37_33	GATAAGAGATGCTCGCTGGCAGGAAGGCAAtttTTTCTCTTC
Slc18a2.37_34	ACTGGCACACTGAAAAGACATATCAGTGTTGTCATGCtttTTTCTCTTC
Slc18a2.37_35	GCTCCAGCATGGCTATCCCCATGTTTGCAAAtttTTTCTCTTC
Slc18a2.37_36	GCAGAAGGCTACATCTGCAATGGCATACACACTtttTTTCTCTTC
Slc18a2.37_37	CCCATAGACAGACACGTGCCGCAGGTCCACtttTTTCTCTTC
Slc18a2.37_38	CGATGAGAATGTATGGGTCCTTCAGCAAGGTCGTAtttTTTCTCTTC
Slc18a2.37_39	CCAATAATTGTCATGAGCCAAGGAAAGCCAATTGCCTtttTTTCTCTTC
Slc18a2.37_40	GCAGCAAGCACCAGGAAAGGAGCTGTCTTCtttTTTCTCTTC
Slc18a2.37_41	TGGAAGCTTTCGGAAGTGGAGGCTGTGAGCtttTTTCTCTTC
Slc18a2.37_42	TGCTTCAGAAAGGGGAGGTGTCCTAACCACTCTATTAtttTTTCTCTTC
Slc18a2.37_43	AGAGCAATCCCCATGGCGTTACCCCTCTCTtttTTTCTCTTC
Slc18a2.37_44	GGCTCAGTCACTCTCAGATTCTTCATCATCACCGACtttTTTCTCTTC
Slc18a2.37_45	CAGGTAGCCCATGATAGGCATCATGGAGGAGTtttTTTCTCTTC
Slc18a2.37_46	GTAGCCTTGGGTGACTCCCCTCCTGGGAGGtttTTTCTCTTC
Slc18a2.37_47	GCTGATCCCAACAACTATCATTCCCAGAAGAGCACACtttTTTCTCTTC
Slc18a2.37_48	ATGAACAGGATCAGCTTGCGCGAGTGGCGGtttTTTCTCTTC
Scn5a.36_1	AGCGTTGGGGAGAAGAAGTACTTCTGGATGATGTtttAACTAATCT
Scn5a.36_2	CGAACAGGATGTCCATACAGTGGATGCGGTCtttAACTAATCT
Scn5a.36_3	CACGGTGCTGTTTCTTTTGCCATTGAGGACATGtttAACTAATCT
Scn5a.36_4	ATGCTAAATAGGATTGTCAGCAGCTGAGGAGGTCAtttAACTAATCT
Scn5a.36_5	TCTTCACAGACTGGATTAGGGCTCCCACGATTtttAACTAATCT
Scn5a.36_6	TGCTGTACTGTTCTCGTCATCTGCAAAATCTGCCtttAACTAATCT
Scn5a.36_7	TGTGAAGATGGCCACGAAGAGCAGGTTGATCtttAACTAATCT
Scn5a.36_8	CCAGTACAACTCTCCAGTCACGTTGAAGGACTCAtttAACTAATCT
Scn5a.36_9	TGATGACACCAATAAACAGGTTGAGGGTGAAGAAGGAtttAACTAATCT
Scn5a.36_10	TCTCCATTGACACCTGCTCAGGGTTAGGAAGAGtttAACTAATCT
Scn5a.36_11	GGTTTCTTGGAGCCCAGCTTCTTCATGGCAtttAACTAATCT
Scn5a.36_12	CCTGCTGGAAGTAGTAGTATGGGTCAAGGGCGtttAACTAATCT
Scn5a.36_13	CATTGGTGCCATTGAGCTCAGTAAAGTTACGCACGtttAACTAATCT
Scn5a.36_14	ATGAAGATGATGAAAGTCTCGAACCAGCTGTGCTCCtttAACTAATCT
Scn5a.36_15	AGAACATGTCGAAGTCATCCTCGCTCAGGGGtttAACTAATCT
Scn5a.36_16	ATAAGATTTCCACTCAGAGAGGCATCACCAGGACAGTtttAACTAATCT
Scn5a.36_17	CACAAAGACATAGGTGAACATCTTGTCGGCGTACTCCtttAACTAATCT
Scn5a.36_18	GCCGTGTGAACTGCTGCAGATGTTCATGGAtttAACTAATCT
Scn5a.36_19	CTCTGTGCTCTCTTCTGTGGCCACACTGAAGTtttAACTAATCT
Scn5a.36_20	TCTCCAGGATGATGGCAATGTACATGTTGACCACGtttAACTAATCT
Scn5a.36_21	GAACAGGAGACTGGAATCCTGTGGACAACAGGGtttAACTAATCT
Scn5a.36_22	GGAAGGACGTGGAGGAGATGGAAGAGCTGGtttAACTAATCT
Scn5a.36_23	GGAGGGTCGTGTTGTGCCATGAACACACAGtttAACTAATCT
Scn5a.36_24	AAAAGCCTTCTCAGAAGACGCCTAGGATAGTCAGACCtttAACTAATCT
Scn5a.36_25	CACCACAGCCAGGATCAAGTTCACAAGGTAGAAGGtttAACTAATCT
Scn5a.36_26	GAGCTCTCGGGGTGGGTTGCCATAGAGATCtttAACTAATCT
Scn5a.36_27	CATCATGTAGGCAATGAGTCCCTCTCGCTCGGtttAACTAATCT
Scn5a.36_28	CACTTGTGCCTCAGGTTGCCCATGAAGAGCtttAACTAATCT
Scn5a.36_29	CTGTTCCCACACAGCAACACATCCGTGGTGtttAACTAATCT
Scn5a.36_30	GTAGGCCACCCACTTGAGCAGCATCTCCAAtttAACTAATCT
Scn5a.36_31	CCCGCTCACCATGGGCAGGTCCATATTGATtttAACTAATCT
Scn5a.36_32	GGGGATGGATGGCTTGTCACCTTCCAGGTCtttAACTAATCT
Scn5a.36_33	TGAAGCAGTCCTCTGGGTCCTTGACGTCCTtttAACTAATCT
Scn5a.36_34	CAGACGGAAGGAACGCAGCACAGACAGGTTtttAACTAATCT
Scn5a.36_35	GACGTTCCCAGCAGTCCTGTGTCATCAGGCtttAACTAATCT
Scn5a.36_36	CTAAGGTGTTGGCCACGAGGCTGACCAGTGtttAACTAATCT
Scn5a.36_37	GGGGTCTGTCCAGCACTATAGGGCGGAGAAtttAACTAATCT
Scn5a.36_38	AGTGCCAGGGAGGGACACACATCTCTCCAAtttAACTAATCT
Scn5a.36_39	TGCAGGCCAATGAGGGCAAAGACACTGAGGtttAACTAATCT
Scn5a.36_40	GAGTGGCTCAGACAGGGCATCGGCAAAGTCtttAACTAATCT
Scn5a.36_41	GGGACTTGATGGGACCCATCTCGGCAAAGCtttAACTAATCT
Scn5a.36_42	CTGGTGCCCCGAGGTAACAGGAAGTTTGCCtttAACTAATCT
Scn5a.36_43	AGTCGAAGCTGGTGTAACCGTGGTCAGGGTtttAACTAATCT
Scn5a.36_44	AGTGACTCCCGGGTGAACCTACGGAAGCTGtttAACTAATCT
Scn5a.36_45	GGCATTGGTGGCACTGAACCGGAAGATGGTtttAACTAATCT
Scn5a.36_46	CCGCTTGCTGGCGGAAGAGGAAGGAAGCATtttAACTAATCT
Scn5a.36_47	GCTCCCTTTGCTGCCACAGCTGGACACAGTtttAACTAATCT
Scn5a.36_48	GCACTCGCCCACTCGCGTGTGTGAGTGAAGtttAACTAATCT
Scn5a.36_49	CCCCGAGGTCTGGGATTTGCTCCAGGAGGTtttAACTAATCT
Scn5a.36_50	TCTCACCTGCCTTCAGGCACCGGTAGCCTTtttAACTAATCT
Scn5a.36_51	GGGGTCCTGTGTTGAGGATGGGGCTGAGGAtttAACTAATCT
Scn5a.36_52	TCAGGGGTCGAAGTGCACGCAGTGTCCTCAtttAACTAATCT
Scn5a.36_53	CCCCGGGCTCCTCAAAGCCATCTGCACATGtttAACTAATCT
Scn5a.36_54	CCTGCGTCGTGTCCACCATGCAGCAAGGACtttAACTAATCT
Scn5a.36_55	GGAAGAGCGCAAGGAAAGCCCAGGCGAAGGtttAACTAATCT
Scn5a.36_56	CAGCCGAGGGTGGCTCTGCTGGAGAGCTAGtttAACTAATCT
Scn5a.36_57	TGGCCCTCGTGACGCTGTCATAGGACGGTGtttAACTAATCT
Scn5a.36_58	CACCGGGTGGAAGGGGCTGAGGACGTACAAtttAACTAATCT
Scn5a.36_59	CCGCAGGGTGGTGGTGATGGGCTCATAGGAtttAACTAATCT
Scn5a.36_60	CAAAGCGAAGGCCCCTTTGGATGCGAGCCAtttAACTAATCT
Scn5a.36_61	GGCCGGACGGGTGGCCAGGTTCACACTATAtttAACTAATCT
Scn5a.36_62	TGCTTAGGCCTTCCTGGCTCCTCAGCCCAGtttAACTAATCT
Scn5a.36_63	CAGGCCTGACCACGCAGGGCCTTTCTCCTAtttAACTAATCT
Scn5a.36_64	TTGGCTCCTCGGATCAGCCTGAGGATGCGGtttAACTAATCT
Scn5a.36_65	GACAGGGCCAGGCTACCCTCCCACTTCCACtttAACTAATCT
Scn5a.36_66	GCTGGATGACCGTGGCCGACACCTCCTCATtttAACTAATCT
Scn5a.36_67	CCCCTGGAGCCATTGCTGTTGGGCAGGTTGtttAACTAATCT
Scn5a.36_68	ATGCCCCTCCCTCCTTCCGTCTACCGGCTAtttAACTAATCT
Scn5a.36_69	TTTTCAGCCATGCGCTTCTCGATGGCCGCCtttAACTAATCT
Scn5a.36_70	CCCTCCGACAGCTCGGCGAGGTAGGTAGGAtttAACTAATCT
Scn5a.36_71	CCTCATGGATGTCCGGCTGAGCCCATGGGTtttAACTAATCT
Scn5a.36_72	CTCGTCAGGGGCTGTGAGGTTGTCTGCGCTtttAACTAATCT
Scn5a.36_73	CGGCCTATGTCCCGCCCCAGTGTGTGAAGTtttAACTAATCT
Scn5a.36_74	CCTCACGGCTCTCCTGTGAGGTGGCCGAACtttAACTAATCT
Scn5a.36_75	GCCTTGGGACAGGGCCTGCCACATCTCAGAtttAACTAATCT
Gabre.34_1	AGAGAAAGACAGAGGGCAAGAGTGAGAATCCATTGGtttCTCTACTAC
Gabre.34_2	TAGCTTCCAAGTGTTCTTCGCATTGATTTCGAGCTTGtttCTCTACTAC
Gabre.34_3	CAGTGAGTTCTGGTTCTTTTGCTGGAAGCTTCTTTCCtttCTCTACTAC
Gabre.34_4	GAAGGGCCAGGAACATGTTGAGAAGCATCAGGtttCTCTACTAC
Gabre.34_5	CTCCAGCAGGAGATTCAGGCGGAGTTAGAGGtttCTCTACTAC
Gabre.34_6	GGAAATAGGCCCGAGGCTGTTGACAATGACTTtttCTCTACTAC
Gabre.34_7	AGAACTTTAGGCAACATCTCGGCGGTGCCTtttCTCTACTAC
Gabre.34_8	CCACACCGCCTCCAGGGACACTGAGGTCTTtttCTCTACTAC
Gabre.34_9	TTGTAACGAAGACGCTCATCATACCAGGTCTGGTtttCTCTACTAC
Gabre.34_10	ATTTTGAAAGACAATGAAGCCAAACCGCCTGCTTACAtttCTCTACTAC
Gabre.34_11	TCAGGATGGTGTTAAGGATTCGAGAAGCTCTTGTCAGtttCTCTACTAC
Gabre.34_12	CAGCAGCAGCTTCTATCTTGATCCAGAAGGAGACCtttCTCTACTAC
Gabre.34_13	TTTCCCACCTGGGCGTTCAGTCATGCAATCtttCTCTACTAC
Gabre.34_14	AAATTGAGCATGTGGAGTGAGCATCTTGCATCAATGGtttCTCTACTAC
Gabre.34_15	CCAGCTGCCTCCCTCACAACCAGGAGCCATtttCTCTACTAC
Gabre.34_16	ACTAGGTTGAGGCTCCAGCTGGGACTGGGGtttCTCTACTAC
Gabre.34_17	GGGCTGGGGCTGAGGGCCGAAGACTACAGTATtttCTCTACTAC
Gabre.34_18	TATAGAAGTCCAAAGCCGTGAGATAGGAGACACGAGGtttCTCTACTAC
Gabre.34_19	AAGCACCCGCGAATAGTTATCCAGACGATAAACATGGtttCTCTACTAC
Gabre.34_20	ACGTTGCCATGCAGAATAAGGGTTTCAAATGTGTCAtttCTCTACTAC
Gabre.34_21	ATTGTAGGTCAGGAAGTTGAGCACAGCAAACTCTAGCtttCTCTACTAC
Gabre.34_22	GGCACAGGCTGAGGCTGAGGGCCAAAGACTtttCTCTACTAC
Gabre.34_23	ATGCCAGGGCGCAGTTTATGGTCATAGTTGCtttCTCTACTAC
Gabre.34_24	GAAATTCTTACAGGACAAGGTACCCAGCGTGGCtttCTCTACTAC
Gabre.34_25	ACTGAGTACAACACCTTTCCATCCTTGTGGATGAGAGtttCTCTACTAC
Gabre.34_26	CTTGATCTTGGAGACCATTGATACCCCTCTTCAGCAtttCTCTACTAC
Gabre.34_27	AAAAGGTATCCGGGATCCACAACTGGCTCACCtttCTCTACTAC
Gabre.34_28	GGGTGCGTGCACGAGCACGAGTACGTGCATTAtttCTCTACTAC
Gabre.34_29	ATACTTCCTGAGAACCCTGAAGCACACATAGCTTCTGtttCTCTACTAC
Gabre.34_30	TCATAGGTGACAATCTCACACACAAACACTTCCTGCTtttCTCTACTAC
Sstr2.25_1	CCATTGAGGAGGGTCCTCTGGGTCTCCGTGtttCCAATAATA
Sstr2.25_2	GTGACGTGGCGAGTCCTTTTCTTCAGGTTCAGtttCCAATAATA
Sstr2.25_3	ACTTTAGGGGAGACGTGACCAGAGGGGTATACTTtttCCAATAATA
Sstr2.25_4	CCTAGCATGAAGAGTTCATCTGCAATGGCCAGGTTAtttCCAATAATA
Sstr2.25_5	GCAAGACAGATGCTGGAAGCTTAGATTGGACTGACTtttCCAATAATA
Sstr2.25_6	TCGCTCCTCTCCCCATCCTCCGTACCACTCtttCCAATAATA
Sstr2.25_7	CCAGGAACCCCAGGATGAAGGCGTAGATAATGAtttCCAATAATA
Sstr2.25_8	GTTTCTGCCGGGCAGCTGTTTTCCACCAGGtttCCAATAATA
Sstr2.25_9	GTTTGTGTGACCGGGGAGGGGAGAATATACAAATGTAtttCCAATAATA
Sstr2.25_10	CATTGCTTGGCCCCAGTGAGCCGTTGAGGTtttCCAATAATA
Sstr2.25_11	AAGAAGGCGTACAGGATGGGGTTGGCGCAGtttCCAATAATA
Sstr2.25_12	TTCCTGGGTTGTTCAGATACTGGTTTGGAGGTCTtttCCAATAATA
Sstr2.25_13	CCAGGGAATGGGAGACACACTGACAGGAGTCtttCCAATAATA
Sstr2.25_14	TACAGCTGCTCCTGCCCCACTGGTTGCTCCtttCCAATAATA
Sstr2.25_15	GGCCGGCGTATATCATGATGGGCAAAATGACGtttCCAATAATA
Sstr2.25_16	TCTTGGCTGTCCGGGGTCGCCTCCATTTGGtttCCAATAATA
Sstr2.25_17	CCGGCAGATGGCCTTGCCAAAAGGCCAGTGtttCCAATAATA
Sstr2.25_18	CTTCTGGCGTCTGAGAGAGCTTGCCCGGGCtttCCAATAATA
Sstr2.25_19	GACTTAATGGGGTGCACCACGGCCAGGTAGtttCCAATAATA
Sstr2.25_20	TTTACCCAGCTGGGCGTCCAGGAGCACAGCtttCCAATAATA
Sstr2.25_21	CTTTCCACTCCGTCTAGAACCAAGCTGCCTAGAtttCCAATAATA
Sstr2.25_22	TCACACCCAGGCAATGATGTCTTCCGCTCCtttCCAATAATA
Sstr2.25_23	AGGATGTAGATGTTGGTGATGGTCTTCATCTTGGCATtttCCAATAATA
Sstr2.25_24	GATGAACAGGTAGCAGAGACAAATGATGGTAAGGGGTtttCCAATAATA
Sstr2.25_25	CTACGATGGACACCATGCGGGTCACCTTTTtttCCAATAATA
Sstr2.25_26	ATGCTCCTCCAGTGTCTGGGGATGGCCCATtttCCAATAATA
Sstr2.25_27	TGGTGAACTGATTGATGCCATCTACAGTCATGACCACtttCCAATAATA
Sstr2.25_28	GTCTCATTCAGCCGGGATTTGTCCTGCTTACTGtttCCAATAATA
Sstr2.25_29	CTGTTGGCATAGGTGAGGATCACCACAAAGTCAAACtttCCAATAATA
Sstr2.25_30	GCGGAGGATGACATAAATGACCAGCGTGTTGCtttCCAATAATA
Sstr2.25_31	CGCACAGCCCGACAACACACACCACGAAGTtttCCAATAATA
Sstr2.25_32	GGATTGTGAATTGTCTGCCTGCACGAAAACGTTCtttCCAATAATA
Sstr2.25_33	CATTCAACTGCTCAGAGCTCATCTCCATGGCTGtttCCAATAATA
Sstr2.25_34	CTTAGCGGGTGTTTGGCGCTCAGCAGTGGCtttCCAATAATA
Sstr2.25_35	TGTCGTAGTATGGCTCGGTCTGGTTGGAGCtttCCAATAATA
Sstr2.25_36	AGATGAACGTGAGGACGGCGTTGCTTGTCAtttCCAATAATA
Sstr2.25_37	CAAATGGAGAGGACACCCACACTTGGCTCCtttCCAATAATA
Sstr2.25_38	CGTTGTGGTAACTGTCCACCTATACTAGACGCACAtttCCAATAATA
Sstr2.25_39	ACCTTGACCAAGCAAAGAACATTCTGGAAGCTCTTCTtttCCAATAATA
Sstr2.25_40	TAGATCATTGACGCCCAGCCGCGGACTGGTGtttCCAATAATA
Sstr2.25_41	GCCACAGACACGGAAGAGACGTTGAAGATGTAGAtttCCAATAATA
Sstr2.25_42	TCGGACAAGCCAGACTCAAATCCTGTTCTCTGAACtttCCAATAATA
Sstr2.25_43	CCACTCGGATTCCAGAGGACTTCACCTTGATGATtttCCAATAATA
Sstr2.25_44	CCGGGTGTGATGGATAGGGGAGGCGGGAAGtttCCAATAATA
Sstr2.25_45	ATGCCTTTCAGGGCTGGGGTGGGACTGATGtttCCAATAATA
Sstr2.25_46	AGGGCTTGGCTAGTGTGTGTGCATGTTGCGtttCCAATAATA
Sstr2.25_47	AACCTGTGTACCACGCCCCGGATTCGCCTGtttCCAATAATA
Sstr2.25_48	GATCTTCCTCTCGCCTCACAGGACTCTGGGtttCCAATAATA
Sstr2.25_49	GGGGTGCGTGTAGAACACAGCTCTGTTCTAGAAGtttCCAATAATA
Sstr2.25_50	CGGTCGATGCTCATGACCGTCAAGCAGAAGATACtttCCAATAATA
Sstr2.25_51	AGGGGAGCCAGCAGAAGATGAAGACAGCCAtttCCAATAATA
Sstr2.25_52	CCCTGTGTTCTCTAGCACCCAGAAGCTGTTCTtttCCAATAATA
Sstr2.25_53	GACTAGCGCCACCTGCATGGCCAAGAAGGGtttCCAATAATA
Sstr2.25_54	CGAACTAGCTACTTGGGCTTACAAACACGGGACATtttCCAATAATA
Stra6.26_1	ACAGGGATCAGCTGGCTGGCAGAGCTGCTGtttATAAACCTA
Stra6.26_2	GTAGACACAGTGACTCCAGTCCCCTGATCCCtttATAAACCTA
Stra6.26_3	ATGATGGGAGAAGGCCCAGGCCCGAGACAGtttATAAACCTA
Stra6.26_4	TGGATTCCAGGGATCGCAGCAGCAGGAGGTtttATAAACCTA
Stra6.26_5	GGCACAGAAGCTCATCCAGCTGACTATGGCTtttATAAACCTA
Stra6.26_6	GTGGCCGAGATCACCAGCTTCAAGGGCAGGtttATAAACCTA
Stra6.26_7	ATGGCTGCTGACCGTGCACATGCCTACCTCtttATAAACCTA
Stra6.26_8	AGGATTACAGCTAAGGCCACAGTCAGCCAGAAtttATAAACCTA
Stra6.26_9	GGAAGGCCAGGGATGTGGTCCCCAAGAAGAtttATAAACCTA
Stra6.26_10	TGTGTTGATCCCCGCCCTCACCTTCTGCACtttATAAACCTA
Stra6.26_11	AGTAGGCACCACGCTCACCAGCAGCAGCAGtttATAAACCTA
Stra6.26_12	ACAAGCATAGACCAAATTCCTCTAGAAGCTGGTGGTtttATAAACCTA
Stra6.26_13	TCCTGCCATGCAGTAAAGGCACAAACACCAtttATAAACCTA
Stra6.26_14	CCCAAAGCCAGCCAGCAGGTAGGAGACATCtttATAAACCTA
Stra6.26_15	GGGCAGAGAGGAAGCCCACACAGGTTCCACtttATAAACCTA
Stra6.26_16	TCTCTAGAGCCCTAGCTGGTAGCCTGGTGGtttATAAACCTA
Stra6.26_17	CCATTCTCAGATGCCTGGGACTCCATGCTCCtttATAAACCTA
Stra6.26_18	GCCTGTTCCAAGACAAAGAAACCACTAGCTGCTTtttATAAACCTA
Stra6.26_19	AAGTCCGCGATGACCACAGCGTGGCCAAAGtttATAAACCTA
Stra6.26_20	TCATCTGTCACCCCGGAGGAGGTCTGGCTTtttATAAACCTA
Stra6.26_21	AGGTTGATGCGCAGGACAAGACCAGAGCTGtttATAAACCTA
Stra6.26_22	CACCTCCTGCCTGTCTTCAGAGAGCACGATtttATAAACCTA
Stra6.26_23	CCTCAGGAAGATCCAGTTGGCTGCTATGTTCTGCtttATAAACCTA
Stra6.26_24	CCTAGAGGTTCCTCGATGTACCAGCTGCTGTAGtttATAAACCTA
Stra6.26_25	GTGTCCTCAGGGATCGGATCAGGAGCAGGAtttATAAACCTA
Stra6.26_26	CCACAGTCCATAGGTGATGCTTCACCAGCTCTACtttATAAACCTA
Stra6.26_27	GGTTGGTCAGCTCTGGGTATCCATGGTGAGTtttATAAACCTA
Stra6.26_28	GAGTCCTTCAAACTCAAACCAGACCTGGGAGAAGAtttATAAACCTA
Stra6.26_29	GGTCTCCTGAGTATATATGAGGGAGAGCACACGTGTTtttATAAACCTA
Stra6.26_30	GGCATCTTAGGGCAACACCCTACTGGGGCTtttATAAACCTA
Stra6.26_31	CCCACCAGCATGTTGATGGGGAAGAGGAGAtttATAAACCTA
Stra6.26_32	GCATAGCCCCTCTTCAGAACCCAGCATCGTtttATAAACCTA
Stra6.26_33	CTAGCACCTGCCCCAAGCTCTCCTGCCTAAtttATAAACCTA
Stra6.26_34	GGGAACACACCATAATTCTTGATGAGACCCCGAAGATtttATAAACCTA
Stra6.26_35	ATGAGCACCCGCCAGACAGCCATTATGGCTtttATAAACCTA
Stra6.26_36	ACTGTCCAGGATAGGTCCCCAGCCAAGAAATtttATAAACCTA
Stra6.26_37	GGAGTCTGACTTGGCTGCAAGAGAAGGGGCtttATAAACCTA
Stra6.26_38	TGGCGAGAGGGATGAATACTCTGAAGAGGGGtttATAAACCTA
Stra6.26_39	TGGCCGAGGTGAACAGTGTTGTAGAGAGAAGAGtttATAAACCTA
Stra6.26_40	TTTGGAGAGGGCAGCTCAGTGGGGCCTCTTtttATAAACCTA
Stra6.26_41	TTCTTCTGCCGGCCTGAGGCTGTCCTGAGGtttATAAACCTA
Stra6.26_42	GGCTGGCCTCAATCCTCAGGAAGTTTTGGTATGTtttATAAACCTA
Stra6.26_43	GGTTCTCATCAGGGAGCAACAGGCATAGGTTGtttATAAACCTA
Stra6.26_44	CCTCTAGGAAGGAGGAATGTTCCTCAGAGGCACATTTtttATAAACCTA
Stra6.26_45	TTTGTGTCCTGCTCCCTTGGCCATCAGGTCtttATAAACCTA
Stra6.26_46	GGCACAGAAGGCTATGACTCCTGGATGTGACTtttATAAACCTA
Stra6.26_47	ATGCTGCAGTGAGGTTCAGGAAAGGCAGTGtttATAAACCTA
Stra6.26_48	AAGAGGCCTAAATGTGCCCACCCTTACCCTtttATAAACCTA
Stra6.26_49	TGGAGCAATGTGTAGGCCAGACCCCAGCGGtttATAAACCTA
Stra6.26_50	GGGCTGTGGACTTGGAGCATGGAGGAGCAGtttATAAACCTA
Stra6.26_51	GGGCTGGATAGTAGAGCAGAGCCAGTAGCTTtttATAAACCTA
Stra6.26_52	AAAAGCTGATGGCAGGGCCAGTGTGAGGAGtttATAAACCTA
Stra6.26_53	GCCTTCCGGAAGGCCTGTAGGCTTGGATTGtttATAAACCTA
Stra6.26_54	GGATCCTGAGGACACTCAGCTTTCTGCCAGAtttATAAACCTA
Stra6.26_55	GCCGAAGCACAAGCAGCCAGAGGGTAATAGAtttATAAACCTA
Stra6.26_56	GGGGAGAAAGAGAGGCCTTGCTGAGGCCCCtttATAAACCTA
Stra6.26_57	GTGCCATTGGCCTTGGCACTAGTAAGGGCTtttATAAACCTA
Stra6.26_58	GGAATCCAAGACCCAGAAGTAGAGGCAGGGAGtttATAAACCTA
Stra6.26_59	GTACCCAATAGGAATGCAGCTTGGTGCCCTtttATAAACCTA
Stra6.26_60	TGGGATGGGAGATATTCAGGCCTTTCATCACCAACtttATAAACCTA
Stra6.26_61	TGATGTGGTTTTCTTCACCCTCAGGGCTGGtttATAAACCTA
Stra6.26_62	ACTCTGCACAAGTTGTACTGGATACCAAAGGCTCAtttATAAACCTA
Stra6.26_63	CCTGAACACCAAAGTGGGCCCAAGATAACACAtttATAAACCTA
Stra6.26_64	TTTCATGGTGGGAGGGCTGGGGCTGAGGTGtttATAAACCTA
Stra6.26_65	AGGAATGTGCCTCAGCACATAAAGGCAGGGtttATAAACCTA
Stra6.26_66	GGCAGAGAAGAGTTCTCAGATACTTCTCGGAGTAGCTtttATAAACCTA
Gabrq.28_1	GGACTGACTGAACCTCAGGAGCACTGCTCAtttCAACTTAAC
Gabrq.28_2	CCCTGGCTGCAGAGGAATCATAGTTCATCCAAAATGAtttCAACTTAAC
Gabrq.28_3	TCCACAGTTACATCATGCACAAAGGCATCTTTGCTtttCAACTTAAC
Gabrq.28_4	GGGGACAGGAGAGGGTAAGACAAGACAGAATAGAGTtttCAACTTAAC
Gabrq.28_5	TCCTTCCCTCCTCTGAAAACCCAACACTGAAAATGTAtttCAACTTAAC
Gabrq.28_6	AGTTCCTGAAAAGCTGTCATTACCAGATCTCCATGGTtttCAACTTAAC
Gabrq.28_7	CTGCTTCTGTGGCCCTTGCAGGTCAGCTCAtttCAACTTAAC
Gabrq.28_8	ACAGAAAGCTGGGGTCTTTCTCAGACAGGAATTCTtttCAACTTAAC
Gabrq.28_9	GGCGGAATCGCTAGTCCTTCCGCAGAATCGtttCAACTTAAC
Gabrq.28_10	GGTTGCTCCATCTCAGACTTAGTAAGGCTCTTCCTTCtttCAACTTAAC
Gabrq.28_11	GGCATCAGATCGGCTGTGGATTTTGATGGGGATAATAtttCAACTTAAC
Gabrq.28_12	GGTGGGAGCGAGTCAGAACCGGGCAAAAGGtttCAACTTAAC
Gabrq.28_13	GGAGCCCTGCTGAGTAGGCTCCATGTTCACtttCAACTTAAC
Gabrq.28_14	TTTGCAGATCCAGGGAACAGGCTGCTGTTGtttCAACTTAAC
Gabrq.28_15	GCCCATCAGTAATGTGGATGGCATTATCATCTTCCCAtttCAACTTAAC
Gabrq.28_16	AGTTCTACACAGATGACCTTGACCAGCTGGCATATTTtttCAACTTAAC
Gabrq.28_17	AAGAAGGCGGGTGGGCAGAGGAGTATAGGGtttCAACTTAAC
Gabrq.28_18	TCCTAATGAGCAGCAGGAGCGCAGCGGCTCtttCAACTTAAC
Gabrq.28_19	GCGGACTTCCCTCTGAACCTGGAACTTCACTATCAtttCAACTTAAC
Gabrq.28_20	GCTCAACATGGGCACCCACTTATCTAGTAAGGCTtttCAACTTAAC
Gabrq.28_21	AGCCAAGCCTGTCCAAGGATTAGCTACAAATGTACTTtttCAACTTAAC
Gabrq.28_22	AGGAGAGCTCGAAGTGGAATTTCGGGGTGGtttCAACTTAAC
Gabrq.28_23	TGTGGCTGCTTCCATGGCCATGGCTCTCCTtttCAACTTAAC
Gabrq.28_24	CCTTTAATCTGGACCGTTTTATGCTGGGTTCTCCCCtttCAACTTAAC
Gabrq.28_25	GCACCCTGTCCAAAATCTTTTGAACCACAGCTTCATTtttCAACTTAAC
Gabrq.28_26	GAAGTTTGGGAGGAGACATAGGCAGCCAATAGAGAtttCAACTTAAC
Gabrq.28_27	AGGGCAGCAGGATACAGGGCTTAATGAAGATAAACAAtttCAACTTAAC
Gabrq.28_28	GGGTGTGCCTGTATGGCTGAAAAGGGGCTGtttCAACTTAAC
Gabrq.28_29	CATCCGATAATCCAGGGTCAGGTTTAGGTTGGTTTCAtttCAACTTAAC
Gabrq.28_30	GATGCTCTGCACTTCAACAACTACTTGGTGTTGGAGtttCAACTTAAC
Gabrq.28_31	TGAATGGTACACTCAGGCACTGTTTGCTCAGAGGtttCAACTTAAC
Gabrq.28_32	ACAAAGTAGCAGTCAGGAACCCAGAGCTTCTCATGtttCAACTTAAC
Gabrq.28_33	CCACACAGTGTAGATTGGCACTAGTACAGCTTCTCAGtttCAACTTAAC
Gabrq.28_34	GGACCCTAAGGAGAGACCTGAAGGAAGTAGGGAtttCAACTTAAC
Gabrq.28_35	CAGAGCTTAGGCTTTCTTCGGAGTCTTCATCATCACAtttCAACTTAAC
Gabrq.28_36	GCACTGTCCCATCTGGGTGAAGTTGAAATACACGATTtttCAACTTAAC
Gabrq.28_37	CCAAACACAAGGTAGATTTGTGGGCCTGTTCAAGCtttCAACTTAAC
Gabrq.28_38	GGGAAGGGGCAGTTAGTTGAGAGTTAAGCAGATAAGGtttCAACTTAAC
Gabrq.28_39	GCGGACAGCTGGAAAAGGGGACAGGGTTGGtttCAACTTAAC
Gabrq.28_40	ACTTGGTTTAGGTATGTCAAGAGTTTGCAGCCTTGCTtttCAACTTAAC
Gabrq.28_41	GACTACAATGGCCAAACTCTGCAGAGACACCCtttCAACTTAAC
Gabrq.28_42	GGAAAGTTGGTGTACAGGCTCATCCCACTCTTATCAtttCAACTTAAC
Gabrq.28_43	AAAGAACAGTGGCTCCGCAGCAGCTCTGCCtttCAACTTAAC
Gabrq.28_44	GTATGGGGTCTCTCCGGAGTCCAGGGCCTGtttCAACTTAAC
Gabrq.28_45	ACAAGGGATAATTACTTTGAATGCTGGGCTGTGGAGTtttCAACTTAAC
Gabrq.28_46	TCTCCCCAGGTACGTGTACTGAGGGATATGCAtttCAACTTAAC
Gabrq.28_47	CCACTCTGCTAAAACAGGTCACTAGAGTCATGCTGTTtttCAACTTAAC
Gabrq.28_48	CCCGGGTTACCTGGCTGTTGGTCATTCTATTTTCTTAtttCAACTTAAC
Gabrq.28_49	CGTGGGCCAATAGACCTGCACAAGGTAACTtttCAACTTAAC
Gabrq.28_50	AGGCTAGAATTGTGCCTATGCATGGACAAGAGACAATtttCAACTTAAC
Gabrq.28_51	GCTGTCCATGAGCTTGGCAGCTTGAGCACAtttCAACTTAAC
Gabrq.28_52	GCCGAGGTACTTGGCTGAAGAAAAGGTAGTTGATGTAtttCAACTTAAC
Gabrq.28_53	CGAATGCTCAGATTCCAGAGGAGAGCTTTTGCTCTCtttCAACTTAAC
Gabrq.28_54	TGCCTCTTCTCTACTTTATCGTTGGTCCCACTACTCTtttCAACTTAAC
Gabrq.28_55	CCTCATGACCTCCATCAATAAGCTGGTGCTTCCTtttCAACTTAAC
Gabrq.28_56	ACCACCACTTCTTGGTAGCGGTATCGGGCAtttCAACTTAAC
Gabrq.28_57	GACCACACAGAGAATACAAGGAGAGATCTGGCAACTTtttCAACTTAAC
Gabrq.28_58	CACAGTGCAAATCAAGCTGGGCAGGAATTATATCACAtttCAACTTAAC
Gabrq.28_59	CCTCCAGCTTGCAGGATTGTTTGTCCATAGGGAATTtttCAACTTAAC
Gabrq.28_60	TTTCCTGGCTTGCCAGATGAGCCTGCATGGGGtttCAACTTAAC
Gabrq.28_61	TGTCTTGGCCCTACACCACTACTGAAGATCTGTATGTtttCAACTTAAC
Gabrq.28_62	GCTAGAAAGTTCCTGCTTACTACCACAGGGTAGCATGtttCAACTTAAC
Gabrq.28_63	CAGCTGGCCTCTTCATATAGAGATGTTCCGGGTtttCAACTTAAC
Gabrq.28_64	AGAGTAGACTGAGACTTTCTGAGGTAGCCAGCTGGtttCAACTTAAC
Gabrq.28_65	CGGACTGGTCAAGGTCTCTTTCTCACAACAATGTCAAtttCAACTTAAC
Gabrq.28_66	GGTCCACCTGGCTCTCAAGAACTGAAAAGAAAGAGTTtttCAACTTAAC
Gabrq.28_67	CTGAAGGAGAGGCTGCCTATAGAGGAAGGGGtttCAACTTAAC
Gabrq.28_68	TGGAGGGCAGATCACTCAGGCTTTCTCCAGtttCAACTTAAC
Gabrq.28_69	CAGGTGGAGTGCTTAGTGAGGGCTTTCAGTACTTAATtttCAACTTAAC
Gabrq.28_70	TGTCAGGAAGGGGACCAGCTCTGTCTTCTACTtttCAACTTAAC
Gabrq.28_71	AGCAGTGACAGGAAAACGAAGAATAGGCATACAAGGAtttCAACTTAAC
Gabrq.28_72	GACTGGGGCCGTTACTCTCTGCCAGCCAAGtttCAACTTAAC
Gabrq.28_73	GATGCCCATGGCTGCAGTGCTCTTGGGGACtttCAACTTAAC
Gabrq.28_74	GCCTGCTCTGATGTGAACACCAAGGATCCTAGACtttCAACTTAAC
Gabrq.28_75	ACAACTCTCCTGGGTTTCCTGCATCTTCTGTGATTACtttCAACTTAAC
Gabrq.28_76	TGAAGAGATCCAGAATGACTTCAGGCGTGCTGGtttCAACTTAAC
Gabrq.28_77	CTGCTCTCATTGCAGCACATTAGGGCAAAATAGTCTTtttCAACTTAAC
Gabrq.28_78	TGGCCAATTGAGTCTGGCTTGAGGCAGAAGtttCAACTTAAC
Gabrq.28_79	AGCGTGTGTCCTTCCAGGTCTGATGCAAAAtttCAACTTAAC
Gpx3.30_1	GCGGATGTCATGGATCTTCATGGGTTCCCAtttAATACTCTC
Gpx3.30_2	AAAGAGGCGGCCAGGTGAGCCCAGGAGTTCtttAATACTCTC
Gpx3.30_3	ACTGCTTAAAAGGAATGTATTCCTCCCCATCGATGGTtttAATACTCTC
Gpx3.30_4	GCTGGCTACGTTGACAAAGAGGATATATTTGCCTGCAtttAATACTCTC
Gpx3.30_5	TCTCAGGAGCACTGTGGGATGGGCTTGGGGtttAATACTCTC
Gpx3.30_6	GACAGAAGGCAGGATGCCCGGAGGATCCGGtttAATACTCTC
Gpx3.30_7	CAAGCCATCCACTGTGGCCAATCCGCAGCCtttAATACTCTC
Gpx3.30_8	CAGATACGTGGCTGTGTAGCCATGCACACAtttAATACTCTC
Gpx3.30_9	GGGTAGAATGACTGGGAATGTGGCTTCCTTCCTGtttAATACTCTC
Gpx3.30_10	TGTTCAGGTTTGAGCAGAACCATTGGACCTAGAACTTtttAATACTCTC
Gpx3.30_11	CTGCAGAAAGACCTTTACTGGGCAGATGGGGtttAATACTCTC
Gpx3.30_12	GTCCATCTTGACGTTGCTGACTGTGGTCCGtttAATACTCTC
Gpx3.30_13	GAGGATAGCATGTCCTCCAGAGGCGCGGGGtttAATACTCTC
Gpx3.30_14	GCATGTGGGAGATGCTGGCCCCAAGAATGAtttAATACTCTC
Gpx3.30_15	CTGAGGTGTCCGAAGCGCTCAGCCACATTTtttAATACTCTC
Gpx3.30_16	AGGGCTCCATACTCGTAGATGGTACCACTCATACCtttAATACTCTC
Gpx3.30_17	AGAATTTCTGCTCTTTCTCCCCGTTCACATCTCCTTtttAATACTCTC
Gpx3.30_18	TCAGACACACAGTTGTGCCAGGCTTGTCTTTTATGTAtttAATACTCTC
Gpx3.30_19	CTGGGACAATTGTCACGTGTCCACAGTGGTtttAATACTCTC
Gpx3.30_20	GGCCATCGCGCTCACAGTTGTCTTGGCTGGtttAATACTCTC
Gpx3.30_21	TAGAGACACCACCCCTGACCTGGGGTACACtttAATACTCTC
Gpx3.30_22	GGAAGAAGGAGGCTGGTGGTGTGTAGTGTGGtttAATACTCTC
Gpx3.30_23	TGTTTCCTTTGGGCTCATTTGGAACAGAAAGCTGAAAtttAATACTCTC
Gpx3.30_24	GGAAGGGAAGCCCAGAATGACCAAGCCAAATGtttAATACTCTC
Gpx3.30_25	CAGATGGACCATCCCTGGGTTTCAAGCAGGtttAATACTCTC
Gpx3.30_26	AAGAGCCCCTCCTCGGCCCTTGCATGATGGtttAATACTCTC
Gpx3.30_27	GGCTGCCTGCCGCCTCATGTAAGACAGGATtttAATACTCTC
Gpx3.30_28	TCTCAAAGAGCTGGAAATTAGGCACAAAGCCCCtttAATACTCTC
Gpx3.30_29	TCCCTGCCTGGGAGCCTAAGCCTGAATGCAtttAATACTCTC
Gpx3.30_30	CTCGCCTGGCTCCTGTTTGCCAAATTGGTTtttAATACTCTC
Gpx3.30_31	CTAAGGGCTGGCACCACAGACGGGCTCAGGtttAATACTCTC
Gpx3.30_32	CTTAGACTTCTCTTGTCCCCGGCCCGGCGGtttAATACTCTC
Gpx3.30_33	GTGGTACCAGCGCATAACCGGTATGCCATCtttAATACTCTC
Arpp21.31_1	AAAGAGACCGCTGGATATTGCACAGACTGGGAtttTTATTCACT
Arpp21.31_2	ATAGGTCTCATTGCATATGTGCATGTCTTCCTGGAGCtttTTATTCACT
Arpp21.31_3	AGGCAGCCTGAGCTCTCAGAACTTGACCTGtttTTATTCACT
Arpp21.31_4	GGCTGTGCGCTGACTGCTGTACTCCCATCAtttTTATTCACT
Arpp21.31_5	AGTATGGTCGGAGTCAGTCCTCCTTGCTCAGtttTTATTCACT
Arpp21.31_6	GCAGACTCTGGCTCCGTCTGCCCTTCTTCCtttTTATTCACT
Arpp21.31_7	TGTGTGTGGATTAAGAAGGATGCTTCCGGGTGGtttTTATTCACT
Arpp21.31_8	TGCCACCCGATGGACCAGCATCCTTTGATAtttTTATTCACT
Arpp21.31_9	ATCCAGACTTTCTGACTTGAGGATGCCATTTTCTGGGtttTTATTCACT
Arpp21.31_10	GGTACTGGACGTGCTGTCGCCCCTGGTCAGtttTTATTCACT
Arpp21.31_11	CCTTGGCCTGCCTGACTGGGCAGCATGATTtttTTATTCACT
Arpp21.31_12	GGCGACATAGGCAGGAGATGCTGGGGAGGAtttTTATTCACT
Arpp21.31_13	TCATCCTTCCTAGATTTATCCTCCTCTTGCAGGCTGGtttTTATTCACT
Arpp21.31_14	GTGATCAGAGGTAACTGCCGTCCCATGTCCCtttTTATTCACT
Arpp21.31_15	CCTGAGGAGCCCGCACTGCTGGAAGACTCAtttTTATTCACT
Arpp21.31_16	TGATGACATAACTCTGTGGCTGAGCCGTTTGTGGtttTTATTCACT
Arpp21.31_17	TGCCTTGGAAGCCCTGCTGACCAGACAAGAtttTTATTCACT
Arpp21.31_18	GATGTAGCTGGTGCTGCTGGGAGGAACCTGtttTTATTCACT
Arpp21.31_19	TGACATTAGCTAAAATGCCACTCAGACATCAAGCCCTtttTTATTCACT
Arpp21.31_20	TTAGGTTGTTCTGAGGGTTTGGCGGTGTGACtttTTATTCACT
Arpp21.31_21	CCAGCCTGCGTTGCTCACGTTCCCACAGTTtttTTATTCACT
Arpp21.31_22	TGTAGATCTGGGCGAATGACTGGCGGCTTCtttTTATTCACT
Arpp21.31_23	TGACTCCGCTGAGCACTGTACTGGACTGAGtttTTATTCACT
Arpp21.31_24	TCCAGATCTAGCTGAAGACTCTTCACAGACAGCAAGAtttTTATTCACT
Arpp21.31_25	TTGAGTGTATATGGAAGTCCTCAGCCAGTCGTCAGTtttTTATTCACT
Arpp21.31_26	TCTGCTATTTGAAGGAAGCATAACTAGCCCTAGTGCCtttTTATTCACT
Arpp21.31_27	GGTGGTTGGTATGTCTGCTGGGGCACTGCTtttTTATTCACT
Arpp21.31_28	CCCCAAAACTTGCCGTCTTGGTCATGGTGGtttTTATTCACT
Arpp21.31_29	TGTTCTGCAACTAGCGGACATGACAGGAACCGtttTTATTCACT
Arpp21.31_30	GAGGTTCAGGAGTGTCTCCCGAGGACTGCCtttTTATTCACT
Arpp21.31_31	CGCTGGTGGTCTGGCCACCTGAGCTCAGTCtttTTATTCACT
Arpp21.31_32	TTGGGTAGGAGACCATCACACCATGCACCGtttTTATTCACT
Arpp21.31_33	TGTCGTTCTGTTCCGGGAGAATCCACGCAAtttTTATTCACT
Arpp21.31_34	CTGACTTCCGGGAGGGTTGTATATCGCAGGCtttTTATTCACT
Arpp21.31_35	TGAAGGCCATGAGTTAACATCTGATGAAGTGGACAGCtttTTATTCACT
Arpp21.31_36	CTGCCCACCAACAGTGCCACGCAGTGTCTGtttTTATTCACT
Arpp21.31_37	GGGCTCCTTGCTGACTGCTCATCACACCCTtttTTATTCACT
Arpp21.31_38	GCCTCCCATTCCATTCTCTGAATAGGCCATACAGCtttTTATTCACT
Arpp21.31_39	GCGAGGGGTCGGTACTGCTGTGAGGTTGAGtttTTATTCACT
Arpp21.31_40	AGCTAAGCTAGAAAGGCATACCTAGCAGACATGACGGtttTTATTCACT
Arpp21.31_41	GTGCTCTGTGGGTGGGTGCGGGACAGTGATtttTTATTCACT
Arpp21.31_42	AGTTTGATCCACGTTGTGGTCCAATCCAAAGTACGCtttTTATTCACT
Arpp21.31_43	CCCCTGTAGAGAGCTGCTGGCCTGCAGAAGtttTTATTCACT
Arpp21.31_44	ATCTCGCTTCAAGATAAACCGCTTCTGGGATTCTTCAtttTTATTCACT
Arpp21.31_45	TAGTTTGTACAGAATACCAGCAGCAATCGTTTGCACGtttTTATTCACT
Arpp21.31_46	AAACAGCACATGGAAAGAGAGACGGAAACAAACTGGtttTTATTCACT
Arpp21.31_47	CTGAGCTGCTCTGCCGGCTCCCGGAAGTTCtttTTATTCACT
Arpp21.31_48	GATGCCAGTCGCACTTTCAAGTGGGAGGAGtttTTATTCACT
Arpp21.31_49	GGCTCATGCTCAGCTGGCTGAACTGGGCAGtttTTATTCACT
Arpp21.31_50	CTGCCATCTGGGGCTGTGATGCCTGGACCTtttTTATTCACT
Arpp21.31_51	GGTGCTGCTGGTCTTGTTGATGATGACAGATTTTCCtttTTATTCACT
Arpp21.31_52	GTTACAGTACACAGGCATTCCGGTGGCTGGtttTTATTCACT
Arpp21.31_53	CTGCTGAGGCTGAGGCGAAGGTTGCTGCTGtttTTATTCACT
Arpp21.31_54	CATTAGCAGTCCAGAGTGTCCATCTCGAGGCAtttTTATTCACT
Arpp21.31_55	GCTTCAGATTGCGGTTGGAACTGTCCGAATCTtttTTATTCACT
Arpp21.31_56	CAGGAGAGAGGCTGGGTAGACTGTACCAGAGGtttTTATTCACT
Arpp21.31_57	AATCCTGAAAGAGAGGGTCTACTTAGGCTGAAGAGCAtttTTATTCACT
Arpp21.31_58	TGCTGGAGGGGCAGTGTGGACCCATCAACCtttTTATTCACT
Arpp21.31_59	CAGGAGAACCAGCTGCCACGCTAGAGGTCAtttTTATTCACT
Cartpt.33_1	TCTTTTATTTTGAAGCAACAGGGAAAGAGCCCATCCGtttCCTTCTATT
Cartpt.33_2	TTTGTGTGGCTTTAGGGCAATTTATTTTCCGGGTTGTtttCCTTCTATT
Cartpt.33_3	GCTCGGGCACTGCGCTCTCCGGCTTCTTATtttCCTTCTATT
Cartpt.33_4	TCTCTGAGGGGAACGCAAACTTTATTGTTGCTAAAGCtttCCTTCTATT
Cartpt.33_5	CGCAGGCGGGAGCTCTCCATGGTTCTGGACtttCCTTCTATT
Cartpt.33_6	CAGGCTCCAGGGATAATGGAGCGCTCCTTTtttCCTTCTATT
Cartpt.33_7	AGATCGGAATGCGTTTACTCTTGAGCTTCTTCAGGAtttCCTTCTATT
Cartpt.33_8	GTCACACAGCTTCCCGATCCTGGCCCCTTTtttCCTTCTATT
Cartpt.33_9	CGGCTGTCGTCCCTTCACAAGCACTTCAAGtttCCTTCTATT
Cartpt.33_10	AAAGAAATCTTTGCACACACACCAACACCATTCGAGGtttCCTTCTATT
Cartpt.33_11	CCTCACTGCGCACTGCTCTCCAGCGTCACAtttCCTTCTATT
Cartpt.33_12	CTTCTTGCAACGCTTCGATCTGCAACATAGCGCtttCCTTCTATT
Cartpt.33_13	GGCACGGGCACCCAGCAAAGGTAGCAGTAGtttCCTTCTATT
Cartpt.33_14	GCAGAGTAGATGTCCAGGGCTCGGGGCTGCtttCCTTCTATT
Cartpt.33_15	GGGGAAAGAGGGAATATGGGAACCGAAGGTGGtttCCTTCTATT
Cartpt.33_16	AGCTCCTTCTCGTGGGACGCATCATCCACGtttCCTTCTATT
Cartpt.33_17	AGGAAAGAATTGCAGGAAGTTCCTCGGGGACAtttCCTTCTATT

## Sheet: Fluorescent Imager Sequences
Fluorescent Imager	Sequence	Source
25*.565	/5ATTO565N/tt TATTATTGGT TATTATTGGT /3InvdT/	IDT, HPLC-purified	Fluor imager
26*.647	/5Alex647N/tt TAGGTTTATT TAGGTTTATT /3InvdT/	IDT, HPLC-purified	Fluor imager
27*.565	/5ATTO565N/tt ATGATGATGT ATGATGATGT /3InvdT/	IDT, HPLC-purified	Fluor imager
28*.565	/5ATTO565N/tt GTTAAGTTGT GTTAAGTTGT/3InvdT/	IDT, HPLC-purified	Fluor imager
30*.565	/5ATTO565N/tt GAGAGTATTT GAGAGTATTT/3InvdT/	IDT, HPLC-purified	Fluor imager
31*.647	/5Alex647N/tt AGTGAATAAT AGTGAATAAT/3InvdT/	IDT, HPLC-purified	Fluor imager
33*.647	/5Alex647N/tt AATAGAAGGT AATAGAAGGT /3InvdT/	IDT, HPLC-purified	Fluor imager
34*.565	/5ATTO565N/tt GTAGTAGAGT GTAGTAGAGT /3InvdT/	IDT, HPLC-purified	Fluor imager
36*.647	/5Alex647N/tt AGATTAGTTT AGATTAGTTT /3InvdT/	IDT, HPLC-purified	Fluor imager
37*.647	/5Alex647NN/tt GAAGAGAAAT GAAGAGAAAT/3InvdT/	IDT, HPLC-purified	Fluor imager
