# Supplementary material for: Light-Seq: light-directed in situ barcoding of biomolecules in fixed cells and tissues for spatially indexed sequencing
Source: Nat Methods. 2022 Oct 10;19(11):1393–402. doi: 10.1038/s41592-022-01604-1 (PMC9636025; doi:10.1038/s41592-022-01604-1)
Supplement: Source Data Fig. 4 — The full lists of differentially enriched genes enriched between layers in the retina tissue experiment. [file 41592_2022_1604_MOESM5_ESM.xls]

## Sheet: ONLvsRGC
	baseMean	log2FoldChange	lfcSE	stat	pvalue	padj
Msi1	481.025	-2.86496	0.0921415	-31.0931	2.98847e-212	4.51767e-208
Stk35	519.516	-2.86744	0.100466	-28.5414	3.593e-179	2.71577e-175
Ctbp2	240.669	-2.95509	0.11265	-26.2325	1.13263e-151	5.70731e-148
Slc6a6	852.487	-2.89617	0.111324	-26.0157	3.29325e-149	1.2446e-145
Rp1l1	246.006	-3.83717	0.148393	-25.8582	1.9687e-147	5.95215e-144
Kcnv2	230.424	-3.91186	0.152618	-25.6317	6.76655e-145	1.70483e-141
Kif21b	238.612	-3.03603	0.119948	-25.3112	2.40785e-141	5.19992e-138
Tnrc6b	395.665	-2.18403	0.0865564	-25.2325	1.76219e-140	3.32988e-137
Grk1	398.59	-3.95798	0.162538	-24.3511	5.64631e-131	9.48392e-128
Crx	597.001	-3.7146	0.153917	-24.1338	1.10455e-128	1.66974e-125
Tet3	338.813	-2.33659	0.0972483	-24.027	1.45118e-127	1.99431e-124
Med13l	201.204	-2.58827	0.108686	-23.8141	2.38384e-125	3.00304e-122
Pcdh15	132.885	-3.67258	0.154711	-23.7384	1.44808e-124	1.6839e-121
Pdzph1	132.239	-4.06063	0.171604	-23.6628	8.72502e-124	9.42115e-121
Pcare	195.846	-3.99914	0.170893	-23.4014	4.13691e-121	4.16918e-118
Neurod1	252.426	-3.35074	0.143557	-23.3408	1.70737e-120	1.61315e-117
Tnfaip3	127.485	-4.07883	0.175242	-23.2754	7.86825e-120	6.99672e-117
Rp1	889.824	-4.09387	0.175955	-23.2666	9.6524e-120	8.1064e-117
Rtbdn	307.279	-3.72865	0.160417	-23.2434	1.65738e-119	1.31866e-116
Epb41	565.495	-2.82434	0.122219	-23.1089	3.7668e-118	2.84714e-115
Pde6g	984.648	-3.23851	0.140435	-23.0606	1.15166e-117	8.29028e-115
Tlcd3b	680.826	-2.76234	0.119897	-23.0393	1.88343e-117	1.29417e-114
Esrrb	293.226	-3.99316	0.173578	-23.0049	4.16082e-117	2.73475e-114
Rs1	726.996	-3.83147	0.166725	-22.9808	7.25858e-117	4.572e-114
Agpat3	520.713	-2.80024	0.124461	-22.4989	4.25571e-112	2.57334e-109
Dpysl2	498.781	2.19271	0.0981588	22.3384	1.56561e-110	9.10282e-108
Kcnb1	964.621	-2.84701	0.128386	-22.1754	5.94067e-109	3.32611e-106
Aff1	187.584	-2.47632	0.11176	-22.1575	8.82756e-109	4.76594e-106
Slc4a7	112.184	-3.54897	0.161286	-22.0042	2.6279e-107	1.36986e-104
Klhl18	139.558	-3.24139	0.148145	-21.8799	4.04053e-106	2.03602e-103
Rom1	444.59	-3.40127	0.157441	-21.6035	1.66655e-103	8.12684e-101
Unc119	421.722	-3.06078	0.142549	-21.4718	2.85934e-102	1.35077e-99
Atp2b2	194.716	3.22281	0.150805	21.3707	2.50183e-101	1.14607e-98
Rgs9bp	149.543	-3.80856	0.178622	-21.3219	7.11274e-101	3.16245e-98
Epb41l2	304.864	-2.5844	0.121335	-21.2997	1.14241e-100	4.93422e-98
Eno2	460.126	1.52781	0.0718745	21.2566	2.86356e-100	1.20246e-97
Mpp4	108.592	-3.8701	0.182483	-21.208	8.05733e-100	3.29196e-97
Herc3	302.843	-2.34217	0.110738	-21.1504	2.73423e-99	1.08772e-96
Gnb1	1500.29	-2.59866	0.123497	-21.0423	2.68753e-98	1.04173e-95
Dpysl3	288.867	-1.68683	0.0802774	-21.0125	5.04377e-98	1.90617e-95
Igsf9	105.259	-3.8901	0.185197	-21.0052	5.87992e-98	2.16797e-95
Syn1	219.556	3.12938	0.149043	20.9965	7.05501e-98	2.5393e-95
Gucy2f	179.868	-3.69034	0.176624	-20.8938	6.09755e-97	2.14364e-94
Osbp2	233.117	-2.83835	0.136104	-20.8544	1.39131e-96	4.72105e-94
Rd3	122.35	-3.60197	0.172724	-20.8539	1.40535e-96	4.72105e-94
Dyrk2	151.631	-3.03489	0.145724	-20.8263	2.50227e-96	8.22321e-94
Nefm	96.4119	4.109	0.197548	20.8	4.32815e-96	1.3921e-93
Sncg	100.531	3.71943	0.179216	20.7539	1.13048e-95	3.56031e-93
Adipor1	172.761	-2.60841	0.125869	-20.7232	2.14069e-95	6.60425e-93
Rpgrip1	90.1897	-3.86598	0.187397	-20.6298	1.48213e-94	4.48108e-92
Uhmk1	263.632	-2.00737	0.0976685	-20.5529	7.24646e-94	2.14794e-91
Mllt6	259.306	-1.7798	0.0866145	-20.5486	7.92592e-94	2.30416e-91
Icmt	167.407	-2.66931	0.130001	-20.533	1.09265e-93	3.11653e-91
Prph2	924.97	-3.6066	0.175717	-20.5251	1.28579e-93	3.5995e-91
Epb41l5	114.727	-2.99437	0.145974	-20.513	1.64895e-93	4.53221e-91
Nxnl1	106.371	-3.96561	0.193505	-20.4936	2.45352e-93	6.6232e-91
Ndrg1	180.157	-3.21124	0.157162	-20.4327	8.5643e-93	2.27134e-90
Calm3	314.078	2.26155	0.111363	20.3079	1.09403e-91	2.85145e-89
Otx2	133.732	-3.67507	0.181027	-20.3013	1.25333e-91	3.21127e-89
Slc38a3	150.457	-3.54679	0.174726	-20.2992	1.30716e-91	3.29338e-89
Ankrd33b	189.094	-3.61422	0.179007	-20.1904	1.1895e-90	2.94781e-88
Hsp90ab1	299.017	1.93694	0.0962115	20.1321	3.86055e-90	9.41289e-88
Casz1	233.091	-3.35725	0.166936	-20.111	5.91496e-90	1.41931e-87
Plekhb1	261.434	-1.9223	0.0956388	-20.0996	7.43466e-90	1.75609e-87
Disp2	221.553	2.89477	0.1445	20.033	2.8409e-89	6.60707e-87
Kmt2d	562.051	-1.49403	0.0746363	-20.0174	3.88168e-89	8.89081e-87
Med13	220.907	-2.0132	0.100803	-19.9716	9.73727e-89	2.19699e-86
Ybx3	154.599	-3.06011	0.153266	-19.966	1.08782e-88	2.41833e-86
Tulp1	380.462	-3.48153	0.174685	-19.9303	2.22337e-88	4.87111e-86
Reep6	934.124	-3.43898	0.172865	-19.894	4.59048e-88	9.91348e-86
Trarg1	104.705	3.89177	0.196283	19.8273	1.73009e-87	3.68363e-85
Tob2	190.987	-3.39751	0.172265	-19.7226	1.38072e-86	2.89895e-84
Wdr17	115.689	-3.20155	0.162521	-19.6993	2.18739e-86	4.5297e-84
Fryl	275.254	-2.45401	0.124616	-19.6926	2.49563e-86	5.09818e-84
Elovl4	158.68	-2.60125	0.13224	-19.6707	3.84355e-86	7.74707e-84
C2cd2l	284.424	-2.5406	0.129187	-19.666	4.2137e-86	8.38137e-84
Alpl	84.7138	-3.31844	0.168904	-19.6469	6.14372e-86	1.20616e-83
Clip3	558.272	2.71216	0.138099	19.6391	7.15875e-86	1.38742e-83
Nefh	325.573	3.39462	0.173384	19.5786	2.355e-85	4.50639e-83
Pde6a	732.132	-3.48839	0.178602	-19.5316	5.91139e-85	1.11703e-82
Cdr2	80.5176	-3.27165	0.167667	-19.5127	8.55946e-85	1.59745e-82
Atp1b2	1274.04	-2.47444	0.127185	-19.4555	2.61956e-84	4.82926e-82
Nrl	373.763	-3.39741	0.174703	-19.4468	3.10336e-84	5.65223e-82
Mir124-2hg	205.924	-2.31246	0.118939	-19.4424	3.3785e-84	6.0801e-82
Gnat1	2496.23	-3.41139	0.175836	-19.401	7.57189e-84	1.34664e-81
Nr2e3	134.805	-3.55377	0.183374	-19.3799	1.14145e-83	2.00644e-81
Unc13b	156.986	-2.9653	0.153038	-19.3762	1.22469e-83	2.12801e-81
Cplx2	236.477	2.77067	0.143461	19.3131	4.16529e-83	7.1553e-81
Tnpo1	157.557	-2.7256	0.141288	-19.2911	6.37853e-83	1.08342e-80
Zfp385a	538.375	-1.93276	0.100547	-19.2224	2.40354e-82	4.03714e-80
Gucy2e	271.43	-3.82978	0.199637	-19.1837	5.06515e-82	8.41428e-80
Rho	5220.68	-3.66691	0.191488	-19.1495	9.76514e-82	1.60456e-79
Frmd4b	90.3737	-3.29576	0.172692	-19.0845	3.39407e-81	5.51701e-79
Pitpnm1	275.498	-1.82615	0.0957768	-19.0667	4.77664e-81	7.68175e-79
Apba1	141.982	2.76713	0.145549	19.0117	1.36447e-80	2.17123e-78
Ywhag	266.565	2.32045	0.122179	18.9923	1.97617e-80	3.11185e-78
Rorb	316.34	-1.81093	0.0954863	-18.9653	3.29944e-80	5.14202e-78
Ncdn	230.971	2.43192	0.128317	18.9525	4.21487e-80	6.50165e-78
Vtn	182.966	-3.49954	0.184724	-18.9447	4.88392e-80	7.45759e-78
Zwint	111.833	2.73563	0.144807	18.8916	1.33844e-79	2.02332e-77
Rdh12	110.332	-3.98922	0.212129	-18.8056	6.79351e-79	1.01681e-76
Gnao1	427.747	2.4494	0.130396	18.7844	1.01398e-78	1.50278e-76
Cx3cl1	136.224	3.34793	0.179997	18.5999	3.21874e-77	4.72404e-75
Hcn1	297.832	-2.49123	0.134487	-18.5239	1.32476e-76	1.92561e-74
Cecr2	83.174	-3.49064	0.18852	-18.516	1.53321e-76	2.20739e-74
Sag	2398.87	-3.55353	0.192043	-18.5038	1.92266e-76	2.74197e-74
Mef2d	464.395	-1.87884	0.101612	-18.4903	2.47077e-76	3.49071e-74
Lrrc8b	143.685	-2.18842	0.118711	-18.4349	6.89545e-76	9.65172e-74
Cnot6	125.075	-2.61518	0.142142	-18.3984	1.35386e-75	1.87764e-73
Tppp3	75.3029	3.9624	0.215529	18.3846	1.74586e-75	2.39929e-73
Polr2a	524.859	-1.45474	0.0792034	-18.3671	2.40795e-75	3.27937e-73
Lgalsl	110.522	-2.65055	0.145327	-18.2385	2.55201e-74	3.44453e-72
Tdrd7	88.0729	-3.02983	0.166277	-18.2215	3.48348e-74	4.66016e-72
Prkar1b	97.5452	2.99461	0.16538	18.1075	2.78305e-73	3.69047e-71
Ank3	487.395	2.44345	0.135226	18.0694	5.54641e-73	7.29087e-71
Cngb1	313.173	-3.46782	0.19271	-17.995	2.13134e-72	2.77754e-70
Slc17a7	907.02	-3.21122	0.179106	-17.9291	6.98465e-72	9.02452e-70
Eef1a2	209.318	2.8443	0.15944	17.8393	3.50264e-71	4.48724e-69
Kif1a	719.392	1.83816	0.10311	17.8271	4.35063e-71	5.52676e-69
Reln	423.63	2.95395	0.165742	17.8226	4.71958e-71	5.94549e-69
Kirrel	86.8481	-2.8801	0.161779	-17.8027	6.73212e-71	8.4107e-69
Kdm5b	196.377	-2.07391	0.117212	-17.6936	4.69593e-70	5.81871e-68
Kif5a	190.909	3.27372	0.185053	17.6907	4.94656e-70	6.07944e-68
Nlk	174.082	-1.90281	0.107611	-17.6823	5.74211e-70	7.00028e-68
Hectd4	390.986	1.23212	0.0697745	17.6585	8.74814e-70	1.05797e-67
Spock2	306.736	3.10799	0.176048	17.6542	9.45437e-70	1.1343e-67
Pde6b	568.615	-3.68024	0.209524	-17.5648	4.58258e-69	5.45471e-67
Ptp4a3	154.056	-2.67942	0.152624	-17.5557	5.37977e-69	6.3536e-67
Cdk14	100.49	3.18721	0.181994	17.5128	1.14512e-68	1.34192e-66
Slc1a2	317.845	-3.08145	0.176167	-17.4916	1.66025e-68	1.93062e-66
Stmn3	83.5475	3.34489	0.191405	17.4754	2.20493e-68	2.54442e-66
Chrnb3	135.865	3.21906	0.184903	17.4095	6.99021e-68	8.00538e-66
Atp1b1	223.254	3.16173	0.182495	17.325	3.04662e-67	3.46283e-65
Slc24a1	529.571	-3.47364	0.200519	-17.3232	3.14369e-67	3.54651e-65
Calb2	271.47	3.54434	0.204754	17.3103	3.93486e-67	4.40617e-65
Hspb6	109.126	-3.24338	0.187665	-17.2828	6.3345e-67	7.04108e-65
Dhrs3	85.0612	-3.33158	0.192829	-17.2773	6.96892e-67	7.68972e-65
Ttc3	251.351	2.4069	0.13932	17.2761	7.12537e-67	7.80537e-65
Vldlr	138.547	-2.6071	0.151058	-17.2589	9.58541e-67	1.04247e-64
Ndrg4	292	3.19512	0.185272	17.2456	1.20783e-66	1.3042e-64
Rgs9	279.393	-2.88656	0.167389	-17.2446	1.22857e-66	1.31718e-64
Map1a	504.686	3.03836	0.176331	17.231	1.55442e-66	1.6548e-64
Dscaml1	120.196	-2.47763	0.143963	-17.2101	2.22896e-66	2.35631e-64
Sp4	94.3061	-2.42489	0.141023	-17.195	2.89326e-66	3.03732e-64
Srgap1	101.463	3.45164	0.201058	17.1674	4.65901e-66	4.85726e-64
Rbp3	1369.53	-3.05845	0.17817	-17.1659	4.77628e-66	4.94541e-64
Opn1sw	215.621	-4.61096	0.269271	-17.1238	9.85644e-66	1.0136e-63
Gng3	127.516	2.86912	0.167777	17.1007	1.46544e-65	1.49683e-63
Rcvrn	538.492	-3.35386	0.196154	-17.098	1.53481e-65	1.55716e-63
Nptxr	70.2268	3.37789	0.197902	17.0685	2.5483e-65	2.56818e-63
Ipmk	84.6079	-2.9555	0.173471	-17.0374	4.33284e-65	4.33771e-63
Cacnb2	124.36	-2.54421	0.149422	-17.027	5.18286e-65	5.15456e-63
Map2	382.235	-1.38079	0.081316	-16.9805	1.14528e-64	1.13158e-62
Scrt1	101.05	3.12071	0.183811	16.9778	1.19927e-64	1.17723e-62
L1cam	89.1913	3.40116	0.200455	16.9672	1.43578e-64	1.4003e-62
Sptbn1	348.463	1.40688	0.0830729	16.9354	2.46508e-64	2.38876e-62
St3gal1	119.177	-3.33085	0.197024	-16.9059	4.07299e-64	3.92175e-62
Msi2	343.31	-1.37046	0.0810812	-16.9023	4.32816e-64	4.14106e-62
Tubb4a	220.033	3.16316	0.18749	16.8711	7.34768e-64	6.98584e-62
Stx3	125.1	-2.76113	0.163669	-16.8702	7.45163e-64	7.0404e-62
Uchl1	83.3225	3.48694	0.206758	16.8649	8.15625e-64	7.65826e-62
Zdhhc5	198.818	-2.24946	0.133605	-16.8366	1.31505e-63	1.22714e-61
H1f2	76.2548	-3.06468	0.182322	-16.8092	2.09081e-63	1.93907e-61
Cacna1a	75.744	3.2917	0.195916	16.8016	2.37553e-63	2.18969e-61
mt-Co1	4077.52	1.15873	0.0691509	16.7566	5.0711e-63	4.64605e-61
Chrna6	97.2655	3.53652	0.211259	16.7402	6.67545e-63	6.07908e-61
Nol4l	139.592	-2.03856	0.121835	-16.7321	7.65049e-63	6.9253e-61
Abca4	692.07	-3.31552	0.198814	-16.6765	1.94281e-62	1.74818e-60
Prune2	234.751	3.27234	0.196344	16.6663	2.3027e-62	2.05976e-60
Meg3	200.489	2.75702	0.165579	16.6508	2.98552e-62	2.65483e-60
Ankrd33	82.1084	-3.20206	0.192845	-16.6043	6.4867e-62	5.73447e-60
Celsr2	117.769	2.45545	0.147897	16.6024	6.69236e-62	5.88189e-60
Scarb1	79.5757	-3.05868	0.184294	-16.5967	7.35953e-62	6.43087e-60
Cbx6	176.433	2.43663	0.146845	16.5932	7.80701e-62	6.78268e-60
Fam149a	76.0879	-2.78896	0.168305	-16.5708	1.13217e-61	9.78005e-60
Dzank1	83.5161	2.42229	0.146516	16.5325	2.13945e-61	1.83762e-59
Bbs9	81.679	-2.90816	0.176117	-16.5126	2.97798e-61	2.5434e-59
Wdtc1	143.428	-2.01486	0.122306	-16.4739	5.6475e-61	4.79625e-59
Kmt2c	297.123	-1.88243	0.114329	-16.4651	6.53601e-61	5.51982e-59
Chd7	135.921	-2.45312	0.149075	-16.4556	7.64028e-61	6.41657e-59
Cend1	82.9773	2.95421	0.179909	16.4206	1.36158e-60	1.13718e-58
Vopp1	86.1876	-2.9259	0.178306	-16.4094	1.63873e-60	1.36114e-58
Gprasp1	145.864	2.52858	0.154175	16.4007	1.88986e-60	1.56115e-58
Kcnc1	99.3174	2.99079	0.182427	16.3944	2.09717e-60	1.72298e-58
Cep170b	144.827	2.1038	0.128783	16.336	5.4689e-60	4.46883e-58
Cplx1	161.037	3.43285	0.21044	16.3127	8.0173e-60	6.516e-58
Lrit2	84.199	-3.82631	0.234608	-16.3094	8.46247e-60	6.84102e-58
Hs3st3b1	71.4363	-3.26218	0.200088	-16.3037	9.29332e-60	7.47272e-58
Trib1	76.6879	-3.03788	0.186412	-16.2966	1.04406e-59	8.35084e-58
Sema6a	84.9141	2.87986	0.176735	16.2948	1.07495e-59	8.55266e-58
Tns3	84.6967	3.09232	0.189852	16.2881	1.19963e-59	9.49468e-58
Ptprn2	87.5981	3.27443	0.201201	16.2744	1.49903e-59	1.18025e-57
App	142.068	2.69193	0.165625	16.2532	2.11973e-59	1.66031e-57
Plch2	205.162	-1.93346	0.119043	-16.2417	2.55654e-59	1.99212e-57
Plagl2	72.7329	-2.94163	0.181235	-16.231	3.04242e-59	2.35858e-57
Arhgef26	61.2871	-3.1532	0.194415	-16.2189	3.70854e-59	2.86031e-57
Slc17a6	64.0815	3.81474	0.235277	16.2138	4.02965e-59	3.09219e-57
Mak	63.1558	-3.81673	0.235892	-16.18	6.97781e-59	5.32745e-57
Basp1	84.7371	3.21091	0.198684	16.1609	9.52165e-59	7.23311e-57
Otud7b	81.0983	-3.02914	0.187483	-16.1569	1.01532e-58	7.67433e-57
Dgke	79.0311	-2.49056	0.154175	-16.1541	1.0628e-58	7.99322e-57
Camk1d	168.933	-1.83802	0.113792	-16.1524	1.09237e-58	8.17492e-57
Psap	258.12	1.75705	0.108797	16.1498	1.13951e-58	8.48572e-57
Ptpn21	83.6622	-3.06807	0.190071	-16.1416	1.30039e-58	9.63625e-57
Slc22a17	157.883	2.3846	0.147747	16.1397	1.34185e-58	9.89501e-57
Cpt1a	89.1827	-3.47975	0.215937	-16.1146	2.01315e-58	1.47732e-56
Prom1	167.176	-3.28541	0.204601	-16.0576	5.0566e-58	3.69279e-56
Fmn1	182.402	-2.03522	0.126932	-16.0339	7.41082e-58	5.38602e-56
Dmd	85.4462	-2.66241	0.166129	-16.0261	8.39522e-58	6.07228e-56
Rbpms	67.6065	3.57411	0.2233	16.0059	1.1625e-57	8.36831e-56
Heatr5a	72.6866	-3.07971	0.192429	-16.0044	1.19054e-57	8.48936e-56
Pcbp2	238.017	-1.98578	0.124076	-16.0046	1.18741e-57	8.48936e-56
Mtss2	155.123	2.31567	0.144979	15.9724	1.98963e-57	1.41208e-55
Elmo1	73.0396	2.83756	0.177738	15.9648	2.24668e-57	1.58706e-55
Apbb2	82.5698	2.59273	0.16264	15.9416	3.26093e-57	2.29281e-55
Lbhd1	52.5414	-3.72062	0.233592	-15.9279	4.05948e-57	2.84108e-55
Klc1	112.394	2.12177	0.133266	15.9213	4.50724e-57	3.1399e-55
Katnip	86.9366	-3.21052	0.201794	-15.9099	5.41309e-57	3.75366e-55
Cacna2d2	88.8699	2.77593	0.174559	15.9026	6.08252e-57	4.1986e-55
Samd7	55.8679	-3.8222	0.240791	-15.8735	9.67363e-57	6.64711e-55
Fry	165.801	2.6362	0.1661	15.8712	1.00356e-56	6.86462e-55
Adgrl1	136.258	2.31911	0.14635	15.8463	1.491e-56	1.01529e-54
Nt5e	59.4712	-3.64052	0.229786	-15.8431	1.56816e-56	1.06305e-54
Bsn	228.527	1.56873	0.0990653	15.8353	1.77498e-56	1.19787e-54
Heg1	97.089	-2.34277	0.148062	-15.8229	2.16228e-56	1.45276e-54
Olfm1	141.024	1.98911	0.125755	15.8174	2.36032e-56	1.57881e-54
AI847159	60.11	-3.75211	0.237275	-15.8134	2.51627e-56	1.6757e-54
Rims1	87.952	2.98558	0.188812	15.8125	2.55314e-56	1.6928e-54
Cacna1f	108.508	-3.36038	0.212951	-15.7801	4.26711e-56	2.81685e-54
Cdhr1	911.776	-3.25301	0.206763	-15.733	8.98346e-56	5.90448e-54
Gaa	99.2217	2.23787	0.142404	15.715	1.19453e-55	7.81722e-54
Cacna2d4	132.641	-3.05272	0.194412	-15.7024	1.45732e-55	9.49584e-54
Reep5	78.8571	2.76368	0.17635	15.6716	2.36488e-55	1.53433e-53
Ttll7	91.7061	2.76856	0.176689	15.6691	2.46125e-55	1.59003e-53
Stard7	70.58	-2.80767	0.179643	-15.6292	4.60631e-55	2.96313e-53
Cnga1	153.61	-3.79148	0.242818	-15.6145	5.79803e-55	3.71393e-53
Gnb5	122.463	-2.09736	0.134331	-15.6133	5.9059e-55	3.76707e-53
Zc3h4	138.572	-1.71799	0.110076	-15.6073	6.49204e-55	4.12353e-53
Rab6b	208.793	3.35671	0.216247	15.5226	2.4401e-54	1.54339e-52
Mapt	101.752	2.76337	0.178065	15.5189	2.58392e-54	1.62755e-52
Dpysl5	91.2862	2.75348	0.177867	15.4805	4.6951e-54	2.94505e-52
Slc6a1	227.869	2.33302	0.15093	15.4577	6.69859e-54	4.1844e-52
Tlcd5	59.6099	-3.31605	0.214648	-15.4488	7.68303e-54	4.7796e-52
Impg2	227.405	-3.45654	0.223892	-15.4384	9.03275e-54	5.59623e-52
Fam53b	74.8336	-3.15918	0.204786	-15.4268	1.08179e-53	6.67489e-52
Kcna2	104.464	2.98729	0.19369	15.423	1.146e-53	7.04229e-52
Pitpnm3	197.694	-2.93952	0.190772	-15.4085	1.43438e-53	8.77878e-52
Pdc	520.076	-3.42039	0.222058	-15.4031	1.55918e-53	9.50408e-52
Shroom3	70.0496	-2.84182	0.184547	-15.3989	1.66501e-53	1.01084e-51
Arhgef17	105.891	2.88564	0.187712	15.3728	2.49351e-53	1.50777e-51
Lrit3	44.4053	-3.82564	0.248932	-15.3682	2.6752e-53	1.61119e-51
Tanc2	97.3229	3.00007	0.195277	15.3631	2.893e-53	1.73546e-51
Syt11	138.409	2.69547	0.175716	15.3399	4.14072e-53	2.47412e-51
Hspa12a	123.628	2.05256	0.134137	15.3019	7.42467e-53	4.41885e-51
Pcbp4	148.227	-2.48709	0.16277	-15.2797	1.04351e-52	6.18616e-51
Gse1	154.104	-1.8414	0.120525	-15.2782	1.06887e-52	6.31177e-51
Doc2b	58.6603	-2.88427	0.188869	-15.2713	1.18854e-52	6.99113e-51
Ahnak2	63.7181	3.84363	0.252108	15.246	1.75098e-52	1.02595e-50
Map4	653.967	1.07149	0.0703029	15.2411	1.88616e-52	1.10089e-50
Rusc2	81.4745	2.28892	0.150384	15.2205	2.586e-52	1.50356e-50
Astn1	102.707	3.07745	0.202394	15.2052	3.26618e-52	1.89176e-50
Hk2	48.3362	-3.90896	0.257259	-15.1946	3.83755e-52	2.21421e-50
Kcnq2	67.1294	3.66789	0.242333	15.1358	9.40834e-52	5.40783e-50
Serinc1	118.849	1.981	0.131089	15.1118	1.35307e-51	7.74785e-50
Lrit1	125.794	-3.54227	0.234521	-15.1042	1.51862e-51	8.66304e-50
Pias3	83.4149	-2.41487	0.160089	-15.0846	2.04588e-51	1.16269e-49
Sv2b	213.179	-2.23016	0.147881	-15.0808	2.16579e-51	1.22623e-49
Atxn1	201.829	-1.38726	0.0921202	-15.0593	3.00081e-51	1.69266e-49
Kdm3b	150.299	-2.17123	0.144324	-15.0442	3.77097e-51	2.11917e-49
Mapk10	75.6992	3.32131	0.220849	15.0388	4.08829e-51	2.28899e-49
Ina	130.683	2.81253	0.187139	15.0291	4.73404e-51	2.64076e-49
Jup	63.562	2.9803	0.198362	15.0246	5.06931e-51	2.81738e-49
Ypel2	130.408	-2.26353	0.150731	-15.017	5.68068e-51	3.1456e-49
Nipbl	105.427	-2.0026	0.133367	-15.0157	5.79484e-51	3.1971e-49
Slc16a1	77.8982	-2.83127	0.18882	-14.9946	7.96537e-51	4.37864e-49
Tcf25	161.462	1.92164	0.128251	14.9834	9.42533e-51	5.16242e-49
Zfp36l2	58.4304	-3.15546	0.210777	-14.9706	1.14309e-50	6.2383e-49
Dagla	62.7313	3.16498	0.211456	14.9676	1.19638e-50	6.50563e-49
Calm1	540.494	1.76498	0.118007	14.9566	1.41093e-50	7.64483e-49
Xiap	172.987	-1.94437	0.130127	-14.942	1.75535e-50	9.477e-49
Impdh1	364.855	-2.379	0.159222	-14.9414	1.77341e-50	9.54044e-49
Ttyh2	60.0493	-3.58014	0.240018	-14.9161	2.58934e-50	1.38805e-48
Lrba	115.499	-2.11227	0.141743	-14.9021	3.19364e-50	1.70595e-48
Aipl1	91.4672	-3.30611	0.221929	-14.8972	3.43738e-50	1.82968e-48
Fasn	277.75	1.79979	0.12087	14.8903	3.81012e-50	2.02097e-48
Dmtn	65.0646	3.08232	0.207022	14.8888	3.89516e-50	2.05885e-48
Fam169a	178.842	-1.7864	0.120082	-14.8765	4.68298e-50	2.46664e-48
Gramd1b	261.118	-1.43266	0.0964541	-14.8533	6.62363e-50	3.47672e-48
Sparcl1	116.7	3.36239	0.227204	14.799	1.48653e-49	7.77573e-48
Kmt2a	248.377	-1.3995	0.0946854	-14.7805	1.95641e-49	1.01983e-47
Ush2a	169.78	-3.08622	0.209008	-14.766	2.42745e-49	1.26102e-47
Iglon5	78.1605	2.89113	0.195848	14.7621	2.57096e-49	1.331e-47
Lynx1	164.931	3.02051	0.204667	14.7581	2.7276e-49	1.40727e-47
Ano2	65.9468	-3.33753	0.226221	-14.7534	2.92338e-49	1.50316e-47
Samd11	64.245	-2.64913	0.179597	-14.7504	3.05734e-49	1.56671e-47
Stmn2	82.4232	3.51089	0.238514	14.7199	4.80606e-49	2.4545e-47
Gdi1	269.407	1.52762	0.103849	14.71	5.56218e-49	2.83109e-47
Cntnap1	122.228	2.84103	0.193285	14.6986	6.57931e-49	3.33756e-47
Anp32e	82.0531	-2.28773	0.155657	-14.6972	6.71349e-49	3.39424e-47
Xylt1	59.7916	-2.78122	0.189387	-14.6854	7.99211e-49	4.02723e-47
Sqstm1	95.4171	2.43146	0.16565	14.6783	8.87938e-49	4.45945e-47
Podxl	104.931	-2.74964	0.187628	-14.6548	1.25608e-48	6.28746e-47
Stx1b	227.854	3.0787	0.21012	14.6521	1.30641e-48	6.51781e-47
Pfkfb2	52.1524	-3.0381	0.207559	-14.6373	1.62308e-48	8.07108e-47
Ccdc126	55.8529	-3.53574	0.241626	-14.6331	1.72777e-48	8.56349e-47
Zmiz1	390.17	2.25736	0.154668	14.5948	3.02888e-48	1.49632e-46
Ttbk1	78.9263	2.83918	0.194887	14.5683	4.46574e-48	2.19898e-46
Nap1l5	118.571	2.87537	0.197437	14.5634	4.79811e-48	2.35497e-46
Spock1	64.8017	2.85607	0.196202	14.5568	5.29126e-48	2.58861e-46
Ptprn	93.942	2.02464	0.1392	14.5449	6.29357e-48	3.06903e-46
Gpsm2	42.8081	-3.61335	0.248705	-14.5287	7.97512e-48	3.87652e-46
Hk1	282.772	-1.21277	0.0835911	-14.5084	1.07199e-47	5.19397e-46
Rasgrf1	72.0804	3.22762	0.222782	14.4878	1.44716e-47	6.98937e-46
Son	298.037	-1.21441	0.0838459	-14.4839	1.53189e-47	7.37502e-46
Uckl1	46.4084	-3.27479	0.226395	-14.465	2.01729e-47	9.68109e-46
Frmpd1	89.5083	-2.61612	0.180984	-14.4549	2.33402e-47	1.11656e-45
Hlf	176.094	1.9004	0.131586	14.4423	2.80482e-47	1.33756e-45
Alkbh5	136.496	-1.76553	0.122427	-14.4211	3.81222e-47	1.81224e-45
Rbfox2	70.9506	2.88859	0.200595	14.4001	5.16973e-47	2.44987e-45
Scn1a	69.9328	3.57786	0.248492	14.3983	5.30353e-47	2.50542e-45
Rasgrf2	133.039	-2.3332	0.162203	-14.3844	6.48373e-47	3.05341e-45
Bmerb1	69.5002	3.06068	0.212802	14.3827	6.64116e-47	3.11784e-45
Pcdh1	76.3954	2.9092	0.202455	14.3696	8.02435e-47	3.75555e-45
Cntn1	107.58	2.63036	0.183511	14.3335	1.35123e-46	6.30449e-45
Tubb3	95.6176	2.65768	0.185651	14.3155	1.75209e-46	8.14964e-45
Ldha	175.116	-1.93514	0.135233	-14.3097	1.90347e-46	8.7996e-45
Rab6a	109.312	1.84281	0.128778	14.3099	1.89789e-46	8.7996e-45
Atp8a2	131.137	-1.57686	0.110383	-14.2854	2.69719e-46	1.24309e-44
Gabbr1	119.781	2.1361	0.14955	14.2835	2.77214e-46	1.27375e-44
Rtn1	188.313	1.58601	0.111067	14.2798	2.92389e-46	1.33941e-44
Dst	144.998	2.03439	0.142904	14.2361	5.4733e-46	2.4997e-44
Abca2	115.594	1.88751	0.132623	14.2321	5.78966e-46	2.63621e-44
Sult4a1	45.4545	3.35225	0.235749	14.2196	6.92406e-46	3.14327e-44
Igfbp5	114.524	3.13998	0.221081	14.2029	8.79345e-46	3.97996e-44
Slc6a17	121.747	3.0067	0.211813	14.195	9.83471e-46	4.43795e-44
Ndrg2	93.6094	2.77704	0.195691	14.191	1.0423e-45	4.68943e-44
Tenm4	115.982	2.58326	0.182298	14.1705	1.39522e-45	6.25862e-44
Impg1	160.828	-3.47024	0.244953	-14.1669	1.46737e-45	6.56278e-44
Ret	67.0306	3.45762	0.244274	14.1547	1.74703e-45	7.79052e-44
Lrp1	199.661	1.8007	0.127588	14.1133	3.14318e-45	1.39751e-43
Hif1a	377.8	-1.39546	0.0988804	-14.1126	3.1777e-45	1.40872e-43
Rncr4	43.6228	-3.96319	0.280875	-14.1101	3.28927e-45	1.45392e-43
Tub	138.061	-1.73999	0.123392	-14.1013	3.72984e-45	1.64385e-43
Pax6	71.8089	2.60598	0.18508	14.0803	5.02061e-45	2.20629e-43
Dlg4	388.838	-1.07877	0.0767218	-14.0609	6.6086e-45	2.89572e-43
Zfp444	82.6448	-2.15828	0.153534	-14.0574	6.9422e-45	3.0331e-43
Slc24a2	93.6776	2.19366	0.156088	14.054	7.27734e-45	3.17036e-43
Ndrg3	218.724	-1.63616	0.116532	-14.0404	8.81702e-45	3.83008e-43
Kdm4c	62.8212	-2.79128	0.199245	-14.0093	1.36785e-44	5.92488e-43
Ctnnd2	71.3856	2.72761	0.194833	13.9998	1.56368e-44	6.75377e-43
Rcan2	81.0012	2.80943	0.200898	13.9844	1.94242e-44	8.36568e-43
Syne2	98.4757	-2.61144	0.186778	-13.9815	2.0216e-44	8.68197e-43
Sorl1	149.83	2.55881	0.183204	13.967	2.47746e-44	1.06096e-42
Fam161a	38.8382	-3.68583	0.263928	-13.9653	2.53899e-44	1.08424e-42
Epb41l3	141.984	2.50566	0.179482	13.9605	2.71378e-44	1.15237e-42
Gpr26	48.1746	3.11112	0.222848	13.9607	2.70726e-44	1.15237e-42
Syt4	73.0831	2.82803	0.202688	13.9526	3.0324e-44	1.28405e-42
Crb1	115.34	-2.59817	0.186232	-13.9512	3.09225e-44	1.30574e-42
Sntb2	58.456	-2.57631	0.184775	-13.9429	3.47431e-44	1.46298e-42
Prkar1a	172.136	1.61677	0.116	13.9377	3.737e-44	1.56923e-42
Lonrf2	92.4483	2.79203	0.200409	13.9316	4.07019e-44	1.70441e-42
Atp6v1g2	117.993	2.75842	0.198036	13.9289	4.23087e-44	1.7668e-42
Crmp1	85.9465	2.47062	0.177461	13.9221	4.6535e-44	1.93793e-42
Rora	243.256	-1.35511	0.0973453	-13.9207	4.74393e-44	1.97016e-42
Fgd4	70.9592	-2.49941	0.180006	-13.8851	7.79489e-44	3.22837e-42
Plxna1	59.9468	3.03266	0.218439	13.8833	7.99519e-44	3.30228e-42
Actb	489.047	1.03718	0.0747165	13.8816	8.19378e-44	3.37508e-42
Pla2r1	41.1308	-3.40874	0.245598	-13.8793	8.45225e-44	3.47208e-42
Slco4a1	42.642	-3.69395	0.26619	-13.8771	8.71936e-44	3.5721e-42
Hook3	113.474	-2.08086	0.150039	-13.8688	9.78968e-44	3.99975e-42
6430548M08Rik	161.649	1.97032	0.14242	13.8346	1.57617e-43	6.42235e-42
Mfge8	66.237	-2.96026	0.214021	-13.8316	1.64252e-43	6.67473e-42
Sv2a	137.199	2.52998	0.183073	13.8195	1.94301e-43	7.87468e-42
Celf4	114.983	2.09561	0.151728	13.8117	2.16766e-43	8.76164e-42
Wnk2	112.321	2.08395	0.151174	13.7852	3.13066e-43	1.26203e-41
Laptm4b	116.008	-2.18883	0.158947	-13.7708	3.81788e-43	1.53497e-41
Pcdh7	75.9553	3.387	0.246098	13.7628	4.26763e-43	1.71124e-41
Pcmtd2	103.88	-3.01754	0.219413	-13.7528	4.89839e-43	1.95897e-41
Kat6a	149.062	-1.6164	0.117542	-13.7518	4.97038e-43	1.98251e-41
D16Ertd472e	44.6448	-3.48875	0.25406	-13.732	6.53263e-43	2.59878e-41
Septin3	129.437	2.83991	0.206889	13.7267	7.02529e-43	2.78744e-41
Gpr152	35.7368	-3.79185	0.276499	-13.7138	8.39374e-43	3.32168e-41
Kif5c	110.478	2.79122	0.203571	13.7113	8.69223e-43	3.43082e-41
Lingo1	52.1938	3.18877	0.232634	13.7072	9.19077e-43	3.61815e-41
Ubap1l	36.6013	-3.38717	0.247222	-13.7009	1.00304e-42	3.93843e-41
Fam222a	47.2043	-2.93972	0.214824	-13.6844	1.25915e-42	4.93125e-41
Limk1	49.3506	3.08662	0.22612	13.6504	2.00777e-42	7.84276e-41
Fat3	157.344	2.88454	0.211393	13.6454	2.14933e-42	8.37408e-41
Fam160a1	44.549	-3.56913	0.261597	-13.6436	2.20352e-42	8.56314e-41
Rgs5	67.847	3.51396	0.257982	13.6209	3.00714e-42	1.16561e-40
Ank1	66.2583	3.74184	0.275209	13.5964	4.2078e-42	1.62684e-40
Rap1gap	121.267	3.02104	0.222699	13.5656	6.40504e-42	2.47002e-40
Ap2b1	191.134	1.33348	0.0983419	13.5596	6.95373e-42	2.6748e-40
Add2	102.291	2.3734	0.175268	13.5415	8.89399e-42	3.41245e-40
Adgra1	57.9417	3.22486	0.238201	13.5384	9.2794e-42	3.55131e-40
Nsg2	62.8665	3.17041	0.23449	13.5204	1.18487e-41	4.52314e-40
Plekhf2	33.6614	-3.5303	0.261361	-13.5074	1.41404e-41	5.3844e-40
Guca1b	114.141	-3.94275	0.291905	-13.5069	1.4231e-41	5.39243e-40
Mdm1	37.0818	-3.72302	0.275638	-13.5069	1.42329e-41	5.39243e-40
Llgl2	47.4115	-3.47451	0.257341	-13.5016	1.53065e-41	5.78471e-40
Nrip1	115.834	-1.84856	0.136991	-13.494	1.69597e-41	6.39349e-40
Grin1	52.2887	3.11832	0.231205	13.4872	1.85917e-41	6.99132e-40
Map6	125.075	1.73392	0.128585	13.4846	1.92798e-41	7.23207e-40
Ppp2r2b	83.1185	-2.11613	0.157212	-13.4603	2.67709e-41	1.00172e-39
Pex5l	92.6312	-2.16103	0.160593	-13.4566	2.81765e-41	1.04912e-39
Rrp1b	38.0833	-2.99863	0.222838	-13.4566	2.81716e-41	1.04912e-39
E130310I04Rik	36.0612	-4.01845	0.298634	-13.4561	2.83485e-41	1.05293e-39
Shank1	177.732	2.03597	0.151536	13.4355	3.74304e-41	1.38685e-39
Synpo2	51.5348	-3.11233	0.231701	-13.4325	3.89928e-41	1.44121e-39
Gpr158	56.5473	3.18597	0.237731	13.4016	5.91896e-41	2.18236e-39
Elavl3	69.9885	2.71076	0.202457	13.3893	6.98461e-41	2.56901e-39
Ep300	223.413	-1.39339	0.10411	-13.3838	7.51591e-41	2.75772e-39
Zfp516	76.8276	-2.42402	0.181131	-13.3827	7.63016e-41	2.79286e-39
Ncoa2	203.464	-1.44033	0.107633	-13.3819	7.71383e-41	2.81667e-39
Hpca	56.4486	3.0227	0.225995	13.3751	8.45442e-41	3.07965e-39
Rph3a	209.048	3.06909	0.229546	13.3703	9.02167e-41	3.27838e-39
Reps2	47.6791	3.49384	0.261764	13.3473	1.22805e-40	4.45192e-39
Ubn2	113.224	-1.67815	0.125739	-13.3463	1.24472e-40	4.50155e-39
Rab11fip4	70.8197	2.52474	0.189248	13.3409	1.33783e-40	4.82673e-39
Akna	40.9007	-3.27116	0.245244	-13.3384	1.38377e-40	4.9806e-39
Glb1l2	38.4669	-3.40536	0.255345	-13.3363	1.42338e-40	5.11097e-39
Ric1	74.0373	-2.14494	0.160846	-13.3354	1.44137e-40	5.16333e-39
Capns1	83.5754	2.48626	0.187028	13.2935	2.52408e-40	9.02046e-39
Nova2	65.631	3.01816	0.227144	13.2874	2.73831e-40	9.763e-39
Acot7	62.5079	2.57994	0.194484	13.2656	3.66655e-40	1.30417e-38
Ntrk2	54.0842	2.95275	0.222672	13.2605	3.9213e-40	1.39151e-38
Cbarp	55.8269	2.90503	0.219304	13.2466	4.72026e-40	1.6711e-38
Kif3c	56.9758	2.59465	0.196248	13.2213	6.61406e-40	2.33609e-38
Mir124a-1hg	176.053	-2.53352	0.191735	-13.2137	7.3175e-40	2.57852e-38
Plxna2	164.498	-1.37362	0.103971	-13.2116	7.51874e-40	2.64327e-38
Vstm2l	45.9873	2.96394	0.225652	13.135	2.0749e-39	7.27755e-38
Sez6l	52.1803	3.34796	0.255293	13.1142	2.73193e-39	9.55985e-38
Scn8a	90.8205	2.10217	0.160335	13.1111	2.84563e-39	9.93474e-38
Adam23	67.0121	3.58984	0.273841	13.1092	2.91603e-39	1.0157e-37
Abat	67.0652	2.5723	0.196401	13.0972	3.41736e-39	1.18759e-37
Dlg2	176.944	1.80145	0.137614	13.0905	3.729e-39	1.29292e-37
Ube2ql1	53.0712	2.94944	0.225478	13.0808	4.23709e-39	1.46572e-37
Scn2a	58.4855	3.43846	0.263048	13.0716	4.78247e-39	1.65061e-37
Cdk19	75.4038	-2.0915	0.160189	-13.0564	5.83907e-39	2.01069e-37
Dner	56.594	3.15061	0.24139	13.0519	6.19524e-39	2.12849e-37
Arl4d	31.9407	-4.00941	0.307567	-13.0359	7.64872e-39	2.6219e-37
Nptx1	73.8604	2.56098	0.19649	13.0337	7.87179e-39	2.69226e-37
Psd	94.5398	-1.9748	0.151615	-13.0251	8.80659e-39	3.00518e-37
Ncam2	40.4844	3.56332	0.273647	13.0216	9.22477e-39	3.14079e-37
Camk2n2	45.2716	2.93573	0.225462	13.0209	9.30146e-39	3.15978e-37
Pcdh10	70.8919	3.24371	0.249214	13.0157	9.95661e-39	3.37476e-37
Ywhab	164.124	1.57003	0.120768	13.0003	1.21785e-38	4.11862e-37
Ptprs	173.543	1.35746	0.104429	12.9989	1.24187e-38	4.19048e-37
Ncoa1	192.272	-1.29715	0.0997926	-12.9985	1.24826e-38	4.20266e-37
Vamp1	44.825	3.21791	0.2477	12.9912	1.37319e-38	4.61299e-37
Mllt11	70.6413	2.79848	0.215444	12.9894	1.40598e-38	4.71269e-37
Caskin1	79.5408	2.69325	0.207353	12.9887	1.4175e-38	4.74078e-37
Abr	118.881	2.26523	0.174441	12.9857	1.47531e-38	4.92323e-37
Aqp1	34.7103	-4.22803	0.32567	-12.9826	1.53644e-38	5.11592e-37
Rab3a	198.962	1.29056	0.0994202	12.9808	1.57188e-38	5.22246e-37
Rit2	60.6242	2.90885	0.224164	12.9764	1.66468e-38	5.51864e-37
Sv2c	65.8008	3.2741	0.252554	12.9639	1.95914e-38	6.4806e-37
Plekha8	40.3863	-2.91609	0.225033	-12.9585	2.10363e-38	6.94336e-37
Pacsin2	71.1021	-2.00043	0.154449	-12.9521	2.2872e-38	7.5328e-37
Nmnat2	49.494	2.63799	0.203814	12.9431	2.57021e-38	8.44649e-37
Nrn1	39.2933	3.81231	0.294994	12.9234	3.32301e-38	1.08967e-36
Skida1	43.0397	-2.61085	0.202138	-12.9162	3.64665e-38	1.19321e-36
Slc24a3	110.563	2.7125	0.210188	12.9051	4.21222e-38	1.3753e-36
Rdh8	53.6284	-3.8241	0.296607	-12.8928	4.94235e-38	1.61021e-36
Cntnap2	63.955	2.69633	0.209364	12.8787	5.93415e-38	1.92917e-36
Adora1	45.7601	3.51901	0.273254	12.8782	5.97363e-38	1.93784e-36
Apc2	109.138	2.48514	0.193151	12.8663	6.96602e-38	2.25493e-36
Bicdl1	49.9838	-2.35948	0.183473	-12.8601	7.54751e-38	2.43794e-36
Mamld1	87.525	-2.05217	0.159699	-12.8503	8.57153e-38	2.76281e-36
Myadm	37.223	3.48394	0.271406	12.8366	1.02227e-37	3.28801e-36
Snap25	446.259	1.1621	0.0905641	12.8318	1.08778e-37	3.49128e-36
Dclk1	74.2248	2.20438	0.172065	12.8113	1.41752e-37	4.53996e-36
Slc1a7	65.4198	-3.14452	0.245454	-12.811	1.42209e-37	4.54499e-36
Tspyl4	144.583	1.83591	0.143583	12.7864	1.95205e-37	6.22557e-36
Dhcr24	49.813	2.75666	0.216022	12.761	2.70649e-37	8.61348e-36
Drd4	42.2396	-3.43779	0.269904	-12.7371	3.67976e-37	1.16863e-35
Cplx4	46.3014	-3.44506	0.270543	-12.7339	3.83368e-37	1.21496e-35
Clstn3	79.0174	2.27657	0.178784	12.7336	3.84455e-37	1.21586e-35
mt-Nd1	3228.16	0.992754	0.0780421	12.7207	4.53497e-37	1.43121e-35
Iqsec3	302.931	2.50538	0.197109	12.7106	5.16301e-37	1.62603e-35
Slc4a3	77.8474	2.59918	0.204609	12.7031	5.68023e-37	1.7852e-35
Samd8	72.4206	-2.11049	0.166192	-12.6991	5.98301e-37	1.87646e-35
Cdk5r2	226.796	-1.45435	0.114737	-12.6755	8.08092e-37	2.52918e-35
Tox2	83.1305	2.41799	0.190839	12.6703	8.63504e-37	2.69702e-35
Hecw1	86.8193	2.81861	0.222551	12.665	9.24218e-37	2.8807e-35
Ncs1	50.8795	2.83561	0.223988	12.6596	9.89734e-37	3.07856e-35
Tax1bp1	109.315	-1.51529	0.119834	-12.645	1.19286e-36	3.70277e-35
Gria4	52.7573	2.75785	0.218172	12.6407	1.25949e-36	3.90159e-35
Epb41l1	72.4281	2.08396	0.164897	12.6379	1.30431e-36	4.03217e-35
Sema3f	52.3741	-2.72812	0.21589	-12.6366	1.32683e-36	4.09341e-35
Dlgap3	44.9393	3.07083	0.243016	12.6363	1.33108e-36	4.09814e-35
Trafd1	50.6537	-2.66754	0.211113	-12.6356	1.34424e-36	4.13025e-35
Secisbp2l	149.161	-1.46391	0.115882	-12.6327	1.39415e-36	4.27491e-35
Tjp2	68.0562	-2.62681	0.207967	-12.6309	1.42642e-36	4.365e-35
Arhgap44	56.0038	2.78138	0.220624	12.6069	1.93436e-36	5.90743e-35
Rapgef5	67.2707	-2.20308	0.174793	-12.6039	2.00853e-36	6.12157e-35
Atcay	55.1936	2.63499	0.209073	12.6032	2.02772e-36	6.16761e-35
Adgrv1	53.4914	-2.46268	0.195528	-12.595	2.24897e-36	6.82685e-35
Ppef2	36.2872	-3.51554	0.279197	-12.5916	2.34814e-36	7.11358e-35
Tanc1	60.8676	2.59496	0.206205	12.5844	2.57401e-36	7.78225e-35
Lrrn1	38.5431	3.57029	0.283764	12.5819	2.65566e-36	8.01308e-35
Tmem130	53.4632	2.75183	0.219035	12.5634	3.35538e-36	1.01042e-34
Rabgef1	44.1631	-2.528	0.201404	-12.5519	3.88065e-36	1.16628e-34
Ncan	37.3028	3.328	0.265151	12.5514	3.90772e-36	1.17208e-34
Usp2	64.1533	-2.33883	0.186402	-12.5472	4.11596e-36	1.2321e-34
Zfp654	51.8722	-2.70468	0.215605	-12.5446	4.25508e-36	1.27122e-34
Pdzd2	160.317	-1.2442	0.0991956	-12.5429	4.34977e-36	1.29695e-34
Gngt1	129.474	-2.98633	0.23826	-12.5339	4.87032e-36	1.4493e-34
Egflam	74.5126	-2.75057	0.219627	-12.5238	5.53059e-36	1.64255e-34
Ttyh3	117.714	2.28307	0.182338	12.5211	5.72265e-36	1.69626e-34
Sptb	121.95	2.48262	0.198302	12.5194	5.84824e-36	1.73009e-34
Cited2	89.7063	-1.81271	0.144853	-12.5141	6.24893e-36	1.84502e-34
Tenm3	90.3907	2.15868	0.172501	12.514	6.26132e-36	1.84508e-34
Csdc2	99.3253	2.97766	0.238024	12.5099	6.59271e-36	1.93895e-34
Akap12	52.9726	2.89622	0.231666	12.5017	7.30764e-36	2.14504e-34
Rimkla	48.6327	3.2011	0.256405	12.4845	9.06807e-36	2.65663e-34
Cadm1	181.917	-1.4408	0.115424	-12.4827	9.27673e-36	2.7125e-34
Apba2	51.0828	2.96774	0.237909	12.4743	1.03149e-35	3.01023e-34
Taok3	56.0415	-2.32483	0.18656	-12.4616	1.20941e-35	3.52267e-34
Chsy1	40.2639	-2.52646	0.202875	-12.4533	1.34255e-35	3.90294e-34
Niban2	33.4621	3.54923	0.285167	12.4462	1.46711e-35	4.25688e-34
Mgll	59.3106	3.02816	0.24332	12.4452	1.48576e-35	4.30272e-34
Tubb2a	42.1833	3.12502	0.25111	12.4448	1.49217e-35	4.31302e-34
Slc8a1	93.2061	2.54152	0.204485	12.4289	1.8213e-35	5.25431e-34
Lpcat1	62.5287	-2.31386	0.186273	-12.4219	1.98823e-35	5.72498e-34
Fgf12	71.5607	3.43351	0.276427	12.4211	2.00863e-35	5.7727e-34
Vezf1	120.206	-1.97365	0.158912	-12.4198	2.04155e-35	5.85619e-34
Ric8b	45.8024	-2.56075	0.206279	-12.414	2.19474e-35	6.2837e-34
Hipk3	126.343	-1.4726	0.118665	-12.4097	2.31419e-35	6.61316e-34
Mfsd6	69.4126	2.23815	0.180525	12.398	2.67772e-35	7.63756e-34
Tcaf1	92.5058	2.20223	0.177766	12.3884	3.02186e-35	8.60291e-34
Vsnl1	53.4929	2.98533	0.241041	12.3852	3.14487e-35	8.93627e-34
Rtn4	312.016	1.03294	0.0834702	12.3749	3.57158e-35	1.01298e-33
Clasp1	196.42	-1.16962	0.0946267	-12.3604	4.28241e-35	1.21231e-33
Sh3pxd2a	40.3634	2.96999	0.240525	12.348	4.9958e-35	1.41162e-33
Kmt2e	168.182	-1.28216	0.103959	-12.3333	5.99247e-35	1.69008e-33
Nrxn1	36.8534	3.17775	0.257666	12.3328	6.02986e-35	1.69746e-33
Dnm1	341.888	0.978295	0.0794326	12.316	7.42579e-35	2.08654e-33
Cabp4	31.2417	-3.90966	0.317774	-12.3033	8.69961e-35	2.43993e-33
Frmpd2	32.9555	-4.32642	0.352149	-12.2858	1.08022e-34	3.02402e-33
Gdpd5	40.8923	-2.68152	0.218347	-12.281	1.1459e-34	3.20196e-33
Whrn	62.4782	-2.05888	0.167851	-12.2661	1.37712e-34	3.84094e-33
Vax2os	42.8485	-3.11602	0.254046	-12.2655	1.38668e-34	3.86048e-33
mt-Nd5	2895.66	0.894152	0.0729237	12.2615	1.45814e-34	4.05196e-33
Map7	80.8915	-1.98689	0.162081	-12.2586	1.51114e-34	4.19155e-33
Adam22	66.8717	2.6594	0.21696	12.2576	1.52957e-34	4.2349e-33
Aplp1	136.219	1.75932	0.143558	12.2551	1.57682e-34	4.35774e-33
Bcor	100.806	-2.01971	0.165004	-12.2403	1.89218e-34	5.21973e-33
Prkab1	49.3898	-2.38965	0.195366	-12.2317	2.10595e-34	5.79884e-33
Tuba1a	123.979	1.59746	0.130777	12.2152	2.57962e-34	7.09021e-33
Robo2	89.9536	2.93333	0.24026	12.209	2.78392e-34	7.63784e-33
Atp6v0a1	327.215	1.12051	0.0918286	12.2022	3.02494e-34	8.28406e-33
Mapk8ip2	114.422	1.58809	0.13022	12.1954	3.28741e-34	8.98658e-33
Mbd6	89.7746	-1.96068	0.160921	-12.1841	3.77691e-34	1.0306e-32
Mylk	89.4829	-2.58939	0.212596	-12.1798	3.98052e-34	1.08421e-32
Nrcam	97.3141	1.70262	0.139812	12.1779	4.07671e-34	1.10841e-32
Mapk8ip3	135.873	1.5073	0.123813	12.174	4.2758e-34	1.16045e-32
Caln1	51.0278	3.33873	0.274356	12.1693	4.5274e-34	1.22434e-32
Sparc	260.194	2.82955	0.232514	12.1694	4.52557e-34	1.22434e-32
Lifr	95.66	-1.5552	0.127824	-12.1667	4.67475e-34	1.26193e-32
Prepl	187.579	1.24381	0.102296	12.1589	5.14757e-34	1.38709e-32
Cacna1b	37.4602	3.42649	0.282285	12.1384	6.61098e-34	1.77826e-32
Ntng2	58.3592	-2.37097	0.195355	-12.1367	6.74562e-34	1.81125e-32
Lats1	90.083	-1.64352	0.1355	-12.1293	7.38905e-34	1.9805e-32
Trio	76.8592	2.10521	0.17359	12.1274	7.55743e-34	2.02205e-32
Kdm5c	130.363	-1.61965	0.13368	-12.1159	8.70043e-34	2.32375e-32
Diras2	125.549	1.81447	0.149807	12.112	9.11966e-34	2.43143e-32
Cyb5r3	46.7937	2.59499	0.214322	12.1079	9.59066e-34	2.5525e-32
Plpp2	34.1943	-3.06962	0.253633	-12.1026	1.02309e-33	2.71812e-32
Arhgdia	58.8821	2.1681	0.179463	12.0811	1.32973e-33	3.52659e-32
Gnb3	57.8134	-3.12891	0.259028	-12.0794	1.35626e-33	3.59065e-32
Scn2b	58.4879	3.23217	0.267768	12.0708	1.50665e-33	3.98181e-32
Igsf9b	50.7998	2.79139	0.231277	12.0694	1.53202e-33	4.04182e-32
Dpp6	89.9861	2.70535	0.224326	12.0599	1.72005e-33	4.52997e-32
Cpne4	34.4821	3.22705	0.267819	12.0494	1.95417e-33	5.1376e-32
Dpf3	46.509	-2.21305	0.183672	-12.0489	1.96553e-33	5.15849e-32
Atp11a	105.88	-1.7383	0.144335	-12.0435	2.0989e-33	5.49896e-32
Dusp7	73.755	-1.84944	0.153764	-12.0278	2.53877e-33	6.6399e-32
Stac2	57.03	2.49021	0.207055	12.0268	2.56842e-33	6.70584e-32
Gtpbp1	105.118	-1.65238	0.137451	-12.0216	2.73486e-33	7.12808e-32
Nacc2	61.4684	2.85446	0.237685	12.0094	3.17199e-33	8.25318e-32
Ache	41.8477	2.91105	0.242471	12.0058	3.31362e-33	8.60688e-32
Dnah9	28.2637	-3.42683	0.285525	-12.0018	3.47496e-33	9.01046e-32
Podxl2	57.0467	2.15577	0.179927	11.9814	4.4494e-33	1.15174e-31
Scg2	134.839	1.65754	0.138358	11.9801	4.519e-33	1.16776e-31
Igsf11	47.9095	-2.5317	0.211347	-11.9789	4.5841e-33	1.18256e-31
Pou4f1	31.0424	3.87374	0.323754	11.9651	5.4138e-33	1.39422e-31
Rgs4	42.0602	3.24543	0.271254	11.9645	5.45024e-33	1.40121e-31
Fxyd7	37.3646	3.3597	0.280845	11.9628	5.5645e-33	1.42816e-31
Tsc22d1	146.057	1.48727	0.124453	11.9504	6.46174e-33	1.65563e-31
Cnnm4	47.4445	-2.26245	0.189378	-11.9468	6.75009e-33	1.72367e-31
Lsamp	131.423	2.84211	0.237896	11.9468	6.74399e-33	1.72367e-31
Slc12a5	396.43	1.2367	0.103535	11.9448	6.91447e-33	1.76266e-31
Pcp4	65.0032	2.9082	0.243474	11.9446	6.93014e-33	1.76368e-31
Sncb	240.045	1.31944	0.110523	11.9381	7.48876e-33	1.90265e-31
Pls3	30.4061	3.5202	0.294937	11.9354	7.73616e-33	1.96221e-31
Mta2	57.9676	-2.24031	0.188084	-11.9112	1.03461e-32	2.61981e-31
Rhot1	81.3288	-1.76096	0.147942	-11.9031	1.1409e-32	2.88412e-31
Nalcn	49.8405	2.66489	0.223938	11.9001	1.18177e-32	2.98245e-31
Inpp4a	68.4956	1.97427	0.166104	11.8857	1.40377e-32	3.53681e-31
Rnf187	149.388	1.89849	0.160149	11.8545	2.03863e-32	5.12777e-31
Fscn1	103.837	1.98938	0.167831	11.8535	2.0644e-32	5.18398e-31
Tmem229b	82.7491	-1.84379	0.155602	-11.8494	2.16808e-32	5.43531e-31
Ehd3	59.7274	2.23272	0.188586	11.8393	2.44599e-32	6.12186e-31
Edil3	63.5913	2.16588	0.183033	11.8333	2.6258e-32	6.56104e-31
Amer2	174.279	-1.51828	0.128403	-11.8243	2.92291e-32	7.29136e-31
Aatk	65.3836	2.78714	0.235927	11.8136	3.32068e-32	8.26996e-31
Ebf3	36.9085	3.12687	0.265003	11.7994	3.93146e-32	9.77499e-31
Lrrc4b	45.0903	2.79297	0.236722	11.7985	3.97251e-32	9.86082e-31
Eps8	51.7983	-3.10267	0.263031	-11.7958	4.10076e-32	1.01625e-30
Dusp3	52.0761	2.66968	0.226431	11.7902	4.38325e-32	1.08448e-30
Anxa6	38.3856	2.51492	0.213387	11.7857	4.62498e-32	1.14241e-30
Trpc1	42.8722	-2.33146	0.198249	-11.7603	6.25318e-32	1.54208e-30
Slc35f1	41.417	2.87563	0.24469	11.7521	6.88567e-32	1.69529e-30
Atp2b4	55.9814	2.99217	0.254748	11.7456	7.44059e-32	1.82893e-30
Cfap61	29.4426	-3.71928	0.31698	-11.7335	8.58781e-32	2.1075e-30
Zfhx3	173.292	2.48613	0.211936	11.7306	8.88777e-32	2.17758e-30
Tnfsf12	30.525	-2.9969	0.255767	-11.7173	1.03911e-31	2.54178e-30
Myt1l	46.1728	3.24489	0.277111	11.7097	1.13657e-31	2.77569e-30
Usp22	112.665	1.52723	0.130458	11.7066	1.17877e-31	2.8741e-30
Prr14	58.0525	-2.14344	0.183117	-11.7053	1.19674e-31	2.91323e-30
Cygb	45.783	2.82347	0.241311	11.7005	1.26678e-31	3.07876e-30
Foxk1	68.4553	-1.70877	0.146099	-11.696	1.33626e-31	3.2424e-30
Six3	102.234	2.20814	0.188989	11.6839	1.53989e-31	3.73053e-30
Lbh	126.365	-1.51677	0.129876	-11.6786	1.63935e-31	3.96512e-30
Ncoa6	174.777	-1.15289	0.0987977	-11.6692	1.83172e-31	4.42334e-30
Scrn1	98.6765	2.05801	0.17662	11.6522	2.23739e-31	5.39437e-30
Sgk1	43.6353	-2.9412	0.252546	-11.6462	2.39928e-31	5.77546e-30
Necab2	32.7681	3.47656	0.298678	11.6398	2.58581e-31	6.21458e-30
8030462N17Rik	57.6119	-2.05919	0.176931	-11.6384	2.6305e-31	6.31194e-30
Snrk	86.3881	-1.65514	0.142229	-11.6372	2.66746e-31	6.39048e-30
Gnai2	122.59	1.73929	0.149568	11.6288	2.94244e-31	7.03562e-30
Rims2	114	-1.5552	0.133738	-11.6287	2.94605e-31	7.03562e-30
Srcin1	63.3183	2.25882	0.194387	11.6202	3.25265e-31	7.75558e-30
Dlc1	101.972	-1.64361	0.141462	-11.6188	3.30918e-31	7.87794e-30
Tmod2	139.719	2.44898	0.210815	11.6167	3.38977e-31	8.0571e-30
Atp11b	44.07	-2.35926	0.203275	-11.6063	3.83035e-31	9.09002e-30
Fyco1	76.8034	-2.06394	0.178082	-11.5898	4.64192e-31	1.09987e-29
Ppp2r5c	120.166	-1.25749	0.10853	-11.5865	4.82247e-31	1.14087e-29
Parva	68.6186	2.52012	0.217616	11.5806	5.16972e-31	1.2211e-29
Ddah1	59.9162	2.75777	0.238188	11.5781	5.31978e-31	1.25459e-29
Baz2b	109.119	-1.48181	0.128018	-11.575	5.51685e-31	1.29904e-29
Hnrnpl	220.449	-1.2144	0.104945	-11.5718	5.72753e-31	1.34655e-29
Insm1	30.2674	-3.21231	0.277655	-11.5694	5.88601e-31	1.38166e-29
Snrpn	71.2441	2.84104	0.245659	11.565	6.2025e-31	1.45369e-29
Nrbp2	37.6266	2.86012	0.247366	11.5623	6.39708e-31	1.49698e-29
Mtfr1	41.1058	-2.79862	0.242187	-11.5556	6.9159e-31	1.61588e-29
Phyhipl	106.115	1.59006	0.137797	11.5391	8.3815e-31	1.9553e-29
Prcd	36.0244	-2.91012	0.252248	-11.5367	8.6137e-31	2.00637e-29
Ppargc1b	63.2287	-2.32646	0.201764	-11.5306	9.25049e-31	2.15138e-29
Pak1	30.0911	3.3483	0.290431	11.5287	9.45357e-31	2.19523e-29
Fsd1l	41.3978	-2.27253	0.197269	-11.52	1.04665e-30	2.42671e-29
Hivep2	78.1397	1.9463	0.169373	11.4912	1.46025e-30	3.38049e-29
Prrc2c	293.147	-0.959659	0.0835905	-11.4805	1.65366e-30	3.82239e-29
Mtcl1	65.4349	-2.14513	0.186868	-11.4794	1.67441e-30	3.86443e-29
Rgs7bp	46.7437	2.86906	0.250371	11.4593	2.11336e-30	4.87008e-29
Ebf1	35.3009	3.44124	0.300404	11.4554	2.21043e-30	5.086e-29
Atp2b3	28.2723	4.18112	0.365015	11.4547	2.22824e-30	5.11918e-29
Agrn	50.6616	2.79876	0.244557	11.4442	2.51442e-30	5.7679e-29
Snap47	63.5651	1.88107	0.164538	11.4325	2.87852e-30	6.59311e-29
Ddx5	157.604	-1.17967	0.103267	-11.4235	3.19099e-30	7.29775e-29
Synrg	109.613	-1.44808	0.126829	-11.4176	3.41626e-30	7.80115e-29
Tmem108	40.5108	-2.52785	0.221676	-11.4034	4.02317e-30	9.1732e-29
Sptbn2	39.7108	2.86701	0.251723	11.3895	4.71534e-30	1.07352e-28
Pja2	104.519	1.46824	0.128996	11.3821	5.13696e-30	1.16775e-28
Pip4k2c	50.71	-2.57695	0.226533	-11.3756	5.53159e-30	1.25557e-28
Chd3	108.047	2.354	0.207083	11.3674	6.07698e-30	1.3773e-28
Ranbp2	120.344	-1.3111	0.11535	-11.3663	6.15423e-30	1.39272e-28
Eif4g2	402.426	-0.880741	0.0774923	-11.3655	6.20782e-30	1.40274e-28
Efr3b	47.9924	2.66277	0.234808	11.3402	8.2963e-30	1.87187e-28
Myo1b	29.5608	2.85152	0.251561	11.3353	8.77531e-30	1.97699e-28
Arrb1	63.4796	2.63143	0.232544	11.3158	1.09567e-29	2.46476e-28
Hmgn1	36.4562	-2.66807	0.236146	-11.2984	1.33593e-29	3.00077e-28
Ablim2	37.3054	2.94801	0.261108	11.2904	1.46363e-29	3.28275e-28
Pcsk1n	190.317	1.11494	0.0989325	11.2697	1.85099e-29	4.1454e-28
Camk2n1	63.908	1.85882	0.165095	11.2591	2.08798e-29	4.66922e-28
Zfp871	125.157	-1.26724	0.112633	-11.2511	2.28832e-29	5.10968e-28
Tenm2	54.7654	2.62927	0.233741	11.2486	2.3523e-29	5.24479e-28
Slc7a8	68.4753	-1.75728	0.156262	-11.2457	2.43028e-29	5.41069e-28
Eml3	40.9259	-2.24569	0.19977	-11.2414	2.55354e-29	5.67673e-28
Ttc9	54.3906	2.43883	0.21707	11.2352	2.73769e-29	6.07718e-28
Tagln3	43.9748	2.65203	0.236146	11.2305	2.88932e-29	6.40438e-28
Zfp292	92.9286	-1.53203	0.136424	-11.2299	2.90807e-29	6.43651e-28
Max	68.7047	-1.6395	0.146347	-11.2028	3.95095e-29	8.73195e-28
Zranb1	68.5877	-1.72346	0.154481	-11.1565	6.65515e-29	1.4687e-27
mt-Nd2	1595.04	0.993548	0.0893144	11.1242	9.57048e-29	2.10899e-27
Kdm3a	55.4254	-2.1241	0.190973	-11.1225	9.74605e-29	2.14456e-27
Slc6a11	204.8	2.23793	0.201247	11.1203	9.99149e-29	2.19537e-27
Gabbr2	84.4571	3.42454	0.307972	11.1197	1.0064e-28	2.20808e-27
Pianp	35.6477	3.05214	0.274585	11.1155	1.05499e-28	2.31134e-27
Dgkh	62.313	1.97909	0.178436	11.0913	1.38302e-28	3.02562e-27
Maged1	305.257	1.11375	0.100561	11.0754	1.6509e-28	3.60645e-27
Zfp462	154.972	-1.13513	0.102581	-11.0657	1.83982e-28	4.01335e-27
Ttc28	104.301	1.89405	0.171214	11.0624	1.90839e-28	4.15694e-27
Thra	84.9508	2.23132	0.201914	11.0509	2.17131e-28	4.72282e-27
Zfp365	102.663	-1.58655	0.143599	-11.0485	2.22978e-28	4.84304e-27
Myo5a	159.251	1.83013	0.166082	11.0194	3.08033e-28	6.68082e-27
Adgrb2	47.9313	2.46243	0.223663	11.0096	3.43647e-28	7.44256e-27
Kcnh5	42.291	3.00349	0.273008	11.0014	3.76067e-28	8.13306e-27
Tafa3	84.7477	-2.56649	0.233483	-10.9922	4.16643e-28	8.98486e-27
Tspan5	87.8585	-1.47198	0.13391	-10.9923	4.16234e-28	8.98486e-27
Tbc1d24	84.1467	-1.65126	0.150311	-10.9856	4.48258e-28	9.65288e-27
Srrm2	612.721	-0.836828	0.0761878	-10.9838	4.57509e-28	9.83808e-27
Scd2	224.984	1.28288	0.116821	10.9816	4.687e-28	1.00644e-26
Fam219a	54.0652	1.98999	0.181285	10.9772	4.92189e-28	1.05538e-26
Cadm3	226.705	1.26052	0.114886	10.972	5.2125e-28	1.11611e-26
Atad2b	48.0569	-2.36219	0.21534	-10.9696	5.35083e-28	1.14411e-26
Car10	63.6588	2.69226	0.24544	10.9691	5.37944e-28	1.1486e-26
Kcnq3	28.945	2.95277	0.269554	10.9543	6.33713e-28	1.35118e-26
Plcb1	28.4496	3.67428	0.335502	10.9516	6.52822e-28	1.38996e-26
Magi1	49.1772	2.24096	0.204741	10.9453	6.99609e-28	1.48748e-26
Chd5	48.6214	2.31152	0.211225	10.9434	7.14512e-28	1.51703e-26
Pla2g5	47.4357	-2.41986	0.221146	-10.9424	7.2271e-28	1.53229e-26
Ddb1	230.575	-1.45659	0.133261	-10.9304	8.24739e-28	1.74616e-26
Ppp3cc	47.0778	-2.04887	0.187477	-10.9287	8.40878e-28	1.77784e-26
Rims3	40.5689	2.49928	0.228843	10.9213	9.11381e-28	1.92421e-26
Adcy2	36.0209	2.96062	0.271157	10.9185	9.40658e-28	1.98325e-26
Dio2	33.6914	3.25116	0.298297	10.8991	1.16462e-27	2.45203e-26
Syn2	28.3928	3.06167	0.281091	10.8921	1.25707e-27	2.64299e-26
Cep170	67.0047	1.77357	0.162836	10.8918	1.26167e-27	2.64897e-26
Cdr1os	249.885	1.33997	0.123075	10.8874	1.32329e-27	2.7745e-26
Arhgef9	81.9523	1.92958	0.177351	10.88	1.43539e-27	3.00538e-26
Pcnx2	27.1096	3.23554	0.297457	10.8773	1.47807e-27	3.09045e-26
Phlpp2	72.677	-1.79789	0.165327	-10.8748	1.52056e-27	3.17491e-26
Dnmt3a	285.537	-0.861666	0.0792392	-10.8742	1.52923e-27	3.18861e-26
Lgi3	27.4377	3.79439	0.349085	10.8695	1.61007e-27	3.35254e-26
Crocc	37.1067	-2.74928	0.252942	-10.8692	1.616e-27	3.36025e-26
Ppp2r5b	77.2936	1.54533	0.142182	10.8687	1.62467e-27	3.37364e-26
Diras1	43.9002	3.11368	0.286583	10.8649	1.69494e-27	3.51473e-26
Panx2	37.0435	3.25502	0.299914	10.8532	1.9263e-27	3.98902e-26
Desi1	86.4356	-1.54701	0.142694	-10.8414	2.19011e-27	4.52911e-26
Rtkn2	24.8375	-3.57885	0.330314	-10.8347	2.35766e-27	4.86895e-26
Thrb	65.0794	-2.78767	0.257452	-10.828	2.53766e-27	5.23354e-26
Zbtb18	57.0396	-1.80565	0.166937	-10.8164	2.87989e-27	5.93124e-26
Rab3c	53.622	2.9342	0.271521	10.8065	3.20635e-27	6.59461e-26
Opn1mw	26.5328	-3.69309	0.342082	-10.7959	3.5976e-27	7.38926e-26
Dtna	38.7166	2.70738	0.250814	10.7944	3.66016e-27	7.50756e-26
Man2a2	133.833	-1.42149	0.131698	-10.7935	3.69381e-27	7.5663e-26
Usp12	45.8134	-2.21816	0.205527	-10.7926	3.73127e-27	7.6327e-26
Glrb	48.284	3.0991	0.287225	10.7898	3.8467e-27	7.85818e-26
Bend6	30.2928	3.2782	0.303881	10.7878	3.93165e-27	8.02088e-26
Dlgap1	55.5952	2.65399	0.24605	10.7864	3.99283e-27	8.13471e-26
Utp14b	44.6796	2.57062	0.238372	10.7841	4.09372e-27	8.32904e-26
Glp2r	24.7955	-3.4283	0.318351	-10.7689	4.82566e-27	9.80505e-26
Capn5	28.0659	3.37064	0.313135	10.7642	5.08134e-27	1.03107e-25
Plcb4	80.8574	1.54519	0.143864	10.7406	6.56043e-27	1.32941e-25
H3f3b	72.483	-1.90916	0.177816	-10.7367	6.84167e-27	1.38455e-25
Chn1	76.7173	1.96387	0.18296	10.7339	7.05409e-27	1.42562e-25
Klc2	69.0911	1.52697	0.14244	10.7201	8.19427e-27	1.65384e-25
Pcdh9	48.4422	2.79787	0.261248	10.7096	9.17136e-27	1.84858e-25
Klf13	47.2325	2.55885	0.238979	10.7074	9.39538e-27	1.89121e-25
Spry2	34.2146	-2.98925	0.279268	-10.7039	9.76064e-27	1.96212e-25
Tle3	64.3539	2.17323	0.203114	10.6996	1.02238e-26	2.05249e-25
Arfgef3	66.7565	2.37535	0.222234	10.6885	1.15239e-26	2.31043e-25
Arr3	27.7719	-3.51493	0.32894	-10.6857	1.1881e-26	2.37887e-25
Madd	233.909	-1.20258	0.112563	-10.6836	1.21444e-26	2.42519e-25
Paqr4	44.914	-1.98665	0.185952	-10.6837	1.21325e-26	2.42519e-25
Prkacb	75.2753	1.60394	0.15014	10.683	1.22316e-26	2.43938e-25
Rgs8	62.3026	2.36733	0.221839	10.6714	1.38513e-26	2.75876e-25
Sec22c	39.0223	-2.42803	0.227639	-10.6662	1.46561e-26	2.91521e-25
Jam2	95.1927	-1.45536	0.136522	-10.6602	1.56255e-26	3.10394e-25
Lpgat1	99.0148	-1.55909	0.146282	-10.6581	1.59878e-26	3.17175e-25
Pdzd8	100.61	-1.40678	0.132069	-10.6518	1.71005e-26	3.38806e-25
Nckap1	50.1137	1.94185	0.182309	10.6514	1.71721e-26	3.39779e-25
AW549877	64.7897	-1.75743	0.165201	-10.6381	1.98087e-26	3.91435e-25
Nrxn2	125.827	2.69707	0.253558	10.6369	2.00678e-26	3.96037e-25
Ogdh	212.82	0.95628	0.0899074	10.6363	2.02048e-26	3.98221e-25
Hnrnpu	159.962	-1.34811	0.126755	-10.6355	2.03683e-26	4.00922e-25
Nfe2l1	105.532	1.58589	0.149231	10.6271	2.23028e-26	4.38429e-25
Cep164	25.0998	-2.85343	0.268519	-10.6266	2.24243e-26	4.40244e-25
Tom1l2	191.564	1.04684	0.0987544	10.6005	2.96453e-26	5.81255e-25
Sez6l2	104.015	1.4512	0.137027	10.5906	3.29453e-26	6.45122e-25
Zfhx2	62.6872	1.81319	0.171336	10.5827	3.58537e-26	7.01165e-25
Pde4a	43.2302	2.51221	0.237658	10.5707	4.07554e-26	7.95994e-25
Ryr2	52.8644	1.87454	0.177444	10.5641	4.3718e-26	8.52756e-25
Trnp1	130.095	2.1697	0.205776	10.544	5.41605e-26	1.05508e-24
Pou2f1	50.5087	-2.11308	0.200443	-10.5421	5.52773e-26	1.07545e-24
Cd47	74.9073	1.61166	0.153065	10.5293	6.33225e-26	1.23039e-24
Elmod1	77.9311	1.72105	0.163552	10.523	6.76928e-26	1.31362e-24
Mpdz	46.6885	-2.19665	0.208982	-10.5112	7.67251e-26	1.48699e-24
Trpm3	97.4022	2.70399	0.257276	10.5101	7.76212e-26	1.50243e-24
Csnk1g1	58.9639	-1.9462	0.185223	-10.5073	7.9919e-26	1.54493e-24
Igsf8	36.8772	2.75592	0.262335	10.5054	8.16046e-26	1.5755e-24
Unc13a	55.2675	1.95421	0.186094	10.5012	8.53164e-26	1.64506e-24
Pnmal2	79.4666	2.50251	0.238316	10.5008	8.56512e-26	1.64941e-24
Zeb2	107.984	2.44992	0.23353	10.4908	9.52022e-26	1.83101e-24
Arl8a	59.8874	1.85369	0.176707	10.4902	9.58116e-26	1.84039e-24
Gpm6a	65.8833	2.31309	0.220797	10.4761	1.1124e-25	2.13404e-24
Ebpl	30.2398	-3.04616	0.290836	-10.4738	1.13947e-25	2.18319e-24
Syt13	58.2064	2.77273	0.264853	10.4689	1.1997e-25	2.29567e-24
Oip5os1	160.799	-1.26132	0.120642	-10.455	1.38969e-25	2.65588e-24
Dock3	60.2208	2.43772	0.233166	10.4549	1.39189e-25	2.65672e-24
Kcnk9	25.4476	3.4186	0.327179	10.4487	1.48513e-25	2.83112e-24
Mbnl1	75.9283	-1.4879	0.142469	-10.4437	1.56554e-25	2.98064e-24
Fam193a	97.73	-1.4119	0.135267	-10.4379	1.66529e-25	3.16657e-24
Fnbp1	42.964	2.27678	0.218277	10.4307	1.79567e-25	3.41019e-24
Pam	42.3694	2.65929	0.255234	10.419	2.03041e-25	3.85115e-24
Pde4d	36.3133	2.94114	0.282638	10.406	2.32711e-25	4.40839e-24
Ppm1l	59.4198	1.92747	0.185449	10.3935	2.65378e-25	5.02092e-24
Kcnip4	24.5498	3.43047	0.330161	10.3903	2.74483e-25	5.18669e-24
Pla2g7	67.4648	-2.04944	0.197353	-10.3846	2.91253e-25	5.49671e-24
Snhg11	50.6558	3.11883	0.300431	10.3812	3.02001e-25	5.69245e-24
Fras1	30.1515	3.22486	0.311055	10.3675	3.48474e-25	6.56026e-24
Nefl	258.906	3.41546	0.329443	10.3674	3.48933e-25	6.56073e-24
Kndc1	23.9193	3.82285	0.368997	10.3601	3.76471e-25	7.06971e-24
B4galt1	26.9982	-3.28241	0.31687	-10.3589	3.81484e-25	7.15496e-24
Runx1t1	50.9108	2.69991	0.260878	10.3493	4.21565e-25	7.8969e-24
Vps37a	60.5509	-2.01474	0.194806	-10.3423	4.53689e-25	8.48815e-24
Cadps	301.435	2.25356	0.218049	10.3351	4.88948e-25	9.1365e-24
Gabrg2	44.2118	2.44397	0.236569	10.3309	5.1079e-25	9.53285e-24
Nfatc3	35.98	-2.18042	0.21114	-10.3269	5.32402e-25	9.92394e-24
Enpp5	108.726	1.54086	0.149487	10.3077	6.50564e-25	1.21115e-23
Elavl4	25.5643	2.98863	0.289972	10.3066	6.57693e-25	1.22292e-23
Asap2	56.6263	2.21367	0.21494	10.299	7.12126e-25	1.32251e-23
Cc2d2a	40.11	-2.20185	0.213849	-10.2963	7.32173e-25	1.35807e-23
Atp6v1a	173.836	1.04335	0.101403	10.2891	7.89286e-25	1.46221e-23
Sobp	38.6826	2.55088	0.248149	10.2796	8.7085e-25	1.61134e-23
Cacng5	24.5226	3.13995	0.305613	10.2743	9.20439e-25	1.70101e-23
Faim2	140.409	2.25515	0.219582	10.2702	9.60304e-25	1.77252e-23
Cdk2ap2	37.8195	-2.52841	0.246195	-10.2699	9.62549e-25	1.77449e-23
Nrsn2	33.1882	3.41979	0.334178	10.2334	1.40461e-24	2.5863e-23
Cacnb4	25.268	3.05539	0.298653	10.2306	1.44655e-24	2.66027e-23
Kank1	21.3729	-3.41764	0.334076	-10.2301	1.45298e-24	2.66885e-23
Sin3a	66.319	-1.59645	0.156214	-10.2197	1.61856e-24	2.9694e-23
Atrnl1	65.034	1.83238	0.179428	10.2124	1.74543e-24	3.19826e-23
Synpr	40.0255	2.59358	0.254071	10.2081	1.8236e-24	3.33745e-23
Adarb1	114.119	2.4144	0.236535	10.2074	1.83765e-24	3.3591e-23
Lca5	24.4093	-3.12699	0.306586	-10.1994	1.99536e-24	3.64299e-23
Tpd52	61.5088	-1.75728	0.172365	-10.1951	2.08435e-24	3.80086e-23
Nectin1	279.168	-1.04185	0.102285	-10.1858	2.29556e-24	4.18096e-23
Adamts3	22.5663	-3.12983	0.307651	-10.1733	2.60893e-24	4.74599e-23
mt-Cytb	3718.51	0.822751	0.0808779	10.1728	2.62357e-24	4.76689e-23
Rusc1	23.3423	3.6552	0.359355	10.1716	2.65629e-24	4.82054e-23
Kifap3	74.6573	1.52467	0.150032	10.1623	2.92138e-24	5.29527e-23
Slc43a2	60.2065	1.95863	0.19275	10.1615	2.94497e-24	5.33163e-23
Ahcyl1	109.154	-1.22059	0.120127	-10.1608	2.96537e-24	5.36214e-23
Kcnj14	20.2591	-3.75956	0.370069	-10.1591	3.01848e-24	5.45166e-23
Marcks	92.5459	2.03604	0.200588	10.1503	3.30238e-24	5.95729e-23
Fbxl16	110.567	1.33951	0.132076	10.1419	3.59905e-24	6.48472e-23
Ino80d	83.3436	-1.52289	0.15027	-10.1343	3.89079e-24	7.00203e-23
Gnal	27.254	3.14586	0.310827	10.121	4.46049e-24	8.01774e-23
Grin2a	32.0736	3.22095	0.318779	10.104	5.30195e-24	9.51896e-23
Arhgap24	42.9063	-1.88309	0.186459	-10.0992	5.56854e-24	9.98572e-23
Pfkm	42.0848	2.40955	0.238699	10.0945	5.84137e-24	1.04626e-22
Tmem163	20.5827	3.73965	0.370645	10.0896	6.14322e-24	1.09902e-22
Rreb1	28.0529	-3.13713	0.311138	-10.0827	6.58619e-24	1.17687e-22
Nell2	40.2222	3.13372	0.31139	10.0637	7.99655e-24	1.4272e-22
Setd2	95.0889	-1.23391	0.122639	-10.0614	8.18611e-24	1.45931e-22
Ro60	62.3325	-1.62465	0.161482	-10.0609	8.22746e-24	1.46495e-22
Lrp3	32.8003	2.80488	0.278835	10.0593	8.36059e-24	1.48691e-22
Sdc4	30.4617	-2.88911	0.287219	-10.0589	8.39352e-24	1.49101e-22
Top2b	113.855	-1.24997	0.124301	-10.056	8.6409e-24	1.53315e-22
Pcdhgc4	25.1686	3.66078	0.364123	10.0537	8.85006e-24	1.56842e-22
Grin2b	61.3445	2.95797	0.294304	10.0507	9.12121e-24	1.61458e-22
B4galt5	22.2424	3.2291	0.321333	10.0491	9.27399e-24	1.63971e-22
Ndn	48.6413	2.27816	0.226742	10.0474	9.43676e-24	1.66654e-22
Lsm14a	60.2681	-1.72682	0.171999	-10.0397	1.01949e-23	1.79832e-22
Cacna1i	41.7551	2.63181	0.2623	10.0336	1.08495e-23	1.91155e-22
Impact	59.2915	1.65208	0.164768	10.0267	1.16371e-23	2.04794e-22
Tbc1d8	39.8885	-2.3885	0.238321	-10.0222	1.21775e-23	2.14056e-22
Cobl	35.1775	2.63018	0.262745	10.0104	1.37186e-23	2.40864e-22
St8sia1	65.6633	-1.5502	0.154917	-10.0066	1.42542e-23	2.49978e-22
Cdk16	140.007	1.10417	0.110408	10.0008	1.5115e-23	2.64766e-22
Rnf14	102.719	1.21589	0.121777	9.98456	1.7809e-23	3.11595e-22
Ammecr1	22.7137	-3.18433	0.319441	-9.96845	2.09477e-23	3.66088e-22
Fam107b	27.6718	-3.21932	0.323222	-9.96008	2.27883e-23	3.97795e-22
Copg1	93.7223	1.33797	0.134382	9.95645	2.36352e-23	4.12102e-22
Dynll2	88.2866	1.6409	0.164936	9.94871	2.55465e-23	4.44916e-22
Aldoc	132.788	1.36378	0.137192	9.94067	2.76949e-23	4.81776e-22
Slc7a14	43.4834	3.22265	0.324212	9.93995	2.78954e-23	4.84707e-22
Elovl2	20.6389	-3.69699	0.371985	-9.93853	2.82983e-23	4.91143e-22
Fabp12	20.7706	-3.57117	0.359344	-9.93803	2.84386e-23	4.93012e-22
Tmem106c	33.4787	-2.29425	0.230874	-9.9372	2.86765e-23	4.96567e-22
Ntrk3	53.6979	1.6945	0.170564	9.9347	2.94071e-23	5.08635e-22
Cntn2	20.724	3.81051	0.383618	9.93308	2.98869e-23	5.16343e-22
Map4k3	70.5487	-1.86117	0.187419	-9.93052	3.06639e-23	5.29162e-22
Adgrl3	43.9628	2.33621	0.235574	9.91709	3.5083e-23	6.04732e-22
Pgm2l1	91.1303	1.85706	0.187288	9.9155	3.56477e-23	6.13766e-22
Mapre1	58.8117	1.74515	0.17608	9.91116	3.72298e-23	6.40277e-22
Dnajc27	51.0415	1.81757	0.183405	9.91012	3.762e-23	6.46252e-22
Kcnd3	57.6135	2.3056	0.232717	9.90729	3.86989e-23	6.64031e-22
B4galt6	30.2208	2.9504	0.297916	9.90346	4.02134e-23	6.89235e-22
Kcnd2	22.4651	3.63939	0.368018	9.88915	4.63973e-23	7.94323e-22
Atl1	21.768	3.30774	0.334919	9.87624	5.27756e-23	9.02499e-22
Slc2a1	76.7641	-1.40189	0.142133	-9.86321	6.00965e-23	1.02653e-21
Timp2	61.9074	2.6462	0.268585	9.85238	6.69419e-23	1.14217e-21
Gabrg3	25.2594	3.32774	0.337868	9.84923	6.90722e-23	1.17719e-21
Bhlhe40	41.5038	2.61506	0.265655	9.8438	7.29076e-23	1.24115e-21
Phf24	27.908	3.05955	0.311282	9.82888	8.45542e-23	1.4378e-21
Ppp2r2c	37.4738	2.69638	0.274712	9.81529	9.67583e-23	1.64348e-21
Opcml	23.2019	3.08824	0.314981	9.80453	1.07646e-22	1.82635e-21
Usp6nl	62.2736	-1.96546	0.200478	-9.80388	1.08347e-22	1.83618e-21
Sarm1	75.1915	-1.44013	0.14718	-9.78483	1.3082e-22	2.21457e-21
Chrnb2	40.2848	2.49676	0.25527	9.78087	1.36033e-22	2.30023e-21
Camsap1	92.7785	-1.35048	0.138095	-9.77934	1.38105e-22	2.33267e-21
Nsg1	37.4029	3.04863	0.312132	9.76712	1.55822e-22	2.62897e-21
Jarid2	60.4965	-1.55647	0.159371	-9.76632	1.57051e-22	2.64675e-21
Syt7	77.3522	2.71981	0.278783	9.75602	1.73836e-22	2.92637e-21
Pcdh19	29.2151	3.13847	0.321792	9.75311	1.78909e-22	3.00842e-21
Bmpr1a	48.0228	-2.02656	0.20786	-9.74961	1.85179e-22	3.11039e-21
Gpr153	37.2448	3.08406	0.316386	9.74776	1.8858e-22	3.164e-21
Prkcb	49.7216	2.55631	0.262448	9.74027	2.03022e-22	3.40253e-21
Arpp21	20.5325	3.39502	0.348878	9.73124	2.21867e-22	3.71424e-21
Slc16a6	27.3725	-2.58479	0.265832	-9.72341	2.39616e-22	4.00694e-21
Ppfia4	21.877	3.13108	0.322075	9.72158	2.43973e-22	4.0753e-21
Syngap1	66.0053	1.83178	0.188579	9.7136	2.63851e-22	4.40247e-21
Atf5	23.1794	3.39831	0.349894	9.7124	2.66987e-22	4.44988e-21
Thy1	153.239	3.66808	0.377708	9.71143	2.69528e-22	4.48729e-21
Hook1	40.1848	-2.13547	0.219996	-9.70686	2.81894e-22	4.688e-21
Vps37c	38.2577	-2.09555	0.216039	-9.69985	3.01955e-22	5.0161e-21
Cux2	35.9357	2.67403	0.275726	9.69812	3.07099e-22	5.09596e-21
Scn1b	21.0222	4.3913	0.453061	9.69252	3.24417e-22	5.37742e-21
Adcy5	34.3604	2.6027	0.268747	9.68459	3.50614e-22	5.80528e-21
Syt2	42.273	2.84461	0.293785	9.68262	3.57449e-22	5.91199e-21
Etl4	20.4422	3.11831	0.322214	9.67775	3.74876e-22	6.19344e-21
Tob1	53.8877	-2.01634	0.208414	-9.6747	3.86221e-22	6.37391e-21
Tet2	64.86	-1.91339	0.197808	-9.673	3.92685e-22	6.47353e-21
Pcdh8	22.1952	3.59465	0.371666	9.67173	3.97593e-22	6.54728e-21
Cfl1	104.112	1.33047	0.137705	9.66177	4.38244e-22	7.20886e-21
Islr2	22.7046	3.12078	0.323121	9.65822	4.53669e-22	7.45447e-21
Mapk8ip1	102.73	1.32058	0.136853	9.64961	4.93439e-22	8.09915e-21
Pde1b	50.2813	2.26925	0.235205	9.64799	5.01305e-22	8.21933e-21
Lmtk3	52.6855	2.5524	0.264591	9.64661	5.0806e-22	8.32106e-21
B3gat1	65.9969	2.47518	0.256941	9.63324	5.78733e-22	9.46829e-21
Pak2	65.298	-1.67632	0.17406	-9.6307	5.93228e-22	9.69495e-21
Sp2	43.663	-1.72393	0.179069	-9.62717	6.13944e-22	1.00227e-20
Usp33	59.8645	-1.5211	0.158205	-9.61472	6.92998e-22	1.1301e-20
Nyap1	24.4633	3.61525	0.376712	9.59685	8.24216e-22	1.34264e-20
Bbs1	60.6605	-1.58947	0.165695	-9.59275	8.57706e-22	1.39569e-20
Neto2	27.6057	2.70734	0.282253	9.59189	8.64868e-22	1.40583e-20
Stxbp1	811.903	-0.61317	0.0639604	-9.58671	9.09415e-22	1.47665e-20
Dab2ip	79.9261	1.8217	0.190076	9.58407	9.32952e-22	1.51324e-20
Jph4	33.0118	2.89508	0.302267	9.5779	9.90409e-22	1.60472e-20
Cacnb3	26.5381	3.39364	0.35454	9.57196	1.049e-21	1.69783e-20
Palm	57.2629	2.31621	0.242247	9.56137	1.16205e-21	1.87879e-20
Scn3b	26.8993	2.89689	0.303023	9.55999	1.1777e-21	1.90206e-20
Camk2a	31.4243	3.02751	0.316935	9.55248	1.26631e-21	2.04081e-20
Pias1	60.7608	-1.66046	0.173824	-9.55256	1.26525e-21	2.04081e-20
Ankrd52	95.8698	1.35185	0.141702	9.54005	1.42757e-21	2.29826e-20
Rnf208	26.6796	2.58896	0.271417	9.5387	1.44633e-21	2.32598e-20
Fads1	36.0614	2.24532	0.2357	9.52617	1.63201e-21	2.62179e-20
Prkce	76.8209	1.57995	0.165908	9.52305	1.68164e-21	2.69866e-20
Susd2	22.4854	3.24826	0.34144	9.5134	1.84531e-21	2.95817e-20
Myo10	52.6928	-1.83258	0.19278	-9.50607	1.98006e-21	3.17083e-20
Dtx1	30.8347	3.05017	0.320913	9.50468	2.00671e-21	3.21011e-20
Ncbp3	55.5679	-1.80395	0.189812	-9.50389	2.02201e-21	3.23115e-20
Cds1	76.2636	-1.88626	0.198595	-9.49807	2.13819e-21	3.41321e-20
Ttc8	41.0138	-2.62357	0.276443	-9.49047	2.30006e-21	3.66772e-20
Rap1gds1	95.645	1.3922	0.146748	9.48704	2.37692e-21	3.78629e-20
Adap1	21.3833	3.26461	0.344247	9.48334	2.46277e-21	3.91892e-20
Dctn1	188.656	-0.831379	0.0876878	-9.48112	2.51562e-21	3.9988e-20
Nfat5	129.922	-1.14161	0.120414	-9.48073	2.52506e-21	4.0096e-20
Tcf20	331.293	-0.915224	0.0965484	-9.47943	2.5567e-21	4.05558e-20
Magee1	57.6854	2.80539	0.296129	9.47352	2.70566e-21	4.28737e-20
Ccn4	16.1478	-3.99989	0.422365	-9.47022	2.79255e-21	4.42041e-20
Rab30	26.4659	-2.47234	0.261139	-9.46752	2.86571e-21	4.53147e-20
Cyfip2	336.177	0.799906	0.0844944	9.46697	2.88087e-21	4.55069e-20
Cacna2d1	33.1861	2.56264	0.270858	9.46118	3.04475e-21	4.80454e-20
Phc2	60.8173	-1.49194	0.157985	-9.44357	3.60299e-21	5.6795e-20
Tuba4a	33.7829	1.98799	0.210778	9.43172	4.03434e-21	6.35283e-20
Mab21l1	87.4776	-1.30507	0.138514	-9.42195	4.42779e-21	6.96513e-20
Nat8l	35.2685	2.85256	0.302845	9.41922	4.54469e-21	7.14159e-20
Itsn2	35.9934	-1.92067	0.20415	-9.40814	5.04994e-21	7.9273e-20
Cadm2	181.052	-1.45174	0.154449	-9.39948	5.48358e-21	8.5991e-20
Baz2a	142.646	-1.14311	0.121817	-9.38385	6.36077e-21	9.96433e-20
Slc26a2	24.9231	-3.12565	0.333131	-9.38265	6.43339e-21	1.00677e-19
Ptprf	55.5621	1.77423	0.189138	9.3806	6.55986e-21	1.0255e-19
Fam3c	28.5495	-2.43044	0.259177	-9.37752	6.75447e-21	1.05483e-19
Setd7	46.4929	2.45429	0.261725	9.37736	6.76481e-21	1.05535e-19
Tm7sf3	35.5962	-2.13861	0.228073	-9.37689	6.795e-21	1.05897e-19
Rgs20	21.0792	-2.85823	0.304865	-9.37538	6.89239e-21	1.07304e-19
Tbc1d9b	60.763	1.61169	0.171911	9.37518	6.90571e-21	1.07401e-19
Grina	244.23	-0.951611	0.101621	-9.36433	7.65321e-21	1.18904e-19
BC034090	77.8569	-1.82787	0.195224	-9.36293	7.7553e-21	1.20366e-19
Dgkz	29.4476	2.73967	0.292639	9.36194	7.82877e-21	1.21382e-19
Atf4	80.6535	-1.52846	0.163333	-9.35793	8.13128e-21	1.25943e-19
Crb2	20.6224	-3.14872	0.336525	-9.35658	8.23613e-21	1.27437e-19
Igf1r	170.939	-1.36767	0.146176	-9.35627	8.2598e-21	1.27542e-19
Macir	20.4406	-2.93022	0.313182	-9.35629	8.25834e-21	1.27542e-19
Ppp2r1a	176.798	1.07509	0.114962	9.35164	8.62979e-21	1.33119e-19
Marchf1	31.2744	-2.10488	0.225086	-9.35145	8.64528e-21	1.33222e-19
Dmxl2	212.807	-0.940892	0.100652	-9.34801	8.93134e-21	1.3749e-19
Thoc2	47.5551	-1.92083	0.205566	-9.3441	9.26783e-21	1.42525e-19
Tkt	100.652	1.83433	0.196477	9.33611	9.99351e-21	1.53528e-19
Fgf1	22.9286	3.37524	0.362353	9.31478	1.222e-20	1.87544e-19
Cds2	197.632	0.964855	0.103609	9.31243	1.2494e-20	1.91553e-19
Ankrd12	104.869	-1.20933	0.129882	-9.31102	1.26605e-20	1.93909e-19
Gnb2	35.9959	2.11828	0.227582	9.30779	1.30525e-20	1.99712e-19
Inka2	29.8344	-2.3149	0.248733	-9.30675	1.31802e-20	2.01461e-19
Dixdc1	38.5953	-1.8399	0.197792	-9.3022	1.37564e-20	2.10056e-19
Rtn3	274.398	0.831991	0.089494	9.29661	1.45e-20	2.21187e-19
Otud4	34.9848	-2.36133	0.254117	-9.29228	1.51023e-20	2.30143e-19
Kdm2a	101.431	-1.2007	0.129251	-9.2897	1.5473e-20	2.35554e-19
Kcnip1	19.8666	3.07407	0.330952	9.28856	1.56384e-20	2.37832e-19
Mdga2	55.1367	2.31636	0.249625	9.27937	1.70488e-20	2.59021e-19
Plcxd2	80.4455	-1.33012	0.143345	-9.27911	1.70896e-20	2.5938e-19
Sorcs1	30.3541	2.5197	0.271559	9.27864	1.71654e-20	2.60271e-19
Pdcd4	49.9188	1.6422	0.176993	9.27832	1.72169e-20	2.60789e-19
Scamp5	181.639	-0.885432	0.0954452	-9.27686	1.74542e-20	2.63864e-19
Tmem151a	25.3434	3.7347	0.402587	9.27675	1.74722e-20	2.63864e-19
Zdhhc22	24.9456	2.89419	0.311982	9.2768	1.74638e-20	2.63864e-19
Cnnm1	28.4112	2.648	0.28565	9.27009	1.85986e-20	2.80594e-19
Camk2b	75.3217	1.80663	0.194929	9.26814	1.89428e-20	2.85501e-19
Arid3b	26.5131	-2.55581	0.275836	-9.26569	1.93819e-20	2.9183e-19
Zmynd8	131.433	-1.07235	0.11579	-9.26112	2.02303e-20	3.043e-19
Esyt1	18.5968	3.42981	0.370621	9.25423	2.15789e-20	3.24262e-19
Rasd2	19.9116	3.31533	0.358565	9.24611	2.3281e-20	3.49492e-19
Ubash3b	25.211	2.98564	0.322961	9.24456	2.36219e-20	3.54258e-19
Rlf	42.8645	-1.96972	0.213234	-9.23739	2.52579e-20	3.78417e-19
Gng4	18.5735	3.12241	0.338094	9.23535	2.57453e-20	3.85338e-19
Dbn1	28.9725	2.65096	0.287213	9.22994	2.7079e-20	4.04899e-19
6530402F18Rik	28.0197	-2.34806	0.254445	-9.22816	2.75331e-20	4.11282e-19
Emb	18.8692	3.75611	0.407188	9.22451	2.84858e-20	4.25094e-19
Mgat5	93.3842	1.68568	0.182806	9.22111	2.94044e-20	4.3837e-19
Zfp536	60.0137	-1.73846	0.188796	-9.20816	3.3175e-20	4.94095e-19
Camkv	33.2944	2.33805	0.253921	9.2078	3.32872e-20	4.95278e-19
Nos1	25.2202	3.02944	0.329036	9.20701	3.35322e-20	4.98432e-19
Cacna1g	79.2912	2.75092	0.298863	9.20462	3.42871e-20	5.09153e-19
Peli3	23.1059	-2.58554	0.281122	-9.19719	3.67418e-20	5.4507e-19
Nin	23.7615	-3.13017	0.340993	-9.17956	4.32848e-20	6.41506e-19
Arhgap20	32.6729	2.68248	0.2923	9.17716	4.42621e-20	6.55194e-19
Car2	89.6045	-1.52747	0.166444	-9.17708	4.42951e-20	6.55194e-19
Cartpt	26.377	3.62789	0.395535	9.1721	4.639e-20	6.85511e-19
Chrna4	43.7947	3.0331	0.330721	9.17117	4.67924e-20	6.90782e-19
Ly6e	22.1988	3.30888	0.360852	9.16964	4.74604e-20	6.9996e-19
Reep1	24.8572	2.90505	0.316876	9.1678	4.82783e-20	7.11329e-19
Fbrs	54.8276	-1.53863	0.167922	-9.16279	5.05724e-20	7.44404e-19
Cmip	64.2229	1.92075	0.209679	9.1604	5.17071e-20	7.60366e-19
Dop1b	31.1538	2.5344	0.276698	9.15944	5.21657e-20	7.66365e-19
Cdh13	20.4333	3.08815	0.337497	9.15015	5.68525e-20	8.34407e-19
Arid1a	302.117	-0.792642	0.0866457	-9.14808	5.79531e-20	8.49735e-19
Pter	17.4506	-3.52153	0.385119	-9.14398	6.01938e-20	8.81734e-19
Garem1	46.5009	-1.84453	0.202003	-9.1312	6.77455e-20	9.91392e-19
Emc10	37.474	1.94454	0.213232	9.11938	7.55541e-20	1.1046e-18
Gnat2	21.7309	-3.37954	0.370854	-9.11288	8.02264e-20	1.17177e-18
Gramd2	16.0276	-4.08021	0.447813	-9.1114	8.13255e-20	1.18668e-18
Kcnc2	37.2085	3.18566	0.349641	9.11122	8.14588e-20	1.18748e-18
Stag2	48.3143	-1.78093	0.19561	-9.10448	8.66823e-20	1.2624e-18
Gm37583	77.8098	-2.56763	0.282169	-9.09962	9.06525e-20	1.31895e-18
Slc2a3	27.9779	2.3845	0.262141	9.09627	9.34883e-20	1.35891e-18
D630045J12Rik	116.034	-1.68581	0.18535	-9.09529	9.4337e-20	1.36993e-18
Unc13c	55.3242	2.4548	0.270155	9.08664	1.02143e-19	1.48185e-18
Gng2	31.909	2.63904	0.290822	9.07442	1.14284e-19	1.6564e-18
Elfn1	67.5831	-1.3924	0.153465	-9.07309	1.15684e-19	1.67509e-18
Amotl1	31.2053	2.5903	0.285497	9.07298	1.1581e-19	1.6753e-18
Auts2	86.6289	1.90497	0.210025	9.07023	1.1877e-19	1.71649e-18
Arfgef1	155.77	-0.947173	0.104441	-9.06899	1.20122e-19	1.73437e-18
Wapl	35.7309	-2.00376	0.221023	-9.06585	1.2364e-19	1.78346e-18
Cnot1	152.362	-0.970518	0.107062	-9.06501	1.24591e-19	1.79546e-18
Sema5a	65.3127	2.44262	0.269609	9.05988	1.30599e-19	1.88026e-18
Gm47543	16.9015	-3.71575	0.410283	-9.05655	1.34643e-19	1.93664e-18
Arl6	24.9369	-2.56355	0.283158	-9.05342	1.38564e-19	1.99113e-18
Rhob	31.3949	2.42792	0.268211	9.05225	1.40054e-19	2.01063e-18
Chst2	45.5205	2.17063	0.239802	9.05174	1.40702e-19	2.01802e-18
Golga7b	23.1262	2.58711	0.285885	9.04947	1.43659e-19	2.05847e-18
Gad1	83.6088	2.37465	0.262469	9.04737	1.46453e-19	2.09653e-18
Plec	52.4981	1.69687	0.187913	9.03009	1.71527e-19	2.45083e-18
Rap1gap2	62.4574	2.15596	0.238752	9.0301	1.71511e-19	2.45083e-18
Gabra2	25.972	2.3542	0.261356	9.00767	2.10486e-19	3.00464e-18
Fam120a	131.794	-1.06193	0.117944	-9.00369	2.18258e-19	3.11264e-18
Prdm1	14.7564	-3.82376	0.425299	-8.99076	2.45523e-19	3.49818e-18
Jmjd1c	98.2148	-1.15078	0.12804	-8.98771	2.52445e-19	3.59342e-18
Chd9	108.051	-1.07725	0.119969	-8.97936	2.72341e-19	3.87299e-18
Sema6b	21.1953	3.0229	0.336729	8.97725	2.7761e-19	3.9442e-18
Flrt1	22.0036	3.02681	0.337255	8.97484	2.83763e-19	4.02784e-18
Adgrb1	68.6565	2.16893	0.241763	8.9713	2.93037e-19	4.15557e-18
Nisch	280.034	0.79358	0.0884767	8.96937	2.98208e-19	4.22493e-18
Rbm33	61.8692	-1.37728	0.153629	-8.96496	3.10402e-19	4.39358e-18
Ccndbp1	55.1709	-1.64459	0.183477	-8.96345	3.14682e-19	4.44999e-18
Pygm	46.177	-2.39765	0.267505	-8.96303	3.15887e-19	4.46287e-18
Triobp	37.0735	2.28537	0.254984	8.9628	3.16548e-19	4.46803e-18
Kif1b	653.035	-0.709637	0.0792139	-8.95849	3.29166e-19	4.64179e-18
Tnks2	92.2065	-1.36676	0.152651	-8.95346	3.44523e-19	4.85382e-18
Cacnb1	22.4495	2.92116	0.326819	8.93815	3.95733e-19	5.57011e-18
Gnas	33.1253	2.14205	0.239711	8.93597	4.03605e-19	5.67563e-18
Ppard	39.1965	-1.94954	0.218265	-8.93197	4.18476e-19	5.87927e-18
Tmem201	56.0497	-1.87871	0.21041	-8.92882	4.30575e-19	6.04364e-18
Peg3	86.0199	1.37353	0.154007	8.91863	4.72074e-19	6.61998e-18
Thsd7a	95.0535	2.03292	0.22795	8.91827	4.73619e-19	6.63549e-18
Cacng7	85.7309	1.34665	0.151011	8.91756	4.76675e-19	6.67213e-18
Slc44a1	34.786	-2.19845	0.246593	-8.9153	4.86517e-19	6.80358e-18
Pde8b	29.4192	-1.95063	0.218969	-8.90823	5.18516e-19	7.24436e-18
Gad2	26.5667	2.58839	0.291105	8.89162	6.02256e-19	8.40655e-18
Syt3	28.8912	2.41278	0.271396	8.89024	6.09781e-19	8.50374e-18
Kcna1	17.3196	3.49751	0.393543	8.88725	6.26403e-19	8.72749e-18
Dnai4	16.9689	-3.4635	0.38982	-8.88487	6.39968e-19	8.90828e-18
Mycbp2	127.939	1.14133	0.128526	8.8802	6.67375e-19	9.28124e-18
Tpm1	27.6301	2.37006	0.266958	8.87803	6.8056e-19	9.45591e-18
Kitl	16.5565	3.84453	0.433169	8.87536	6.97082e-19	9.67657e-18
Gpatch8	71.2685	-1.34924	0.152035	-8.87453	7.02287e-19	9.73988e-18
Brinp1	17.8486	3.25235	0.366609	8.87144	7.22066e-19	1.0005e-17
Dip2c	78.5164	1.31429	0.148212	8.86765	7.47085e-19	1.03422e-17
Ldhb	21.5385	2.79645	0.315493	8.86375	7.73646e-19	1.07001e-17
Pou4f2	18.9816	3.07253	0.346693	8.86238	7.83219e-19	1.08226e-17
Lpcat4	20.146	2.95228	0.333507	8.85221	8.5805e-19	1.18458e-17
Nap1l2	20.8005	2.81641	0.318351	8.84689	8.99923e-19	1.24125e-17
Irs1	34.8299	2.66538	0.301446	8.84196	9.40513e-19	1.29606e-17
Nrm	16.2706	-3.31024	0.374752	-8.83317	1.01753e-18	1.40091e-17
Btbd11	19.8547	3.23707	0.366581	8.83044	1.04268e-18	1.43423e-17
Mbnl2	175.306	-0.833346	0.0943856	-8.82916	1.0546e-18	1.44931e-17
Pafah1b1	122.691	1.06998	0.121252	8.82443	1.10019e-18	1.51059e-17
Arntl	39.195	-2.02909	0.230064	-8.81967	1.14802e-18	1.57483e-17
Bbs7	21.2871	-2.67446	0.303268	-8.81878	1.15715e-18	1.58591e-17
Zcchc18	32.7148	2.34483	0.265957	8.8166	1.17992e-18	1.61565e-17
Smchd1	45.6944	-1.74367	0.197806	-8.81506	1.19621e-18	1.63648e-17
Nrip3	17.8924	3.18206	0.361491	8.80259	1.33699e-18	1.82742e-17
Ajm1	23.6823	3.43965	0.390773	8.80219	1.34174e-18	1.83226e-17
Pcif1	70.7201	-1.25195	0.142284	-8.79894	1.3811e-18	1.8843e-17
Hecw2	18.7809	3.22183	0.366184	8.79838	1.38804e-18	1.89207e-17
Pou6f2	20.6694	3.18481	0.362134	8.79455	1.43627e-18	1.95604e-17
Map7d2	31.2228	2.11814	0.240928	8.7916	1.47439e-18	2.00615e-17
Atp9a	67.7685	1.60288	0.182322	8.79149	1.4759e-18	2.0064e-17
Rbfox3	26.2929	2.84254	0.323502	8.78678	1.53909e-18	2.09042e-17
Utrn	56.7964	2.24768	0.255833	8.78571	1.55379e-18	2.1085e-17
Ap1b1	162.359	-0.91895	0.104657	-8.78058	1.6263e-18	2.20491e-17
Myt1	49.4985	-1.78531	0.203333	-8.78025	1.63119e-18	2.20956e-17
Sptan1	300.253	0.868391	0.0989162	8.77906	1.64847e-18	2.23097e-17
Arl13b	14.7903	-3.81789	0.435283	-8.77106	1.76998e-18	2.39328e-17
Ptar1	54.6349	-1.52978	0.174478	-8.76774	1.82292e-18	2.46265e-17
Nxnl2	16.2797	-3.21075	0.366242	-8.76675	1.83901e-18	2.48217e-17
Ptgfrn	19.884	3.3632	0.383921	8.76014	1.9501e-18	2.62977e-17
Rbpms2	20.9386	2.69424	0.307782	8.75374	2.064e-18	2.78088e-17
Fam53c	73.2485	-1.39361	0.159239	-8.75173	2.10107e-18	2.82831e-17
Tacc1	48.4716	1.67909	0.192012	8.74473	2.23547e-18	3.00655e-17
Lactbl1	90.438	-2.27631	0.260325	-8.7441	2.24798e-18	3.02069e-17
Slc25a35	22.4509	-2.70152	0.308965	-8.74379	2.25421e-18	3.02637e-17
Ikzf2	16.4182	-3.59788	0.411878	-8.73531	2.42987e-18	3.2593e-17
Atp2a2	207.046	1.09074	0.124924	8.73121	2.51961e-18	3.37667e-17
Usf3	77.2835	-1.22659	0.14052	-8.72891	2.5714e-18	3.44304e-17
Uckl1os	16.0144	-3.4557	0.396026	-8.72595	2.63944e-18	3.53101e-17
Cnksr2	20.8084	3.32956	0.381658	8.72394	2.68697e-18	3.59141e-17
N4bp2	29.2671	-2.0923	0.240084	-8.71488	2.91077e-18	3.88711e-17
Prrg3	22.3325	2.89103	0.33179	8.71342	2.94838e-18	3.93387e-17
Tnik	41.5233	1.84589	0.211948	8.70913	3.06217e-18	4.08209e-17
Ankrd34a	20.7198	2.80134	0.321755	8.70644	3.1358e-18	4.17655e-17
Scrt2	24.5199	2.45495	0.282308	8.69602	3.43724e-18	4.57401e-17
Ddx6	85.8888	-1.27076	0.146401	-8.67996	3.95891e-18	5.26357e-17
Grm4	16.7768	3.47662	0.400614	8.67822	4.02008e-18	5.34021e-17
Sh3glb1	46.077	-1.54355	0.177922	-8.67541	4.12048e-18	5.46876e-17
Dclk2	24.6042	2.8748	0.331422	8.67413	4.16726e-18	5.52601e-17
Ppp2r3a	49.0102	-1.52575	0.175954	-8.67135	4.2704e-18	5.65781e-17
Snta1	18.9401	-2.91716	0.336526	-8.66846	4.38011e-18	5.79808e-17
Ogfrl1	45.6141	1.87598	0.216546	8.66317	4.58806e-18	6.06804e-17
Arhgap1	36.2628	1.88182	0.217325	8.65903	4.75806e-18	6.28737e-17
Nrsn1	33.8265	2.18628	0.252575	8.65599	4.88637e-18	6.45129e-17
Svil	21.8547	-2.71822	0.314041	-8.65561	4.903e-18	6.4676e-17
Samd14	82.8983	2.16477	0.250151	8.65384	4.97935e-18	6.56258e-17
Rgs6	30.7332	2.46592	0.284993	8.65258	5.03486e-18	6.62996e-17
Ddx25	22.788	2.65775	0.307382	8.64641	5.31439e-18	6.99197e-17
Flcn	41.6782	-1.9968	0.230969	-8.64532	5.36545e-18	7.053e-17
Mdc1	49.305	-1.55527	0.180044	-8.63827	5.707e-18	7.49545e-17
Arid5b	57.7044	1.83595	0.21255	8.63773	5.73389e-18	7.51477e-17
Sfxn5	47.7917	1.78055	0.206134	8.63781	5.73004e-18	7.51477e-17
Slc8a2	20.3749	2.84434	0.329295	8.63768	5.73662e-18	7.51477e-17
Zkscan8	33.5101	-1.91743	0.222098	-8.63324	5.96372e-18	7.80551e-17
Tab3	30.4432	-1.92474	0.222959	-8.63271	5.99158e-18	7.83518e-17
Jag1	28.705	-2.55798	0.296701	-8.62143	6.61233e-18	8.63946e-17
Rgs7	24.942	2.62975	0.305031	8.62126	6.6223e-18	8.64502e-17
Grip1	27.2078	2.39632	0.278284	8.61106	7.2385e-18	9.44127e-17
Cacna1c	21.2144	2.85988	0.332265	8.6072	7.48638e-18	9.75617e-17
Dcc	40.603	2.08431	0.242219	8.60506	7.62792e-18	9.93206e-17
Ppm1d	31.1784	-2.06812	0.240508	-8.59897	8.04365e-18	1.04644e-16
Csrnp3	55.065	1.83274	0.213169	8.59757	8.14199e-18	1.05832e-16
Tmem59l	33.1362	1.98887	0.231364	8.59624	8.23673e-18	1.06971e-16
Dcun1d3	23.6928	-2.30174	0.267856	-8.5932	8.4582e-18	1.09753e-16
St8sia3	31.8097	2.91696	0.339704	8.58675	8.94642e-18	1.15989e-16
Ormdl3	22.5377	-2.31519	0.269843	-8.57974	9.50895e-18	1.23176e-16
Shank3	26.3469	2.63381	0.307339	8.56972	1.03737e-17	1.34263e-16
Cep290	29.8228	-2.16816	0.253128	-8.56547	1.07639e-17	1.39194e-16
Septin5	29.289	2.49089	0.290841	8.56446	1.08585e-17	1.40297e-16
Arih1	72.7038	-1.44319	0.168602	-8.55976	1.13104e-17	1.46012e-16
Gprin1	52.442	1.93625	0.226212	8.55944	1.13415e-17	1.46288e-16
AI593442	34.1185	2.5347	0.296866	8.5382	1.36335e-17	1.75701e-16
Gprasp2	20.8437	2.6683	0.312576	8.53649	1.38361e-17	1.7816e-16
Rnf123	66.6955	-1.47921	0.173291	-8.53597	1.38984e-17	1.78811e-16
Foxo3	111.09	-1.27695	0.149659	-8.53237	1.43379e-17	1.84308e-16
Aldoa	701.842	-0.748923	0.0877764	-8.53217	1.43624e-17	1.84466e-16
Pdgfra	16.1327	3.33407	0.390809	8.53119	1.44849e-17	1.85882e-16
Bcr	79.4746	1.30285	0.152757	8.5289	1.47741e-17	1.89432e-16
Mical2	15.6221	3.56965	0.41872	8.52514	1.52626e-17	1.95529e-16
Lrfn5	14.95	3.51393	0.412904	8.51028	1.73508e-17	2.22093e-16
Cpeb2	41.9199	1.57241	0.184842	8.50677	1.78852e-17	2.2874e-16
Gm45716	22.2962	-2.87739	0.338276	-8.50604	1.79974e-17	2.2998e-16
Nphp4	24.1592	-2.06545	0.242946	-8.5017	1.86837e-17	2.38549e-16
Cgnl1	16.1802	3.13094	0.368452	8.49753	1.93663e-17	2.47055e-16
Cers4	43.467	-1.80834	0.212819	-8.49705	1.9447e-17	2.47876e-16
Ptprd	144.96	1.6298	0.191827	8.49619	1.95913e-17	2.49505e-16
Phf8	82.8996	-1.29186	0.152061	-8.49566	1.96807e-17	2.50431e-16
Slc12a6	78.1593	-1.29672	0.152699	-8.49199	2.03131e-17	2.58262e-16
Insyn1	18.5493	2.97944	0.350987	8.48873	2.08902e-17	2.65375e-16
Khsrp	109.457	-1.00783	0.118891	-8.47696	2.31155e-17	2.93398e-16
Ids	130.431	1.00763	0.118883	8.4758	2.33464e-17	2.9608e-16
Plekha2	16.6811	-2.98411	0.352293	-8.47053	2.44274e-17	3.0953e-16
Zscan29	19.8675	-2.67154	0.31557	-8.46577	2.54455e-17	3.22161e-16
Myh10	61.2749	1.43371	0.169369	8.46502	2.56114e-17	3.23883e-16
Susd3	13.1353	-3.72749	0.440344	-8.46496	2.56244e-17	3.23883e-16
Pkm	286.852	-0.713781	0.084375	-8.45962	2.68246e-17	3.38769e-16
Adcy1	194.147	-0.777878	0.09201	-8.45428	2.80817e-17	3.54349e-16
Gabrb3	90.7654	1.29381	0.153135	8.4488	2.94307e-17	3.71063e-16
Pld3	60.2411	1.50124	0.177785	8.44414	3.06297e-17	3.85857e-16
Ptprj	20.4526	3.0768	0.364564	8.43967	3.18232e-17	4.00559e-16
Farp2	24.5735	-2.15765	0.255666	-8.43932	3.19193e-17	4.01434e-16
Mark1	20.279	2.81475	0.333617	8.43707	3.25399e-17	4.08899e-16
Megf8	66.2903	1.33415	0.158267	8.42972	3.46488e-17	4.35038e-16
Galnt10	33.7196	-2.03302	0.241487	-8.41874	3.80563e-17	4.77425e-16
Spock3	17.5752	3.14052	0.373214	8.41481	3.93541e-17	4.93296e-16
Myo16	37.605	2.29355	0.272635	8.41253	4.01263e-17	5.02559e-16
Napb	97.6414	1.08349	0.128929	8.40381	4.32236e-17	5.40903e-16
Dchs1	21.7275	3.14486	0.374233	8.40348	4.33431e-17	5.41949e-16
Mast4	29.5703	2.75147	0.327435	8.40311	4.34813e-17	5.43228e-16
Mgat5b	16.3539	3.18025	0.378905	8.39326	4.72842e-17	5.90252e-16
Selenom	19.9816	3.19475	0.38128	8.37902	5.33693e-17	6.65663e-16
Cdk5r1	36.4889	2.04519	0.244104	8.37837	5.36675e-17	6.68831e-16
Frrs1l	32.7187	2.45902	0.293513	8.37788	5.38891e-17	6.71039e-16
Wbp2	320.044	0.647113	0.0772571	8.3761	5.47106e-17	6.80708e-16
Fam234b	31.4392	2.34881	0.280489	8.374	5.56933e-17	6.92365e-16
Hdlbp	181.108	0.807768	0.0964667	8.37355	5.59098e-17	6.94485e-16
Rax	17.9751	-2.86886	0.342673	-8.37202	5.66397e-17	7.02974e-16
Wdr89	17.1669	-3.40288	0.406777	-8.36548	5.9873e-17	7.42494e-16
Tiam1	31.9626	2.1995	0.263136	8.35878	6.33678e-17	7.8519e-16
Syngr3	19.6497	2.94399	0.352216	8.35849	6.35285e-17	7.86536e-16
Ankrd13b	25.6277	2.06656	0.247317	8.35592	6.49262e-17	8.03183e-16
Ubtd1	18.1872	-2.86623	0.343255	-8.35016	6.81701e-17	8.42623e-16
Tmem237	21.3358	-2.71505	0.325161	-8.34986	6.83458e-17	8.44104e-16
Gabrb2	25.9741	3.07	0.367897	8.34472	7.13817e-17	8.8088e-16
Gap43	15.7953	3.27833	0.393021	8.34137	7.34372e-17	9.05506e-16
Coch	13.3933	3.98334	0.477796	8.33691	7.6256e-17	9.39496e-16
Lyar	16.2994	-2.82872	0.339327	-8.33624	7.66903e-17	9.44078e-16
Lrguk	13.5305	-3.39839	0.40787	-8.33205	7.94519e-17	9.77278e-16
Taf4	24.2378	-2.18947	0.262852	-8.32969	8.10566e-17	9.96205e-16
Wwc2	51.477	-1.32188	0.158698	-8.32953	8.11605e-17	9.96672e-16
Tppp	35.9587	2.75177	0.330429	8.32787	8.23093e-17	1.00996e-15
Meak7	15.9907	-2.76782	0.332391	-8.32698	8.29301e-17	1.01675e-15
Vwa5b2	17.0262	3.11137	0.373669	8.32655	8.3235e-17	1.01966e-15
Vdac1	119.837	1.07002	0.128559	8.32325	8.55851e-17	1.0476e-15
Sp1	33.5865	-1.9578	0.235498	-8.31344	9.29701e-17	1.13708e-15
Map3k1	62.9417	-1.41251	0.16992	-8.31278	9.34891e-17	1.1425e-15
Chga	52.7308	1.69847	0.204472	8.3066	9.84794e-17	1.20251e-15
Ccnt1	40.3305	-1.69022	0.203502	-8.30567	9.92607e-17	1.21024e-15
Cnih2	21.7733	2.81537	0.338971	8.30565	9.92719e-17	1.21024e-15
Tnfrsf21	19.9324	3.7957	0.457178	8.30245	1.01984e-16	1.2423e-15
Sema6d	23.9407	2.7294	0.328878	8.29914	1.04868e-16	1.2764e-15
Dennd5b	47.7364	2.07738	0.250808	8.28275	1.20368e-16	1.46388e-15
Asap1	53.2316	1.42041	0.171574	8.27868	1.24549e-16	1.51351e-15
Fam217b	21.1657	2.79719	0.337971	8.27641	1.26949e-16	1.54143e-15
Optn	30.2871	-1.8453	0.223096	-8.27133	1.3247e-16	1.60718e-15
Grin2d	17.4328	2.63438	0.318512	8.2709	1.32947e-16	1.61168e-15
Jph3	21.068	2.74246	0.331641	8.26938	1.34663e-16	1.63117e-15
Slc36a4	18.8337	2.76539	0.33455	8.266	1.38524e-16	1.67659e-15
Dkk3	92.3156	1.58443	0.19175	8.263	1.42052e-16	1.71792e-15
Crtc2	34.3763	-1.73156	0.209665	-8.2587	1.47267e-16	1.77957e-15
Pcp4l1	24.6355	2.7291	0.330508	8.25728	1.49026e-16	1.79938e-15
Tnr	164.937	1.70197	0.206161	8.25554	1.51216e-16	1.82436e-15
Cyria	26.3675	3.05048	0.369521	8.25525	1.51585e-16	1.82737e-15
Syne3	15.7904	-3.70259	0.448553	-8.25452	1.52514e-16	1.8371e-15
Fmn2	34.4238	2.18352	0.264543	8.25393	1.53273e-16	1.84477e-15
Klf9	100.929	-1.01263	0.122828	-8.24433	1.66085e-16	1.99738e-15
Tecr	160.463	0.821711	0.0996712	8.24421	1.66249e-16	1.99777e-15
Pcdh11x	15.7092	3.33414	0.404532	8.24196	1.6941e-16	2.03413e-15
Dnm3	210.581	0.730057	0.0886183	8.23821	1.74802e-16	2.09721e-15
Arnt	34.6051	-1.98732	0.241775	-8.21971	2.03988e-16	2.44543e-15
Itfg1	42.8814	1.60431	0.195301	8.21453	2.12995e-16	2.55138e-15
Lamb1	18.156	3.01304	0.366888	8.21243	2.16759e-16	2.59441e-15
Smim40	25.2164	-2.33642	0.285083	-8.19559	2.49375e-16	2.98244e-15
Arf3	124.542	1.12042	0.136784	8.19115	2.58737e-16	3.09196e-15
Thoc5	36.9078	-1.81525	0.221652	-8.18965	2.61977e-16	3.12821e-15
Cracd	23.0471	2.77796	0.339252	8.1885	2.64509e-16	3.15594e-15
Prkaca	101.374	1.13276	0.138353	8.18747	2.66778e-16	3.1805e-15
Htr1d	16.4141	3.68464	0.4502	8.18446	2.73519e-16	3.2583e-15
mt-Nd4	2145.5	0.693654	0.0847891	8.18094	2.81648e-16	3.3525e-15
Mgat3	26.0626	2.5908	0.316974	8.17352	2.99508e-16	3.56204e-15
Tbc1d14	32.1171	-2.08191	0.254716	-8.17344	2.99723e-16	3.56204e-15
Chst1	17.564	3.00477	0.367799	8.16959	3.09432e-16	3.67454e-15
Kcnh7	27.4593	2.87619	0.352384	8.16209	3.29267e-16	3.907e-15
Rab28	31.5286	-1.83449	0.2248	-8.16056	3.33476e-16	3.95384e-15
Hcn4	32.2514	2.53893	0.311205	8.1584	3.39486e-16	4.02195e-15
Lrp4	26.0328	-2.04581	0.250818	-8.15655	3.44733e-16	4.08092e-15
Acsl6	71.9261	-1.11056	0.136225	-8.15236	3.56896e-16	4.2216e-15
Tns1	42.4821	2.65101	0.3252	8.15196	3.58079e-16	4.23227e-15
Atp6v0e2	194.275	-0.795306	0.0977467	-8.1364	4.07205e-16	4.80916e-15
Inpp5f	28.9645	1.93082	0.237398	8.13326	4.17912e-16	4.93175e-15
Reep2	51.7723	1.62604	0.200061	8.12773	4.3739e-16	5.15758e-15
Cacng2	27.4951	2.59392	0.319196	8.12641	4.42203e-16	5.21027e-15
Smurf2	29.6842	-1.90594	0.234683	-8.1213	4.61211e-16	5.43e-15
Creb1	48.3807	-1.46741	0.180764	-8.11785	4.74531e-16	5.58248e-15
Atxn10	86.6256	1.10585	0.136234	8.11727	4.76776e-16	5.60453e-15
Aqr	66.6656	-1.4058	0.173282	-8.11277	4.94768e-16	5.81151e-15
Dync1i1	16.9885	3.00184	0.370077	8.1114	5.0038e-16	5.87287e-15
Pfkl	80.7754	-1.17423	0.14479	-8.10991	5.06573e-16	5.94093e-15
Dpp10	16.6266	2.85413	0.351947	8.10954	5.08118e-16	5.95151e-15
Src	23.8271	2.43338	0.300066	8.10951	5.08262e-16	5.95151e-15
Sprn	24.3789	2.82196	0.34801	8.10884	5.11068e-16	5.97974e-15
Dlg3	26.3916	2.39674	0.295943	8.09866	5.557e-16	6.49692e-15
Tet1	76.9232	1.29131	0.159461	8.09796	5.58897e-16	6.52925e-15
Cpne9	17.4924	3.15441	0.389581	8.09693	5.63627e-16	6.57942e-15
Kcnc4	14.39	3.13083	0.386691	8.09648	5.65734e-16	6.59891e-15
Anks1b	25.081	2.53829	0.313613	8.09368	5.78895e-16	6.74723e-15
Atxn7l3	41.8119	1.77799	0.219743	8.09125	5.90542e-16	6.87768e-15
Kmt5c	36.6563	-1.96817	0.243313	-8.08907	6.01238e-16	6.99685e-15
Clec2l	13.8961	3.43933	0.42539	8.08512	6.21019e-16	7.2215e-15
Nrg1	19.4953	2.88479	0.356992	8.08082	6.43309e-16	7.47495e-15
Specc1	18.5443	2.99653	0.370879	8.07954	6.50093e-16	7.54797e-15
Ppp1r9b	70.1234	1.97631	0.244688	8.07684	6.64677e-16	7.71138e-15
Gpsm1	40.831	-1.8082	0.223996	-8.07246	6.88984e-16	7.98725e-15
Gfap	24.5164	3.01249	0.37335	8.06882	7.09813e-16	8.22241e-15
C1ql1	41.5922	2.0263	0.251221	8.06584	7.2735e-16	8.4191e-15
Gria3	17.1228	2.90488	0.360209	8.06444	7.35736e-16	8.50965e-15
Tapt1	24.1545	-2.10709	0.261388	-8.06116	7.55715e-16	8.73406e-15
Ksr2	45.1766	1.75671	0.218062	8.05604	7.8806e-16	9.10092e-15
Rtn4rl2	28.0362	-2.18706	0.271525	-8.05474	7.96485e-16	9.18724e-15
Sec14l2	16.5184	-2.72868	0.338769	-8.0547	7.9675e-16	9.18724e-15
Pfn2	72.2514	1.39608	0.173472	8.04785	8.42626e-16	9.70882e-15
Gnl3l	82.0411	1.19087	0.14809	8.04149	8.87518e-16	1.02183e-14
Eml2	18.1167	3.0162	0.375142	8.04016	8.97204e-16	1.03219e-14
Fstl1	17.8675	2.82764	0.351696	8.04003	8.9816e-16	1.03251e-14
D430041D05Rik	14.2723	3.60483	0.448512	8.03732	9.18271e-16	1.05483e-14
Med12l	28.8842	2.11433	0.263235	8.03213	9.57931e-16	1.09955e-14
Kcna6	20.837	2.8649	0.356767	8.03016	9.73442e-16	1.1165e-14
Septin11	42.6442	1.90506	0.237289	8.02842	9.87328e-16	1.13157e-14
Sgip1	203.697	-0.709125	0.0883955	-8.02218	1.03884e-15	1.18971e-14
Ehd2	18.6	3.53147	0.44044	8.01805	1.0744e-15	1.22951e-14
Cul3	80.1058	-1.22672	0.153007	-8.0174	1.08008e-15	1.23506e-14
Scn3a	17.7069	2.86343	0.357429	8.01117	1.13618e-15	1.29824e-14
Snph	65.0552	1.27383	0.159141	8.00445	1.20001e-15	1.37013e-14
Sgpp2	24.8645	2.45632	0.30695	8.00234	1.22075e-15	1.39276e-14
Aff3	30.7307	2.35151	0.293866	8.00199	1.22428e-15	1.39574e-14
Sphkap	286.668	1.03271	0.129112	7.99857	1.25877e-15	1.43397e-14
Galnt4	12.4086	-3.14145	0.392864	-7.99629	1.28219e-15	1.45955e-14
Sybu	28.1956	2.76616	0.346485	7.98347	1.42272e-15	1.61831e-14
Cachd1	20.7189	3.42244	0.428784	7.98173	1.44299e-15	1.64012e-14
Rims4	18.1804	2.97547	0.372829	7.98079	1.45399e-15	1.65139e-14
Mga	84.1744	-1.16078	0.145479	-7.97908	1.47429e-15	1.67319e-14
Rab11fip5	28.2954	1.85793	0.233073	7.97144	1.56837e-15	1.77863e-14
Ddi2	37.0451	-1.65378	0.20751	-7.96965	1.59124e-15	1.80321e-14
Zmat4	13.6583	3.26305	0.409552	7.96736	1.62097e-15	1.83552e-14
Map3k9	21.9316	2.50221	0.314132	7.96548	1.6458e-15	1.86224e-14
Gucy1b1	33.442	2.25309	0.282994	7.96163	1.69787e-15	1.91973e-14
Mvb12b	56.9626	1.67581	0.21057	7.95843	1.74237e-15	1.96856e-14
Rnf130	38.7866	1.58515	0.199317	7.9529	1.82191e-15	2.05689e-14
Endod1	29.3825	1.75502	0.220757	7.94999	1.8653e-15	2.10431e-14
Prkaa2	38.9683	1.65549	0.208255	7.9493	1.87564e-15	2.11439e-14
Tctn2	25.1578	-1.91702	0.241158	-7.94921	1.87709e-15	2.11445e-14
Celf5	24.5034	2.54666	0.320482	7.94634	1.92096e-15	2.16226e-14
Pde6h	14.0524	-4.17158	0.525263	-7.94189	1.99127e-15	2.23974e-14
Psd3	61.2021	1.88583	0.237497	7.94042	2.01492e-15	2.26464e-14
Trim8	43.1732	1.74509	0.219799	7.93949	2.03009e-15	2.28001e-14
Chrna3	13.9991	3.48502	0.43897	7.93909	2.03677e-15	2.28581e-14
Mtus2	52.2294	1.77908	0.224295	7.9319	2.15814e-15	2.42022e-14
Kcnh2	33.3625	1.96719	0.248144	7.92762	2.2338e-15	2.50322e-14
Cnr1	17.4426	2.70328	0.341011	7.92724	2.24073e-15	2.50912e-14
Nav3	22.5684	2.25627	0.284666	7.92601	2.26299e-15	2.53217e-14
Sf1	166.181	-0.845543	0.1067	-7.9245	2.2906e-15	2.56117e-14
Elavl2	16.6094	3.03673	0.383699	7.91434	2.48561e-15	2.77716e-14
Pan2	34.6314	-1.69866	0.214821	-7.90732	2.62995e-15	2.93626e-14
Gpr137c	21.4475	-2.32946	0.29462	-7.90668	2.64348e-15	2.94918e-14
Alg10b	58.6689	-1.65019	0.209164	-7.88944	3.03534e-15	3.38387e-14
Nlgn3	18.1405	2.91859	0.37017	7.88446	3.1591e-15	3.51924e-14
Phf21b	23.471	-2.42511	0.307836	-7.87793	3.32842e-15	3.70514e-14
Susd4	30.1203	1.90369	0.241716	7.8757	3.3884e-15	3.76913e-14
Lypd6	16.3917	3.3444	0.42468	7.87509	3.40504e-15	3.78485e-14
Bzw2	24.2528	-2.20807	0.280525	-7.87122	3.5121e-15	3.90099e-14
Slc4a10	72.7098	1.67843	0.213304	7.86873	3.58271e-15	3.9765e-14
Socs7	77.6823	-1.28607	0.163444	-7.86853	3.58823e-15	3.9797e-14
Map11	21.7913	2.39131	0.304268	7.85922	3.86536e-15	4.28392e-14
Rimbp2	20.1287	2.86481	0.364721	7.85478	4.00473e-15	4.43513e-14
Shisal1	70.7298	1.46576	0.186718	7.85009	4.15723e-15	4.60064e-14
Frmd4a	52.3968	2.05434	0.261753	7.84838	4.21433e-15	4.66043e-14
Cltc	414.425	0.642716	0.0819407	7.84367	4.37565e-15	4.83528e-14
Lin7a	45.5265	2.05323	0.261999	7.83679	4.62221e-15	5.10402e-14
Fez1	17.1646	2.98802	0.381624	7.82975	4.88837e-15	5.39398e-14
Ephb2	30.0977	2.01645	0.257622	7.8272	4.98862e-15	5.50058e-14
Galnt17	28.2377	2.11609	0.270382	7.82629	5.02469e-15	5.53631e-14
Armcx2	38.0319	1.84069	0.235283	7.82331	5.14505e-15	5.66481e-14
Arhgef4	23.0215	2.53064	0.324111	7.80794	5.81309e-15	6.39567e-14
Midn	58.5195	1.27384	0.163225	7.80417	5.98957e-15	6.58505e-14
Pik3r1	89.4084	-1.11761	0.143223	-7.8033	6.03108e-15	6.62586e-14
Gdap1	26.5479	2.2409	0.287265	7.80079	6.15208e-15	6.75059e-14
Gm26954	12.855	-3.34932	0.429358	-7.80076	6.15354e-15	6.75059e-14
Ripor1	26.0947	1.97404	0.253204	7.79622	6.37875e-15	6.99257e-14
Fnip1	34.4571	-1.64866	0.211526	-7.79412	6.48578e-15	7.10475e-14
Gng7	23.4147	2.41172	0.30967	7.78802	6.8066e-15	7.45079e-14
Septin6	17.4628	2.66452	0.342388	7.78216	7.12989e-15	7.79903e-14
Als2	32.5772	-1.56547	0.201167	-7.78194	7.14202e-15	7.80665e-14
Fem1c	32.9551	-1.62096	0.20831	-7.78147	7.1687e-15	7.83014e-14
Srebf2	108.984	1.71649	0.220607	7.78077	7.20838e-15	7.8678e-14
Btaf1	33.5399	-1.7683	0.227352	-7.77781	7.3792e-15	8.04844e-14
Bcat1	81.9797	1.10973	0.14275	7.77395	7.60751e-15	8.29148e-14
Arhgap10	16.9924	-2.64319	0.340333	-7.76649	8.06889e-15	8.788e-14
Adam11	18.6233	3.25253	0.418828	7.76579	8.11398e-15	8.83074e-14
Tmem132e	18.058	3.35437	0.432037	7.76407	8.22497e-15	8.9451e-14
Grik5	51.3898	1.53349	0.197518	7.76378	8.24363e-15	8.95894e-14
Agap2	42.1376	1.94352	0.250416	7.76119	8.41347e-15	9.13696e-14
Nbr1	94.6521	-1.18889	0.153198	-7.76044	8.4638e-15	9.18501e-14
Atf7	45.8044	-1.53949	0.198385	-7.76012	8.48476e-15	9.20115e-14
Wdr31	12.8252	-3.16188	0.407464	-7.75991	8.49911e-15	9.21011e-14
Flywch1	36.4883	1.645	0.212002	7.75936	8.53575e-15	9.24319e-14
Slc25a4	154.181	0.885398	0.11412	7.75851	8.59355e-15	9.29911e-14
Mgat1	30.6537	-1.7905	0.230805	-7.75763	8.6528e-15	9.35654e-14
Ptprk	19.947	2.68867	0.346604	7.75718	8.68382e-15	9.38337e-14
Nr3c1	32.9484	-1.93821	0.249888	-7.75629	8.74513e-15	9.44287e-14
Stom	23.8006	-2.29656	0.29614	-7.755	8.83438e-15	9.53243e-14
Tent4b	41.3747	-1.51015	0.194741	-7.75465	8.85867e-15	9.55182e-14
Erc1	24.0099	2.76243	0.356648	7.74555	9.51696e-15	1.02543e-13
Ktn1	44.4396	-1.39282	0.179947	-7.74014	9.9308e-15	1.06926e-13
Lmtk2	105.079	0.946389	0.12235	7.73512	1.03309e-14	1.11155e-13
Nim1k	13.9551	-2.75712	0.356481	-7.73429	1.03984e-14	1.11801e-13
Cap2	20.285	2.41795	0.312675	7.73311	1.04953e-14	1.12763e-13
Plppr2	50.6007	1.48906	0.192562	7.73291	1.05117e-14	1.12859e-13
Insr	76.5035	-1.2162	0.157354	-7.72907	1.08333e-14	1.16229e-13
Ctnna2	25.0423	2.5816	0.334144	7.72601	1.10969e-14	1.18973e-13
Pde4dip	118.648	-0.850055	0.110093	-7.72128	1.15169e-14	1.23388e-13
Rxra	28.4813	-1.88397	0.244012	-7.72079	1.15612e-14	1.23776e-13
H4c3	21.4583	-2.13728	0.27695	-7.7172	1.18914e-14	1.27221e-13
Zmiz2	109.978	0.916497	0.118802	7.71447	1.21487e-14	1.29881e-13
Gls	141.402	-0.849211	0.110092	-7.71362	1.22301e-14	1.30659e-13
Trak2	127.497	-0.94255	0.122245	-7.71031	1.25512e-14	1.33994e-13
Cdh6	15.3133	3.15625	0.409753	7.70281	1.33108e-14	1.42004e-13
Pde6d	41.464	-1.46479	0.19018	-7.70215	1.33797e-14	1.42638e-13
Pard6b	14.8031	-2.8002	0.363592	-7.70149	1.34493e-14	1.43279e-13
Kif3b	42.5912	-1.44227	0.18728	-7.70115	1.3485e-14	1.43558e-13
Pkd1	61.2032	-1.18139	0.153496	-7.69652	1.39821e-14	1.48746e-13
Ubxn7	76.0728	-1.08028	0.140377	-7.69556	1.40873e-14	1.4976e-13
Atf7ip	174.433	-0.84496	0.109816	-7.69433	1.4224e-14	1.51106e-13
Ccdc92	49.5345	1.41883	0.184452	7.6921	1.44735e-14	1.53541e-13
Gria2	31.0307	2.32605	0.302391	7.69218	1.4465e-14	1.53541e-13
Usp5	51.1213	1.43121	0.186108	7.69024	1.46862e-14	1.55688e-13
2210016L21Rik	39.8565	1.54695	0.201214	7.68806	1.4938e-14	1.58246e-13
Peli2	32.78	-1.84553	0.240238	-7.68209	1.5652e-14	1.65694e-13
Tfap2a	26.0605	2.02393	0.263662	7.67622	1.63855e-14	1.73338e-13
Zfp281	31.8817	-1.8728	0.244311	-7.66563	1.77949e-14	1.88116e-13
Abhd2	57.252	1.5408	0.201018	7.665	1.78835e-14	1.88921e-13
Ripor2	13.7775	2.81303	0.367451	7.65553	1.92519e-14	2.03233e-13
Slc25a25	30.5035	-1.55032	0.202735	-7.64702	2.05692e-14	2.16988e-13
Emsy	63.8378	-1.20426	0.157518	-7.6452	2.08627e-14	2.19932e-13
Qser1	38.4398	-1.60354	0.209861	-7.64098	2.15576e-14	2.27099e-13
Adam9	42.3695	-1.56433	0.20491	-7.63423	2.27171e-14	2.39146e-13
Srrm1	95.1878	-1.02642	0.134638	-7.62355	2.46794e-14	2.59623e-13
Prmt2	16.9714	2.74452	0.360283	7.61768	2.58266e-14	2.71503e-13
Zfp827	37.9319	2.0467	0.268726	7.61633	2.60991e-14	2.74177e-13
Alcam	13.4272	2.9279	0.384445	7.61591	2.61841e-14	2.74879e-13
Epha4	34.0612	2.39727	0.314792	7.61541	2.62849e-14	2.75745e-13
Arhgef2	29.7746	-1.79476	0.235681	-7.6152	2.63274e-14	2.75999e-13
Acsl1	30.1799	-1.56471	0.205577	-7.61132	2.71316e-14	2.84233e-13
Mtr	20.4625	-2.48467	0.326596	-7.60776	2.78884e-14	2.91959e-13
Slc2a13	23.4595	3.30341	0.434224	7.60762	2.7918e-14	2.92067e-13
Col4a2	31.172	3.13722	0.412588	7.60377	2.87628e-14	3.00697e-13
Kctd16	18.0572	2.74709	0.361371	7.60186	2.91904e-14	3.04956e-13
Mta3	14.5567	2.8114	0.369874	7.60096	2.93947e-14	3.06878e-13
Zbtb44	54.5279	-1.41433	0.186148	-7.5979	3.00986e-14	3.1401e-13
Pbx3	42.7148	-1.39668	0.184034	-7.58925	3.21768e-14	3.3546e-13
Nrp2	16.6737	3.28356	0.432706	7.58842	3.23829e-14	3.37376e-13
Rapgef4	13.5946	2.97656	0.392485	7.58389	3.35348e-14	3.49136e-13
Asic2	21.676	2.55651	0.337131	7.58313	3.37325e-14	3.50953e-13
Nrxn3	193.689	1.34353	0.177337	7.5761	3.56088e-14	3.70218e-13
Cep350	69.4936	-1.17923	0.155661	-7.57559	3.57496e-14	3.71428e-13
Hid1	36.6117	2.20566	0.291267	7.57264	3.65724e-14	3.79715e-13
Tmtc3	25.7616	-2.12387	0.280535	-7.57081	3.70913e-14	3.84839e-13
Mapk3	48.7962	1.35859	0.179481	7.56954	3.74554e-14	3.88349e-13
Nhsl2	18.3041	2.67998	0.354103	7.56836	3.77961e-14	3.91613e-13
Sema4g	38.9387	2.20744	0.291736	7.56657	3.83213e-14	3.96783e-13
Lingo3	44.4357	-1.66809	0.220542	-7.56362	3.92008e-14	4.05612e-13
Pank4	23.9435	-2.0175	0.266752	-7.56321	3.93231e-14	4.06599e-13
Scd1	13.9131	3.25543	0.430515	7.56172	3.97789e-14	4.1103e-13
Fxyd6	30.3261	2.24136	0.296488	7.55972	4.03936e-14	4.17097e-13
Tmtc1	22.0327	2.6434	0.349743	7.55811	4.08957e-14	4.21993e-13
Kifc2	27.3927	1.97587	0.261556	7.5543	4.21129e-14	4.34257e-13
Rny1	1024.04	-1.05079	0.139127	-7.55274	4.26197e-14	4.39183e-13
Kat2b	27.3364	-1.86474	0.246908	-7.55235	4.27477e-14	4.40202e-13
Ptpro	44.0074	1.89982	0.251779	7.5456	4.50214e-14	4.633e-13
Cdc42bpa	145.767	1.0067	0.133666	7.53151	5.01584e-14	5.15462e-13
Lgi2	11.3811	4.1387	0.549514	7.53156	5.01369e-14	5.15462e-13
Pde10a	19.2992	2.50493	0.332787	7.52711	5.18763e-14	5.32754e-13
Nhlrc2	23.3924	-2.15297	0.28609	-7.52552	5.25104e-14	5.389e-13
Dot1l	96.6309	-1.09703	0.145833	-7.52251	5.37355e-14	5.51098e-13
Pla2g4e	15.0783	2.9031	0.38597	7.52156	5.41259e-14	5.54726e-13
Kcnc3	100.686	1.11419	0.148138	7.52125	5.4254e-14	5.55662e-13
Arhgap23	37.6794	2.32081	0.308683	7.51844	5.54332e-14	5.67356e-13
Ip6k2	42.308	-1.57515	0.209624	-7.51418	5.72702e-14	5.8576e-13
Fn1	47.2234	2.10604	0.280303	7.51345	5.75904e-14	5.88637e-13
Hunk	51.4926	1.17162	0.156058	7.50756	6.02415e-14	6.15318e-13
Trib2	76.5091	-1.19287	0.158957	-7.50434	6.17368e-14	6.30166e-13
Prpf8	371.829	-0.811345	0.108157	-7.50157	6.30594e-14	6.43231e-13
Adcy6	22.4846	-1.84871	0.246696	-7.49389	6.68631e-14	6.81571e-13
Klhl3	25.5133	-1.86229	0.248978	-7.47972	7.44783e-14	7.58685e-13
Rbms3	17.1226	2.54304	0.340025	7.47898	7.49015e-14	7.62482e-13
Numbl	22.724	2.26055	0.302267	7.47865	7.50903e-14	7.63889e-13
Pde3a	47.95	1.92189	0.257144	7.47397	7.78106e-14	7.91031e-13
Trim67	54.5004	1.30151	0.174164	7.47291	7.84383e-14	7.96876e-13
Pnpla6	31.3041	1.88889	0.25277	7.47277	7.85246e-14	7.97217e-13
Efhd2	18.355	3.08576	0.412945	7.47256	7.86481e-14	7.97935e-13
Plk5	33.8599	-1.99112	0.266496	-7.4715	7.92844e-14	8.03851e-13
Nos3	28.3557	-2.08167	0.278722	-7.46862	8.10392e-14	8.21092e-13
Nkd1	28.163	2.3643	0.316577	7.4683	8.12355e-14	8.2253e-13
1500009C09Rik	19.4723	2.98738	0.400026	7.46797	8.14414e-14	8.24063e-13
Dtx4	31.874	2.05412	0.275269	7.46224	8.50627e-14	8.59554e-13
Pdgfrb	22.3705	2.92691	0.392226	7.4623	8.50236e-14	8.59554e-13
Bmi1	29.7804	-1.80379	0.241831	-7.45889	8.7252e-14	8.81088e-13
Grm1	15.6868	3.11597	0.417776	7.45847	8.75359e-14	8.83364e-13
Mier2	26.2788	-1.8725	0.251272	-7.4521	9.18634e-14	9.26417e-13
Hnrnpul1	91.1137	-1.00191	0.134465	-7.4511	9.25642e-14	9.32862e-13
Tecpr2	45.5865	-1.29826	0.174322	-7.44749	9.51343e-14	9.58125e-13
Gucd1	21.0329	-2.02413	0.272016	-7.44119	9.97855e-14	1.00407e-12
Zbtb7b	34.2969	-1.63287	0.219438	-7.44113	9.98293e-14	1.00407e-12
Trim46	12.6546	3.19187	0.429076	7.43895	1.01491e-13	1.0201e-12
Eml5	38.2637	-1.79269	0.241034	-7.43749	1.02618e-13	1.03075e-12
Sec16a	130.362	-1.00043	0.134581	-7.43368	1.0562e-13	1.0602e-12
2900052N01Rik	11.6522	3.67508	0.494454	7.43261	1.06479e-13	1.06812e-12
Tpp1	101.77	-1.32538	0.178438	-7.42769	1.10514e-13	1.10785e-12
Pappa2	15.3132	2.83133	0.381324	7.42501	1.1277e-13	1.12972e-12
Eomes	13.6999	3.49685	0.470967	7.42482	1.12935e-13	1.13062e-12
Cdk5rap2	19.7943	-2.21665	0.298893	-7.4162	1.2053e-13	1.20586e-12
Kpna4	57.3741	-1.33305	0.17991	-7.40953	1.26748e-13	1.26723e-12
Cadm4	32.6408	2.21973	0.299811	7.40377	1.32368e-13	1.32254e-12
Ctnna1	26.5997	-1.81931	0.245751	-7.40305	1.33091e-13	1.32889e-12
Sec24a	54.1812	-1.21138	0.16374	-7.3982	1.38038e-13	1.37737e-12
Fyn	28.718	2.36965	0.320449	7.39477	1.41649e-13	1.41247e-12
Tbc1d9	41.5742	1.46514	0.19817	7.39331	1.43215e-13	1.42714e-12
Atf6	64.9528	-1.13931	0.154118	-7.39249	1.441e-13	1.43502e-12
Abcg4	90.0036	-0.996814	0.134911	-7.38865	1.48325e-13	1.47612e-12
Rab7	55.7348	1.23961	0.167983	7.37939	1.59019e-13	1.5815e-12
Pde8a	14.5053	-3.57628	0.484644	-7.3792	1.59248e-13	1.58274e-12
Gprc5b	16.331	2.60376	0.352857	7.3791	1.59367e-13	1.58288e-12
Tmem151b	15.4965	2.70686	0.36688	7.37806	1.6061e-13	1.59418e-12
Dapk1	33.803	1.82837	0.2481	7.3695	1.71266e-13	1.69883e-12
Tex261	29.0775	-1.66658	0.226151	-7.36931	1.71516e-13	1.70021e-12
Gnai1	15.6929	3.0401	0.41256	7.36888	1.72066e-13	1.70454e-12
A930006I01Rik	10.9716	-4.37988	0.594413	-7.3684	1.72687e-13	1.70957e-12
Ywhah	13.1823	3.00032	0.407244	7.36736	1.7404e-13	1.72184e-12
Nadk2	10.6484	-3.41396	0.463422	-7.36685	1.74703e-13	1.72727e-12
Fbxo41	22.112	2.37252	0.322222	7.36299	1.7984e-13	1.77689e-12
Fscn2	10.925	-3.61969	0.491729	-7.36115	1.82333e-13	1.80034e-12
Rian	25.3717	2.61712	0.355598	7.35977	1.84231e-13	1.81789e-12
Prickle1	33.6731	-1.638	0.222637	-7.35727	1.87703e-13	1.85095e-12
Tjp1	111.59	-0.900632	0.122536	-7.34994	1.98297e-13	1.95415e-12
Pdxp	23.4065	2.1221	0.288751	7.34922	1.99367e-13	1.96341e-12
Elovl6	32.5563	1.88209	0.256184	7.34666	2.03214e-13	1.99999e-12
Smpd2	10.6853	-3.70393	0.504552	-7.34104	2.11943e-13	2.08455e-12
Zbtb4	167.709	-0.765355	0.104306	-7.33756	2.17528e-13	2.13808e-12
Gm9918	10.2461	-3.43237	0.468312	-7.32924	2.31456e-13	2.27351e-12
Marchf4	18.235	2.54201	0.347063	7.32436	2.4005e-13	2.35639e-12
Npat	22.5581	-1.90123	0.259639	-7.32257	2.4326e-13	2.38635e-12
Tspan9	35.7676	1.71971	0.235011	7.31755	2.52536e-13	2.47574e-12
Mest	72.22	-1.14834	0.15695	-7.31657	2.54385e-13	2.49225e-12
Tnrc18	92.1403	1.97155	0.269491	7.31583	2.55791e-13	2.5044e-12
Zfp592	47.5499	-1.26963	0.173573	-7.31469	2.57968e-13	2.52408e-12
Klf7	26.5152	1.93189	0.264181	7.31275	2.61728e-13	2.55921e-12
Gfpt1	52.0857	-1.29104	0.176623	-7.30956	2.6801e-13	2.61895e-12
Taok1	132.881	-0.821035	0.112341	-7.30845	2.70248e-13	2.6391e-12
Ap2a1	98.8884	1.02865	0.140777	7.3069	2.73383e-13	2.668e-12
Scaf11	65.3943	-1.12007	0.153303	-7.30624	2.7472e-13	2.67932e-12
Btg2	18.7159	-2.17126	0.29719	-7.30599	2.75242e-13	2.68267e-12
Aplp2	451.997	0.671013	0.0918689	7.30403	2.79274e-13	2.72022e-12
Gfra4	15.8458	2.99816	0.410834	7.29774	2.92651e-13	2.84868e-12
Spen	142.702	-0.803353	0.110109	-7.29595	2.9655e-13	2.88478e-12
Clip2	29.1016	1.74823	0.23985	7.28884	3.12632e-13	3.03927e-12
Cacng3	25.7429	2.38795	0.327831	7.28409	3.23845e-13	3.14625e-12
Cpeb4	96.5229	-0.977914	0.134308	-7.28114	3.31003e-13	3.21373e-12
Acin1	99.9283	-1.17017	0.160743	-7.27978	3.34363e-13	3.24426e-12
Galnt7	18.5967	-2.38132	0.327291	-7.27584	3.4428e-13	3.33835e-12
Itgb1	22.7168	2.05923	0.283106	7.27371	3.49759e-13	3.3893e-12
Cacng4	45.3417	1.84917	0.254497	7.26599	3.70312e-13	3.58415e-12
Myh14	25.6553	2.1929	0.301804	7.26598	3.70341e-13	3.58415e-12
Nup98	80.1849	-1.0887	0.149923	-7.26171	3.82229e-13	3.69684e-12
Pbrm1	78.0691	-1.00793	0.138819	-7.26078	3.84871e-13	3.72001e-12
Bbs4	27.6441	-1.75491	0.241974	-7.25248	4.0921e-13	3.95273e-12
Apex2	14.115	-2.63028	0.363004	-7.24586	4.29692e-13	4.14793e-12
Ppm1n	11.4034	-2.95225	0.407794	-7.23955	4.50171e-13	4.34285e-12
Gngt2	11.6293	-3.9997	0.552846	-7.23475	4.66377e-13	4.49631e-12
Kif26b	23.9303	2.64942	0.366579	7.22741	4.92286e-13	4.74308e-12
Fgf11	27.9138	2.02558	0.280643	7.21762	5.29056e-13	5.0941e-12
Gm20139	10.6615	-3.46681	0.48034	-7.21741	5.29888e-13	5.09887e-12
Kcnj10	54.0884	2.11508	0.293378	7.20941	5.61958e-13	5.40402e-12
Btbd8	26.7507	2.07783	0.288297	7.20727	5.70833e-13	5.48426e-12
Pitpna	87.4438	1.27438	0.176819	7.20723	5.71028e-13	5.48426e-12
Sfxn1	18.6194	2.60321	0.361402	7.2031	5.88598e-13	5.64942e-12
U2surp	78.3005	-1.04903	0.145762	-7.1969	6.15964e-13	5.90833e-12
Ywhaz	135.53	0.979116	0.136161	7.19089	6.43722e-13	6.17067e-12
Klc3	17.6839	-2.66816	0.371096	-7.18994	6.48188e-13	6.20954e-12
Hdac11	26.5259	2.5905	0.360413	7.18757	6.59522e-13	6.31412e-12
Satb2	12.5943	2.89493	0.402782	7.18734	6.60641e-13	6.32083e-12
Myo5b	24.5828	2.02725	0.282066	7.18715	6.61564e-13	6.32566e-12
Asxl2	43.9995	-1.50122	0.209437	-7.1679	7.61577e-13	7.27734e-12
Klf12	61.3446	-1.12262	0.156645	-7.16666	7.68491e-13	7.33877e-12
Pou4f3	10.0778	4.2051	0.587289	7.16018	8.05709e-13	7.68934e-12
Luzp1	36.7577	1.53717	0.214704	7.15948	8.09835e-13	7.72383e-12
Plce1	27.899	2.23062	0.311731	7.15561	8.33015e-13	7.9399e-12
Nyap2	75.3989	1.6475	0.230363	7.15173	8.5691e-13	8.16251e-12
Tmbim6	118.779	-0.914904	0.128017	-7.14671	8.88813e-13	8.46107e-12
Zcchc8	27.3211	-1.85873	0.260159	-7.14459	9.02655e-13	8.58743e-12
Hsp90aa1	84.282	-0.981568	0.137426	-7.14254	9.16193e-13	8.71075e-12
Myo6	96.6741	1.12073	0.157109	7.13342	9.79045e-13	9.30247e-12
Helz	125.379	-0.787233	0.11041	-7.13011	1.00289e-12	9.52308e-12
Nckap5l	22.975	2.16446	0.303571	7.13002	1.00356e-12	9.52345e-12
Mid2	12.5722	3.14611	0.441331	7.1287	1.01324e-12	9.60922e-12
Ppm1e	88.7916	1.05257	0.147785	7.12233	1.0612e-12	1.00578e-11
Aff2	18.9205	2.48443	0.348845	7.12185	1.06484e-12	1.0086e-11
Elmod2	26.0723	-1.66243	0.233608	-7.1163	1.1086e-12	1.04939e-11
Arhgap21	56.7919	1.189	0.167104	7.11535	1.11633e-12	1.05604e-11
Ift122	17.7335	-2.20218	0.309648	-7.11187	1.14484e-12	1.08233e-11
Mtf1	33.2458	-1.49915	0.210903	-7.10826	1.17515e-12	1.11029e-11
Hcn2	13.4863	2.81537	0.396206	7.10581	1.19617e-12	1.12945e-11
Itm2c	61.5418	1.66368	0.234255	7.102	1.2296e-12	1.16029e-11
Lars2	3838.84	0.791571	0.11147	7.10122	1.23658e-12	1.16615e-11
Rc3h2	93.1611	-0.893739	0.125938	-7.09668	1.27793e-12	1.2044e-11
A930001M01Rik	11.7206	-4.02638	0.568015	-7.08852	1.35558e-12	1.27678e-11
Kif21a	111.61	0.902092	0.127328	7.08478	1.39263e-12	1.31086e-11
Plcd3	18.1381	-2.36376	0.334003	-7.07706	1.47243e-12	1.38511e-11
Irf2bpl	33.3952	2.12916	0.300878	7.0765	1.47835e-12	1.38982e-11
Ddr1	39.3815	1.81419	0.256492	7.07307	1.51538e-12	1.42374e-11
Acsl4	23.2105	1.93062	0.272989	7.07217	1.52527e-12	1.43215e-11
Cep85	17.3949	-2.40594	0.340495	-7.06601	1.59457e-12	1.49629e-11
Astn2	11.1121	3.6649	0.518713	7.06537	1.60185e-12	1.50218e-11
Pnrc1	126.907	-0.883771	0.125115	-7.0637	1.62132e-12	1.5195e-11
Foxo1	28.7818	-1.79631	0.254446	-7.0597	1.66863e-12	1.56286e-11
Rnf150	72.1301	-1.07531	0.152422	-7.05483	1.72815e-12	1.61761e-11
Nrg3	12.4168	2.97359	0.421554	7.05387	1.74009e-12	1.62778e-11
Vegfb	28.5282	1.69369	0.240232	7.05024	1.78605e-12	1.66974e-11
Sipa1l3	187.898	-0.75327	0.106856	-7.04939	1.79704e-12	1.67898e-11
Bscl2	31.2647	1.6626	0.235859	7.04911	1.80063e-12	1.68129e-11
Ndst3	14.9079	2.73228	0.387725	7.04695	1.8288e-12	1.70655e-11
Zc2hc1a	18.9892	2.2986	0.326359	7.04317	1.87918e-12	1.75247e-11
Hspa8	107.032	1.08384	0.153896	7.04266	1.88609e-12	1.75783e-11
Osbpl8	41.4331	-1.21957	0.173171	-7.04257	1.88725e-12	1.75783e-11
Mob1b	30.0567	-1.70314	0.242073	-7.03565	1.9833e-12	1.84615e-11
Garre1	27.915	-2.07796	0.295403	-7.03432	2.00231e-12	1.86271e-11
Hapln4	11.2421	4.08974	0.58156	7.03236	2.03073e-12	1.88798e-11
Fat1	32.8143	1.86572	0.265311	7.03219	2.03318e-12	1.8891e-11
Ap2a2	202.184	-0.711391	0.101187	-7.0305	2.05801e-12	1.911e-11
Eno1	202.802	-0.746485	0.106214	-7.0281	2.09361e-12	1.94167e-11
Proser2	20.3213	-1.88033	0.267543	-7.02816	2.0927e-12	1.94167e-11
Tmx1	16.5821	-2.42267	0.34478	-7.02673	2.11432e-12	1.95967e-11
Grik3	18.9891	2.29126	0.326158	7.025	2.14062e-12	1.98283e-11
Satb1	35.0397	1.74633	0.24866	7.02297	2.17208e-12	2.01074e-11
Syt6	16.3341	2.43184	0.346646	7.01535	2.29379e-12	2.12211e-11
Pnkd	81.4842	0.922786	0.131549	7.01476	2.30347e-12	2.12976e-11
Scai	44.6718	1.34363	0.191582	7.01337	2.32653e-12	2.14977e-11
Six3os1	47.3395	1.7532	0.25019	7.00746	2.42675e-12	2.241e-11
Trp53bp2	28.2744	-1.70147	0.242849	-7.00629	2.44714e-12	2.25845e-11
A930033H14Rik	14.5916	-2.57784	0.368037	-7.00429	2.4825e-12	2.28968e-11
Lrfn1	16.1451	2.58604	0.369254	7.00341	2.49804e-12	2.30261e-11
Scarb2	56.5912	1.37755	0.196749	7.00159	2.53067e-12	2.33127e-11
Dnmbp	20.0981	-1.96935	0.28139	-6.99865	2.58449e-12	2.3794e-11
Map7d1	76.4701	1.02454	0.146424	6.99705	2.61411e-12	2.40521e-11
Shroom2	68.6812	-1.13723	0.162548	-6.99631	2.62782e-12	2.41635e-11
Kansl1l	17.8206	-2.2469	0.321196	-6.99541	2.64477e-12	2.43045e-11
Ahr	31.1849	-1.49124	0.213296	-6.99144	2.72084e-12	2.49884e-11
Dido1	63.6786	-1.06643	0.152641	-6.98649	2.81847e-12	2.58694e-11
Tex2	46.9995	1.4384	0.205966	6.98367	2.87559e-12	2.63776e-11
Gabra1	66.5493	1.85197	0.265191	6.98354	2.8784e-12	2.63873e-11
Slc45a1	11.0451	4.25885	0.610122	6.98032	2.94499e-12	2.69814e-11
Notch3	20.5586	3.55594	0.509504	6.97922	2.96817e-12	2.71773e-11
Fam163a	16.2349	3.04804	0.436905	6.97645	3.02737e-12	2.77026e-11
Sh3bgrl3	12.6978	2.77078	0.397186	6.97603	3.03639e-12	2.77683e-11
Ankhd1	37.6174	-1.45567	0.208803	-6.97148	3.13631e-12	2.86648e-11
Fam155a	20.2704	2.69858	0.387164	6.97012	3.16668e-12	2.89249e-11
Trps1	23.5531	-1.79639	0.257758	-6.96929	3.18536e-12	2.90779e-11
Snrnp200	131.384	-0.733611	0.105285	-6.96789	3.21732e-12	2.9352e-11
Prrt3	13.0922	2.50997	0.360231	6.96767	3.22242e-12	2.93807e-11
Purb	245.924	-0.688396	0.0988229	-6.96596	3.26177e-12	2.97216e-11
Rny3	61.7867	-1.18113	0.169564	-6.9657	3.2678e-12	2.97586e-11
Kcnj5	10.1157	3.46101	0.497031	6.96337	3.32226e-12	3.02364e-11
Maml1	27.3	-1.81083	0.260191	-6.95961	3.41215e-12	3.10358e-11
Cul5	39.6733	-1.44406	0.207525	-6.95848	3.4396e-12	3.12666e-11
Map1lc3a	56.223	1.22428	0.175962	6.95763	3.46049e-12	3.14376e-11
Mapk1	119.394	0.781961	0.112453	6.95369	3.55845e-12	3.22888e-11
Tubb4b	30.3708	1.48141	0.213038	6.95374	3.55729e-12	3.22888e-11
Mast1	76.4575	0.951973	0.136952	6.95116	3.62289e-12	3.28537e-11
Mmp24	18.1517	2.77314	0.39896	6.95091	3.62932e-12	3.28923e-11
Barhl2	19.1626	2.8109	0.404443	6.95005	3.65156e-12	3.30741e-11
Kctd8	10.5684	4.46818	0.643076	6.94813	3.70157e-12	3.3507e-11
Cux1	139.009	0.768345	0.110596	6.94731	3.72325e-12	3.36831e-11
Nlgn2	142.763	0.807102	0.116211	6.94511	3.78159e-12	3.41903e-11
Fam171b	161.142	-0.744226	0.10717	-6.94438	3.80123e-12	3.43474e-11
Ttll4	12.7572	-2.66874	0.384472	-6.94131	3.88482e-12	3.50817e-11
Lrrc75b	22.6841	2.24643	0.323695	6.93995	3.92236e-12	3.53996e-11
Tmem50b	34.5875	1.52172	0.219472	6.93356	4.10382e-12	3.70152e-11
Pak5	20.133	-2.01136	0.290215	-6.93057	4.19152e-12	3.77837e-11
F630040K05Rik	10.6705	-3.91451	0.564854	-6.93012	4.20482e-12	3.7881e-11
Cabp1	20.1263	3.06087	0.441693	6.92985	4.2128e-12	3.79303e-11
Pcsk2	35.4643	1.46197	0.21099	6.92907	4.23603e-12	3.81167e-11
Gm15706	21.8601	-2.32917	0.33628	-6.92628	4.32042e-12	3.88529e-11
Med16	45.1145	-1.19568	0.172758	-6.9211	4.48136e-12	4.02763e-11
Bex3	22.2207	1.98922	0.287744	6.91318	4.73916e-12	4.2568e-11
Marcksl1	28.0366	1.82904	0.26459	6.91272	4.75447e-12	4.26801e-11
Pip5k1c	152.158	0.840992	0.121739	6.90813	4.91083e-12	4.40575e-11
Rundc3a	64.8958	1.35045	0.195559	6.90559	4.99958e-12	4.48272e-11
Axl	12.8768	3.56682	0.516525	6.90541	5.00572e-12	4.48556e-11
Kcne2	11.0017	-4.60901	0.667475	-6.90515	5.01518e-12	4.49137e-11
Nova1	17.5481	2.62867	0.380738	6.90414	5.0507e-12	4.52051e-11
Atp6v1c1	41.6644	1.2877	0.18653	6.90344	5.07586e-12	4.54034e-11
Cxxc4	63.3754	-1.03341	0.14975	-6.90089	5.16759e-12	4.61966e-11
Cdr2l	19.2669	2.38077	0.345049	6.8998	5.20766e-12	4.65273e-11
B4galnt1	10.0338	3.87721	0.562035	6.89852	5.2546e-12	4.6919e-11
Tmem178b	53.1615	1.60637	0.232866	6.89827	5.26404e-12	4.69755e-11
Mrtfb	35.1956	1.52808	0.221569	6.89666	5.32401e-12	4.74826e-11
Tmx4	42.3273	1.47262	0.213585	6.89476	5.39568e-12	4.80935e-11
Cuedc1	47.6628	-1.31093	0.19022	-6.89165	5.51487e-12	4.91269e-11
Cbx4	30.4763	1.71122	0.248312	6.89141	5.52428e-12	4.91817e-11
Inpp5a	20.9883	1.94956	0.282917	6.89091	5.54377e-12	4.93262e-11
Flot2	19.3922	2.05915	0.298833	6.89064	5.55415e-12	4.93895e-11
Slit1	23.8041	2.73444	0.396865	6.89009	5.57567e-12	4.95517e-11
Sgsm1	16.0231	2.26004	0.328102	6.88824	5.64876e-12	5.01718e-11
Lrrc8c	18.7677	2.60847	0.378691	6.8881	5.65408e-12	5.01895e-11
Snap91	301.253	0.566826	0.0823038	6.88699	5.69849e-12	5.0554e-11
Insig1	15.9131	2.46675	0.358267	6.88522	5.76983e-12	5.11569e-11
Zyx	28.2409	2.47671	0.359814	6.8833	5.84815e-12	5.18209e-11
Irx6	13.3338	3.06596	0.445524	6.88168	5.91491e-12	5.23818e-11
Lin7c	40.1267	-1.59534	0.232003	-6.8764	6.1385e-12	5.43301e-11
Ccdc184	12.2827	2.9877	0.434683	6.87328	6.27424e-12	5.5499e-11
Ncor1	233.079	-0.641333	0.0933117	-6.87302	6.2856e-12	5.55669e-11
Cpne6	20.0521	2.4058	0.350049	6.87276	6.29707e-12	5.56358e-11
Caly	16.3331	2.64519	0.384903	6.87235	6.31524e-12	5.57599e-11
Spred2	19.7754	2.38842	0.347545	6.87228	6.3185e-12	5.57599e-11
Canx	199.942	0.728153	0.105957	6.87215	6.32429e-12	5.57785e-11
Cpne5	14.9321	2.89134	0.420751	6.87184	6.33786e-12	5.5833e-11
Igf1	26.5542	2.46186	0.358251	6.87189	6.33571e-12	5.5833e-11
Sec14l1	122.891	-0.77719	0.113116	-6.87076	6.386e-12	5.62243e-11
Sdk1	29.7216	2.4332	0.354241	6.86878	6.47532e-12	5.69776e-11
Arnt2	12.998	3.17406	0.462678	6.86018	6.8772e-12	6.04786e-11
Kmt2b	74.8871	-0.966478	0.140887	-6.85995	6.88864e-12	6.0544e-11
Celf2	211.038	-0.61796	0.0901048	-6.85824	6.97149e-12	6.12365e-11
Sh3bgrl	18.8143	2.56952	0.37469	6.85774	6.99591e-12	6.14153e-11
Rbfox1	68.79	3.29035	0.479905	6.85625	7.06892e-12	6.20202e-11
5930430L01Rik	16.4743	-2.55016	0.372399	-6.84791	7.49352e-12	6.57074e-11
Pak3	74.512	1.81738	0.265546	6.84394	7.70418e-12	6.75154e-11
Ubfd1	29.5056	1.68253	0.245889	6.84262	7.77561e-12	6.81019e-11
Arl4c	13.1667	2.54715	0.372473	6.83847	8.00409e-12	7.00624e-11
Rprd1b	39.0861	-1.31237	0.191928	-6.83781	8.04139e-12	7.03482e-11
Dab1	28.5159	2.20931	0.323274	6.83417	8.24837e-12	7.21172e-11
Lrrc57	15.7154	-2.64247	0.386748	-6.83255	8.34205e-12	7.28941e-11
Atp13a3	47.549	-1.22813	0.179777	-6.83145	8.40613e-12	7.34116e-11
Glmn	14.1273	-2.39125	0.35017	-6.82883	8.56106e-12	7.47214e-11
Sirt2	57.2043	-1.09037	0.159709	-6.8272	8.65872e-12	7.55302e-11
Ddhd2	23.0962	1.92797	0.282519	6.8242	8.84152e-12	7.70803e-11
Kpna1	54.4004	-1.3363	0.195836	-6.82356	8.8809e-12	7.7379e-11
Pom121	93.9115	-0.922385	0.135372	-6.8137	9.51195e-12	8.28296e-11
Lima1	20.1973	-2.20114	0.323145	-6.81163	9.64982e-12	8.39818e-11
Pcdh17	25.2171	2.10086	0.308632	6.80701	9.96445e-12	8.66701e-11
Acadm	15.0309	-2.40075	0.352743	-6.80596	1.0038e-11	8.72593e-11
Zfr2	21.7505	2.06566	0.303566	6.80466	1.01291e-11	8.80008e-11
Cst3	243.802	0.968458	0.142389	6.80147	1.03554e-11	8.9915e-11
Brinp2	15.0018	2.49588	0.367062	6.7996	1.04912e-11	9.10418e-11
Mab21l2	18.5761	2.57724	0.37916	6.79725	1.06636e-11	9.24853e-11
Herc2	149.343	0.720228	0.106027	6.79289	1.0991e-11	9.52701e-11
Mpp2	153.083	1.69483	0.24959	6.79044	1.11793e-11	9.68467e-11
Bbs2	20.1039	-1.80645	0.266059	-6.78964	1.12414e-11	9.73285e-11
Ago2	152.477	-0.6788	0.0999838	-6.7891	1.12836e-11	9.76386e-11
Acap3	24.0062	1.90694	0.280904	6.78859	1.13231e-11	9.79244e-11
Trpm1	264.687	-1.57	0.231337	-6.78665	1.14766e-11	9.91946e-11
Epc1	33.059	-1.36166	0.200722	-6.78381	1.17048e-11	1.01109e-10
Tgfb3	21.0425	2.30458	0.339882	6.78054	1.19726e-11	1.03363e-10
Vps41	29.795	1.65133	0.243574	6.77957	1.20532e-11	1.04e-10
Ttr	21.4864	-2.12189	0.313297	-6.77277	1.2634e-11	1.08949e-10
Fut8	12.7547	2.75587	0.407087	6.76973	1.29024e-11	1.1117e-10
Sufu	30.5159	-1.69742	0.250738	-6.76969	1.29062e-11	1.1117e-10
Zfp398	34.157	-1.53698	0.227043	-6.76956	1.29171e-11	1.112e-10
Osbpl6	39.5664	1.51375	0.223669	6.76783	1.30727e-11	1.12476e-10
Btbd7	40.1567	-1.46298	0.216187	-6.76719	1.31308e-11	1.12911e-10
Sik2	28.2647	-1.53136	0.226365	-6.76498	1.33323e-11	1.14579e-10
Flot1	14.1892	2.51141	0.371427	6.7615	1.36568e-11	1.17301e-10
Ugcg	31.8011	1.75462	0.259666	6.75721	1.40672e-11	1.20758e-10
Fstl5	19.8986	2.29256	0.339307	6.75659	1.41274e-11	1.21205e-10
Ep400	121.147	-0.793408	0.117442	-6.75576	1.4209e-11	1.21837e-10
Gulp1	14.5826	-2.51905	0.373215	-6.7496	1.48256e-11	1.27051e-10
Cyp46a1	11.6736	3.27845	0.485859	6.74774	1.50166e-11	1.28543e-10
Pde7b	13.7485	2.65134	0.392919	6.7478	1.50108e-11	1.28543e-10
Tfap2b	76.4068	1.74588	0.25898	6.74136	1.56908e-11	1.34238e-10
Epb41l4a	18.7648	2.35408	0.349213	6.74109	1.57207e-11	1.34418e-10
Eif4g1	114.859	0.893491	0.132573	6.73962	1.58796e-11	1.35699e-10
Ahctf1	35.4226	-1.33036	0.197417	-6.73883	1.59668e-11	1.36362e-10
Pnpla3	9.59683	-3.21966	0.477783	-6.73875	1.59752e-11	1.36362e-10
Nol6	47.7282	1.23858	0.18384	6.73729	1.61369e-11	1.37665e-10
Scaf8	52.3982	-1.1049	0.164004	-6.73702	1.61671e-11	1.37845e-10
Lrp1b	13.3075	2.51978	0.374085	6.73585	1.62977e-11	1.38879e-10
Cbx5	66.7264	1.31136	0.194913	6.72792	1.72102e-11	1.46573e-10
Tcf12	47.7133	-1.36253	0.202528	-6.72761	1.72472e-11	1.46805e-10
Fhod3	36.2343	-1.2682	0.188595	-6.72445	1.76256e-11	1.49942e-10
Sdk2	61.5585	1.74231	0.259215	6.72146	1.79915e-11	1.52968e-10
Pum1	106.901	-0.890875	0.132552	-6.72093	1.80572e-11	1.5344e-10
Akap1	27.1609	-1.51632	0.225746	-6.71693	1.85594e-11	1.5762e-10
Clcn3	95.2436	-0.957475	0.142549	-6.71681	1.85741e-11	1.57655e-10
Dennd4c	13.7526	-2.50666	0.373383	-6.71338	1.90173e-11	1.61326e-10
Cdip1	91.8771	1.02774	0.153143	6.71099	1.93306e-11	1.63893e-10
Phyhip	13.541	3.09128	0.461001	6.70559	2.00592e-11	1.69975e-10
Cntnap5a	19.7805	2.54715	0.37998	6.70339	2.03642e-11	1.72463e-10
Pofut1	21.4705	-1.76937	0.264257	-6.69564	2.14732e-11	1.81753e-10
Csgalnact2	14.7125	-2.18252	0.32599	-6.69506	2.15585e-11	1.82372e-10
Add3	64.1925	-1.15348	0.172309	-6.69429	2.16722e-11	1.83232e-10
Arl3	27.5006	-1.8564	0.277387	-6.69244	2.19475e-11	1.85455e-10
Trim35	37.8945	1.46522	0.218966	6.69154	2.20841e-11	1.86506e-10
Gpam	61.5805	-1.49192	0.222964	-6.69133	2.2115e-11	1.86649e-10
Ints13	16.6298	-2.06693	0.308901	-6.69126	2.21258e-11	1.86649e-10
Csnk1e	44.583	1.19665	0.179044	6.68351	2.33283e-11	1.96684e-10
Oxr1	61.9868	1.17107	0.175269	6.68157	2.36397e-11	1.99198e-10
Gpr137	21.5208	1.86185	0.27869	6.68072	2.37775e-11	2.00248e-10
Calr	153.88	-0.763386	0.114313	-6.67804	2.42155e-11	2.03823e-10
Calb1	24.4916	2.84872	0.426606	6.67764	2.4282e-11	2.0418e-10
Coro1c	42.7108	1.3524	0.202527	6.67762	2.4285e-11	2.0418e-10
Efna5	11.9807	2.77871	0.416257	6.67546	2.46458e-11	2.07099e-10
Fnip2	20.2033	-2.0339	0.304763	-6.67369	2.49443e-11	2.09491e-10
Dnm1l	58.5786	1.1697	0.175433	6.66752	2.60156e-11	2.18366e-10
Necab1	16.7015	2.37477	0.35625	6.66604	2.62804e-11	2.20466e-10
Tspan13	40.1239	1.42281	0.213591	6.66138	2.71262e-11	2.27436e-10
Ptprb	19.8395	2.859	0.429219	6.66094	2.72085e-11	2.28e-10
Ephb1	18.9337	2.66543	0.400311	6.6584	2.76828e-11	2.31845e-10
Shank2	85.7975	1.3177	0.197904	6.65828	2.77042e-11	2.31896e-10
Fmnl1	9.95736	3.20107	0.480788	6.65796	2.7765e-11	2.32276e-10
1700030J22Rik	12.9228	-2.30222	0.345872	-6.65628	2.80848e-11	2.34822e-10
Ier3	11.7262	-2.37283	0.356538	-6.65522	2.82884e-11	2.36394e-10
Snhg14	15.6103	2.54978	0.38318	6.65427	2.84704e-11	2.37783e-10
Cd99l2	15.7383	2.30763	0.347192	6.64657	2.99996e-11	2.50416e-10
Ahnak	11.0103	3.30691	0.498026	6.64005	3.13583e-11	2.61613e-10
Phf12	67.8706	-1.19313	0.179809	-6.63557	3.23247e-11	2.69527e-10
Tor1aip1	25.26	-1.85573	0.279793	-6.6325	3.30059e-11	2.75055e-10
Parm1	15.1798	2.77128	0.417876	6.63181	3.31598e-11	2.76185e-10
Cask	56.3353	1.20118	0.181204	6.6289	3.38205e-11	2.81533e-10
Atp2b1	136.474	-0.747321	0.112749	-6.6282	3.39809e-11	2.82713e-10
Sema4d	23.3076	1.95333	0.294742	6.62726	3.41975e-11	2.84358e-10
Pip5k1a	29.4179	-1.60405	0.242253	-6.62139	3.55826e-11	2.95713e-10
Ipo8	27.5986	-1.61811	0.244536	-6.61705	3.66443e-11	3.04369e-10
Vrk3	20.3207	-1.82879	0.276385	-6.61683	3.66987e-11	3.04653e-10
Myrip	22.0994	-1.72973	0.261458	-6.61569	3.69821e-11	3.06838e-10
Efnb2	12.8903	2.85638	0.431986	6.6122	3.78642e-11	3.13984e-10
Inpp5j	11.7095	2.93981	0.444951	6.60704	3.92086e-11	3.24955e-10
Tmem65	26.4174	2.23048	0.337685	6.6052	3.96969e-11	3.28821e-10
Memo1	16.2581	-2.24256	0.339816	-6.59932	4.13035e-11	3.41942e-10
Tro	33.9756	2.40524	0.364553	6.59777	4.17394e-11	3.45361e-10
Gtf2ird1	37.1263	-1.62518	0.246378	-6.59627	4.21629e-11	3.48674e-10
Phactr1	85.8701	-0.87003	0.131912	-6.59555	4.23671e-11	3.50172e-10
Pgap3	15.0813	-2.05939	0.31236	-6.593	4.31022e-11	3.56052e-10
Abcg1	52.9143	-1.31096	0.198875	-6.5919	4.34245e-11	3.58519e-10
Lamb2	14.3207	3.31977	0.503853	6.58876	4.4353e-11	3.65984e-10
Pdlim7	14.2073	2.23197	0.33889	6.58611	4.51513e-11	3.72369e-10
Asph	25.936	1.70902	0.259535	6.5849	4.5518e-11	3.75189e-10
Tut4	40.3479	-1.39577	0.21199	-6.58413	4.57555e-11	3.76941e-10
Ppp1r10	55.1536	-1.11791	0.169799	-6.58375	4.58717e-11	3.77692e-10
Lrpap1	28.2085	1.56196	0.237255	6.58347	4.59589e-11	3.78204e-10
Col4a1	29.4385	2.73415	0.415353	6.58271	4.61945e-11	3.79936e-10
Pacs1	74.5011	0.922703	0.140195	6.58155	4.65561e-11	3.82701e-10
Grtp1	12.2473	-2.56103	0.389243	-6.57951	4.71989e-11	3.87775e-10
Hsbp1l1	12.6976	-2.28829	0.347978	-6.57596	4.83388e-11	3.96924e-10
Crtc3	30.9875	-1.82081	0.276991	-6.57354	4.91332e-11	4.03228e-10
Smad4	37.4735	-1.3119	0.199619	-6.57203	4.96351e-11	4.07127e-10
Rfx3	30.4431	-1.55292	0.236443	-6.56786	5.10419e-11	4.18439e-10
Arid2	81.0761	-1.00656	0.15327	-6.56723	5.12595e-11	4.19995e-10
Slc25a22	112.68	-0.926829	0.141187	-6.56455	5.21917e-11	4.27401e-10
4930402H24Rik	33.4088	1.41788	0.216014	6.56385	5.24343e-11	4.29155e-10
Mlc1	20.1945	2.26078	0.34455	6.56155	5.32512e-11	4.35605e-10
Ppp3ca	81.2664	0.970252	0.147886	6.56083	5.35105e-11	4.3749e-10
Bptf	128.805	-0.773207	0.117918	-6.55716	5.48413e-11	4.48128e-10
Tenm1	22.2301	3.10281	0.473402	6.55427	5.59151e-11	4.56655e-10
Slc22a23	16.4811	2.37842	0.362955	6.55292	5.64218e-11	4.60544e-10
Paqr8	8.92547	3.6699	0.560421	6.54848	5.81266e-11	4.74204e-10
Soga1	21.9835	2.2752	0.347544	6.54652	5.88944e-11	4.80208e-10
Dtnbp1	17.2289	2.16021	0.330011	6.54587	5.91482e-11	4.82018e-10
Coro2a	9.09239	3.79343	0.579749	6.54323	6.02041e-11	4.90359e-10
Trim37	58.9081	1.17601	0.179865	6.53825	6.22435e-11	5.06696e-10
Pcf11	41.5628	-1.38812	0.212388	-6.53579	6.32767e-11	5.1483e-10
Chst15	9.23914	3.23073	0.494341	6.53543	6.34273e-11	5.15778e-10
Bhlhe41	33.3905	-1.46591	0.224332	-6.53455	6.38026e-11	5.18551e-10
Cerkl	11.8889	-3.41412	0.522853	-6.52979	6.58615e-11	5.34997e-10
Wdr20	10.6429	-2.75115	0.421448	-6.52784	6.67246e-11	5.41717e-10
Cerk	47.8648	-1.11532	0.170891	-6.52652	6.73166e-11	5.46229e-10
Lman1	42.3816	-1.31544	0.201642	-6.52362	6.86301e-11	5.56589e-10
Bicral	87.8685	-0.933842	0.143212	-6.52068	6.99879e-11	5.66992e-10
Kcnab3	15.4726	2.78618	0.427279	6.52075	6.99556e-11	5.66992e-10
Mrpl49	27.348	-1.64515	0.252324	-6.51999	7.0312e-11	5.69312e-10
Scg3	94.6695	1.05846	0.162522	6.51275	7.37864e-11	5.97125e-10
Epha5	39.5931	2.12133	0.325734	6.51246	7.39312e-11	5.97977e-10
Hipk2	263.437	0.52797	0.0810787	6.51182	7.42481e-11	6.00218e-10
Cdh2	102.391	0.947638	0.145601	6.50843	7.59379e-11	6.13551e-10
Olfm2	20.1484	2.0221	0.311023	6.50147	7.95375e-11	6.42291e-10
Dgki	22.4171	2.40953	0.370872	6.49693	8.1976e-11	6.61629e-10
Mroh1	29.6019	1.36816	0.210692	6.49366	8.37768e-11	6.75803e-10
Usp19	73.0851	-0.922325	0.142074	-6.49185	8.4789e-11	6.83603e-10
Usp47	56.4173	-1.06091	0.163491	-6.4891	8.63483e-11	6.95803e-10
Galnt16	9.06651	3.10256	0.478493	6.48401	8.93143e-11	7.19321e-10
Omg	18.3314	2.66433	0.411042	6.48189	9.05792e-11	7.29119e-10
Slc31a2	9.67875	-2.95625	0.45621	-6.48002	9.17095e-11	7.37824e-10
Mpnd	24.2021	1.94762	0.300574	6.47968	9.1918e-11	7.39109e-10
Ly6h	12.8666	3.1222	0.482047	6.47696	9.35877e-11	7.52135e-10
Slc29a4	15.8898	2.39102	0.369283	6.47476	9.49637e-11	7.62788e-10
Eps15	49.8825	1.21926	0.188499	6.46828	9.91234e-11	7.95778e-10
Qrich1	78.2662	-0.915566	0.141568	-6.46733	9.97479e-11	8.00366e-10
C030017B01Rik	9.52268	3.89631	0.602487	6.46704	9.99428e-11	8.01504e-10
Camk4	18.7324	2.63993	0.408218	6.46696	9.99964e-11	8.01508e-10
Adgrb3	28.063	1.70701	0.264003	6.46589	1.00706e-10	8.06771e-10
Fdft1	27.1205	1.57164	0.243138	6.464	1.01968e-10	8.16445e-10
Pkp4	48.4682	1.1954	0.18501	6.4613	1.03811e-10	8.30759e-10
Evl	32.0817	1.49462	0.231342	6.46066	1.04249e-10	8.33825e-10
Slc49a4	15.3403	2.46773	0.3821	6.45833	1.05866e-10	8.46315e-10
Trrap	184.486	-0.658821	0.102023	-6.4576	1.06379e-10	8.49961e-10
Coro6	8.12978	4.26347	0.660406	6.45583	1.07627e-10	8.59482e-10
Amigo2	28.462	2.0483	0.31745	6.45236	1.10122e-10	8.78942e-10
Armcx1	20.6272	1.73499	0.268932	6.4514	1.10822e-10	8.8406e-10
Gatad2a	66.7148	-1.04266	0.161644	-6.45039	1.11565e-10	8.89515e-10
Crim1	42.8187	1.53371	0.237836	6.4486	1.12889e-10	8.99599e-10
Chst3	7.92159	-3.72188	0.577257	-6.44754	1.13683e-10	9.05451e-10
Foxj2	56.1482	-1.15247	0.17888	-6.44266	1.17399e-10	9.34556e-10
Plcl2	12.9227	3.01506	0.468153	6.44033	1.19211e-10	9.48483e-10
Dusp8	129.362	-0.869697	0.135078	-6.4385	1.20663e-10	9.59526e-10
Gadd45a	7.63787	-3.76798	0.585241	-6.43834	1.20789e-10	9.60022e-10
Usp11	32.7034	1.48603	0.230946	6.43451	1.23871e-10	9.84e-10
Lrtm1	181.205	-1.4226	0.221192	-6.43151	1.26342e-10	1.0031e-09
Ctdspl2	17.604	-2.00515	0.311979	-6.42719	1.29988e-10	1.03151e-09
Zkscan1	56.0271	-1.0529	0.163861	-6.42555	1.31393e-10	1.04212e-09
Setd1b	116.164	-0.849484	0.132518	-6.41033	1.45203e-10	1.15104e-09
Ldb1	64.6137	1.28507	0.200573	6.407	1.48412e-10	1.17586e-09
Bicd2	30.3619	-1.44184	0.225188	-6.40285	1.52504e-10	1.20765e-09
Kansl1	75.7062	-0.865315	0.135202	-6.40018	1.55193e-10	1.2283e-09
Foxn3	82.6775	1.27894	0.199936	6.39677	1.58696e-10	1.25537e-09
Lrig1	13.3277	-2.63773	0.412478	-6.39484	1.6071e-10	1.27064e-09
Miat	9.28725	3.66565	0.573329	6.39363	1.6199e-10	1.28008e-09
Slc32a1	19.643	1.91839	0.300062	6.39331	1.62332e-10	1.28212e-09
Rhot2	17.0164	-2.00913	0.314355	-6.39128	1.64505e-10	1.2986e-09
Nup188	29.6166	-1.50737	0.235944	-6.38867	1.67331e-10	1.32022e-09
Pja1	40.8958	1.27354	0.199353	6.38836	1.67671e-10	1.32221e-09
Rhpn1	9.09571	-3.396	0.531721	-6.38682	1.69376e-10	1.33496e-09
Hivep3	32.6088	1.68513	0.263941	6.38449	1.71968e-10	1.35468e-09
Tgm3	7.29172	-3.87012	0.606201	-6.38422	1.72274e-10	1.35638e-09
Mmp15	20.9921	1.84344	0.288771	6.38374	1.72812e-10	1.35992e-09
Rb1	52.182	-1.13694	0.178121	-6.38295	1.73711e-10	1.36628e-09
Id4	12.8035	2.85933	0.448034	6.38194	1.74854e-10	1.37455e-09
Kcnb2	31.5485	2.25321	0.353072	6.38174	1.75083e-10	1.37564e-09
Fam171a2	11.1844	3.76772	0.590412	6.38151	1.75351e-10	1.37703e-09
Frmpd4	11.1604	3.19597	0.501257	6.3759	1.81896e-10	1.42768e-09
Dlgap4	76.5495	1.06901	0.167694	6.37477	1.83242e-10	1.4375e-09
Bcam	11.3883	2.96054	0.464494	6.37369	1.84535e-10	1.44689e-09
Sema3e	14.5138	2.89412	0.454191	6.37202	1.86554e-10	1.46197e-09
Kcnip3	21.8801	1.97603	0.310148	6.37127	1.87471e-10	1.46839e-09
Syn3	14.1728	2.42928	0.381324	6.37064	1.8824e-10	1.47365e-09
Sox4	26.3872	1.84671	0.290032	6.36725	1.92448e-10	1.50582e-09
Atp6ap1	100.451	0.816464	0.128233	6.36703	1.92724e-10	1.5072e-09
Chst11	11.492	2.76287	0.434076	6.36495	1.95352e-10	1.52696e-09
Ralgps2	30.6043	-1.41467	0.222448	-6.35959	2.02297e-10	1.58043e-09
Pigs	34.049	-1.31867	0.207483	-6.35554	2.07692e-10	1.62173e-09
Chd1	22.071	-1.66413	0.261888	-6.35435	2.09308e-10	1.63351e-09
St6galnac6	27.067	1.76573	0.277904	6.35375	2.10129e-10	1.63907e-09
Zfp385b	80.9435	-1.28063	0.201618	-6.35175	2.12885e-10	1.65971e-09
Cep126	16.8095	-1.93115	0.304069	-6.35104	2.13867e-10	1.66651e-09
Gnaz	55.6931	-1.11953	0.176504	-6.34284	2.25564e-10	1.75675e-09
Wdr47	69.5162	-0.942171	0.148592	-6.34067	2.28771e-10	1.78081e-09
Farp1	16.636	2.18691	0.345004	6.33879	2.31584e-10	1.80178e-09
Comt	31.2901	1.63297	0.257668	6.3375	2.33527e-10	1.81596e-09
2610002M06Rik	17.4894	2.08949	0.329834	6.33498	2.37372e-10	1.84397e-09
Pbx2	23.6971	1.72507	0.272305	6.33504	2.37275e-10	1.84397e-09
Dusp26	16.6639	2.42387	0.382968	6.32916	2.46501e-10	1.9139e-09
Arsb	23.3281	1.9404	0.306642	6.32791	2.48507e-10	1.92848e-09
Anxa5	10.4244	2.89956	0.458287	6.32696	2.50042e-10	1.9394e-09
Cul7	22.0493	2.00896	0.31768	6.32386	2.5511e-10	1.97769e-09
Plekhd1	16.4293	2.49836	0.395147	6.3226	2.57193e-10	1.99281e-09
Ptprm	18.1308	2.44732	0.387257	6.31963	2.62194e-10	2.03053e-09
Slc41a2	12.8011	2.74548	0.434724	6.31545	2.69372e-10	2.08504e-09
Sacs	29.4873	1.73564	0.274911	6.31347	2.72841e-10	2.11082e-09
Shoc2	58.6129	-0.921476	0.145971	-6.31275	2.74118e-10	2.11961e-09
Ptpa	49.7597	1.2645	0.200335	6.31194	2.75564e-10	2.1297e-09
Desi2	17.7387	-1.81606	0.287764	-6.31093	2.77364e-10	2.14252e-09
Gabrb1	12.8289	2.38872	0.378632	6.30881	2.81188e-10	2.17095e-09
Ap1s1	12.8947	2.61901	0.415196	6.30788	2.82886e-10	2.18295e-09
Elapor1	12.7112	2.60049	0.412289	6.30744	2.8369e-10	2.18803e-09
Ak1	23.1202	2.00998	0.318947	6.30193	2.93959e-10	2.26608e-09
Grb10	35.6182	1.6078	0.255133	6.30183	2.94144e-10	2.26635e-09
Cngb3	12.0695	-2.79924	0.444417	-6.29868	3.00187e-10	2.31055e-09
Crebrf	36.2204	-1.35051	0.214409	-6.29875	3.00059e-10	2.31055e-09
Epb41l4b	15.0995	2.70951	0.430246	6.29759	3.02315e-10	2.32575e-09
Pgap4	14.1536	2.46492	0.391676	6.29326	3.10866e-10	2.39031e-09
Tmem185a	34.9819	-1.46866	0.233496	-6.28986	3.17744e-10	2.44196e-09
Nedd4l	68.5271	-0.923983	0.146915	-6.28921	3.19075e-10	2.45095e-09
Dync1li1	68.1149	-1.04384	0.16602	-6.28744	3.2275e-10	2.47791e-09
Slc38a9	32.3122	-1.35368	0.215531	-6.28068	3.37097e-10	2.58675e-09
Plppr5	13.3725	2.62436	0.418039	6.27778	3.43433e-10	2.63403e-09
Rbm7	18.7837	-2.0026	0.319005	-6.27765	3.43735e-10	2.63501e-09
Dcakd	44.2765	1.17949	0.18789	6.27755	3.4396e-10	2.6354e-09
Asrgl1	26.5686	-1.51197	0.240937	-6.27539	3.48767e-10	2.67088e-09
Tac2	11.6491	3.26893	0.521044	6.2738	3.5233e-10	2.6968e-09
Scamp3	20.0052	1.81301	0.289008	6.27324	3.53605e-10	2.70518e-09
Zmym3	49.3652	1.22618	0.195466	6.27313	3.53852e-10	2.7057e-09
Gtf2a1	45.9014	-1.34422	0.214396	-6.26979	3.61527e-10	2.76299e-09
Rabl6	35.4808	1.37243	0.218923	6.26902	3.63338e-10	2.77543e-09
Pomt2	26.0711	-1.59664	0.254745	-6.2676	3.66664e-10	2.79943e-09
Pclo	390.125	0.52031	0.0830263	6.26682	3.68504e-10	2.81205e-09
Fzd3	31.2506	1.86921	0.298327	6.26565	3.71275e-10	2.83176e-09
Ano3	13.1005	2.89248	0.461722	6.26456	3.73889e-10	2.85026e-09
Mthfr	15.8939	-1.91654	0.305944	-6.26434	3.74406e-10	2.85277e-09
Slitrk5	13.6499	2.6625	0.425156	6.26241	3.79076e-10	2.8869e-09
Capn2	11.5792	3.38982	0.541402	6.26118	3.8207e-10	2.90823e-09
Rassf5	8.89179	4.17953	0.667742	6.2592	3.86963e-10	2.944e-09
Cspg5	71.4624	-0.87239	0.139393	-6.25851	3.88675e-10	2.95553e-09
Nudt4	49.1068	1.3471	0.215254	6.25819	3.89482e-10	2.96018e-09
Actr2	38.4992	1.20547	0.19273	6.25473	3.98206e-10	3.02497e-09
Dact3	30.1807	1.71115	0.273612	6.25391	4.00314e-10	3.03945e-09
Prkd1	19.4895	-2.00787	0.321109	-6.25293	4.0282e-10	3.05694e-09
Npepps	90.3053	-0.888765	0.142238	-6.24844	4.14582e-10	3.14462e-09
Capn7	43.3653	-1.26004	0.201672	-6.24797	4.15825e-10	3.15247e-09
Capn1	9.34497	3.8447	0.615375	6.24773	4.1647e-10	3.15578e-09
Alk	10.155	2.67073	0.427653	6.24509	4.23563e-10	3.20791e-09
Tlcd4	15.7231	2.04242	0.327073	6.24456	4.25007e-10	3.21724e-09
Stk32c	9.49306	3.12246	0.500362	6.2404	4.36441e-10	3.30214e-09
Fkbp1a	55.6585	1.28408	0.205813	6.23906	4.40221e-10	3.32907e-09
[truncated: 21,935 more rows]

## Sheet: RGCvsBP
	baseMean	log2FoldChange	lfcSE	stat	pvalue	padj
Vsx2	282.785	5.00162	0.194831	25.6716	2.42388e-145	3.32678e-141
Trpm1	264.687	5.34508	0.215704	24.7797	1.48241e-135	1.0173e-131
Gpr179	166.765	4.28841	0.178187	24.0669	5.54907e-128	2.5387e-124
Lrtm1	181.205	4.80918	0.203763	23.6018	3.6935e-123	1.26733e-119
Neurod4	130.475	4.74927	0.217078	21.8782	4.19434e-106	1.15135e-102
Rlbp1	188.897	3.61911	0.169733	21.3224	7.0426e-101	1.61099e-97
Abca8a	99.7476	4.31282	0.206801	20.8549	1.37564e-96	2.69724e-93
Prox1	243.372	3.83816	0.193544	19.8309	1.61106e-87	2.76398e-84
Prkca	204.122	2.16352	0.110559	19.5689	2.84692e-85	4.34156e-82
Lactbl1	90.438	4.79692	0.247204	19.4047	7.03863e-84	9.66052e-81
Msi1	481.025	1.94505	0.100404	19.3722	1.32536e-83	1.65369e-80
Otx2	133.732	3.60353	0.188888	19.0776	3.87803e-81	4.43549e-78
Ttyh1	161.447	2.25865	0.119918	18.835	3.89971e-79	4.11719e-76
Gm37583	77.8098	5.02395	0.269418	18.6474	1.32472e-77	1.2987e-74
Cabp5	78.5645	4.96062	0.266211	18.6342	1.69689e-77	1.55265e-74
Nefh	325.573	-3.64217	0.197471	-18.4441	5.82102e-76	4.99334e-73
Eno2	460.126	-1.51683	0.0838733	-18.0848	4.20117e-73	3.39183e-70
Ctbp2	240.669	2.20977	0.1245	17.7492	1.74955e-70	1.33403e-67
Fmn1	182.402	2.35173	0.132766	17.7133	3.30989e-70	2.39096e-67
Grm6	70.2463	5.38395	0.305232	17.6389	1.23914e-69	8.50357e-67
Cplx2	236.477	-2.83763	0.166486	-17.0443	3.85373e-65	2.51869e-62
Calb2	271.47	-3.94798	0.235948	-16.7324	7.61098e-63	4.74821e-60
Grik1	101.947	3.44255	0.208376	16.5209	2.59652e-61	1.54944e-58
Map1b	1825.85	-1.47289	0.0891745	-16.5169	2.77067e-61	1.58447e-58
Cacna2d4	132.641	3.29888	0.199768	16.5136	2.92985e-61	1.60849e-58
Tafa3	84.7477	3.78937	0.232685	16.2854	1.25312e-59	6.61504e-57
Atp2b2	194.716	-2.65966	0.165331	-16.0869	3.15466e-58	1.60362e-55
Kcnma1	217.849	2.20261	0.139465	15.7933	3.45869e-56	1.69537e-53
Slc38a3	150.457	2.91315	0.185883	15.672	2.35216e-55	1.11322e-52
Unc13b	156.986	2.55787	0.163607	15.6342	4.25821e-55	1.94813e-52
Ndrg1	180.157	2.60897	0.167408	15.5845	9.27424e-55	4.10609e-52
Dnm3	210.581	-2.03329	0.13157	-15.4541	7.07954e-54	3.03646e-51
Car2	89.6045	2.58173	0.167766	15.3889	1.94335e-53	8.08257e-51
Celf3	106.373	2.75226	0.179066	15.3701	2.59809e-53	1.04879e-50
Zbtb20	255.839	1.83979	0.120311	15.2919	8.65534e-53	3.39413e-50
Sncg	100.531	-3.85539	0.254382	-15.156	6.92071e-52	2.63852e-49
Nefm	96.4119	-3.90213	0.260131	-15.0006	7.27071e-51	2.69704e-48
Trarg1	104.705	-4.017	0.269316	-14.9156	2.61005e-50	9.42708e-48
Rpa1	62.5056	2.8992	0.196886	14.7253	4.43357e-49	1.56028e-46
Ncdn	230.971	-2.00759	0.140234	-14.316	1.73783e-46	5.96293e-44
Syn1	219.556	-2.18342	0.153246	-14.2478	4.62602e-46	1.54859e-43
Fat4	74.8562	3.53462	0.248411	14.2289	6.06042e-46	1.98046e-43
Car8	39.6655	4.87103	0.342536	14.2205	6.8369e-46	2.18224e-43
Slc6a6	852.487	1.63001	0.116288	14.017	1.22698e-44	3.82734e-42
Zfp365	102.663	2.11355	0.150887	14.0075	1.40238e-44	4.27725e-42
Lbh	126.365	1.92649	0.137616	13.999	1.58134e-44	4.71823e-42
Cplx3	96.275	2.42866	0.173981	13.9593	2.76015e-44	8.06023e-42
Stk35	519.516	1.52964	0.10978	13.9337	3.95573e-44	1.13109e-41
Cplx1	161.037	-3.29196	0.23672	-13.9066	5.77917e-44	1.61876e-41
Srgap1	101.463	-3.67007	0.264371	-13.8823	8.1088e-44	2.22586e-41
Mir124-2hg	205.924	1.80954	0.130402	13.8766	8.77772e-44	2.36224e-41
Kdr	125.936	3.11733	0.224836	13.8649	1.03384e-43	2.72874e-41
Atp1b1	223.254	-2.69028	0.194079	-13.8618	1.07941e-43	2.79526e-41
Rtn1	188.313	-1.85979	0.136521	-13.6227	2.93339e-42	7.45571e-40
Kif5a	190.909	-2.6433	0.195643	-13.5109	1.34925e-41	3.36698e-39
Tcf4	84.8956	2.32524	0.172423	13.4856	1.90008e-41	4.6569e-39
Lhx4	41.1166	4.65422	0.347619	13.3889	7.02335e-41	1.69115e-38
Dzank1	83.5161	-2.88875	0.217955	-13.2539	4.28482e-40	1.01395e-37
Gnb3	57.8134	3.53341	0.266692	13.249	4.57092e-40	1.06332e-37
Tppp3	75.3029	-3.3935	0.256242	-13.2433	4.93077e-40	1.12791e-37
Ndnf	141.636	3.13878	0.238089	13.1832	1.09626e-39	2.46658e-37
Map1a	504.686	-2.36263	0.179412	-13.1688	1.32759e-39	2.93889e-37
Slc1a2	317.845	2.385	0.181788	13.1197	2.53961e-39	5.53273e-37
Mllt6	259.306	1.29999	0.0992331	13.1004	3.27505e-39	7.02345e-37
L1cam	89.1913	-3.23417	0.247115	-13.0877	3.87077e-39	8.17328e-37
Ptprz1	42.6896	3.99855	0.305633	13.0828	4.12756e-39	8.58346e-37
Cdk14	100.49	-2.73999	0.209998	-13.0477	6.54965e-39	1.3417e-36
Cep170b	144.827	-1.99567	0.153286	-13.0193	9.50983e-39	1.91945e-36
Tjp2	68.0562	2.84164	0.218553	13.0021	1.19033e-38	2.36772e-36
Gabrr1	37.7811	5.44057	0.418474	13.001	1.20808e-38	2.3687e-36
Mgarp	240.644	1.28983	0.0992604	12.9945	1.31535e-38	2.54269e-36
Apba1	141.982	-2.04364	0.157443	-12.9802	1.5853e-38	3.02197e-36
Sptbn1	348.463	-1.21015	0.0937238	-12.9119	3.85716e-38	7.25199e-36
Glul	782.128	2.05061	0.160263	12.7953	1.74198e-37	3.2309e-35
Calm3	314.078	-1.46397	0.115643	-12.6594	9.92548e-37	1.81636e-34
Ptprn	93.942	-2.42995	0.192461	-12.6257	1.52442e-36	2.75298e-34
Prune2	234.751	-2.55097	0.202671	-12.5868	2.49702e-36	4.45085e-34
Tubb3	95.6176	-2.97611	0.237596	-12.5259	5.38525e-36	9.47596e-34
Atp1b2	1274.04	1.62021	0.129455	12.5156	6.1365e-36	1.06612e-33
Med13	220.907	1.42825	0.114321	12.4933	8.11936e-36	1.39298e-33
Nptxr	70.2268	-3.15961	0.253042	-12.4865	8.8479e-36	1.49923e-33
Agap1	242.289	1.21681	0.0978192	12.4394	1.59687e-35	2.6728e-33
Chrnb3	135.865	-2.406	0.194424	-12.375	3.56781e-35	5.89978e-33
Rab6b	208.793	-2.78321	0.225748	-12.3289	6.33232e-35	1.03466e-32
Cacna1a	75.744	-2.9011	0.235541	-12.3168	7.35801e-35	1.1881e-32
Stx1b	227.854	-2.71559	0.221235	-12.2747	1.23876e-34	1.97698e-32
Sparcl1	116.7	-3.13584	0.256078	-12.2456	1.7728e-34	2.79675e-32
Disp2	221.553	-1.77761	0.145308	-12.2334	2.06124e-34	3.21483e-32
Adgrl2	30.9484	3.29888	0.270376	12.2011	3.06627e-34	4.7286e-32
Fam135b	58.9771	2.84339	0.233504	12.1771	4.11885e-34	6.28125e-32
Padi2	52.8032	2.35642	0.194029	12.1447	6.12137e-34	9.23251e-32
Nlk	174.082	1.47984	0.122032	12.1267	7.62799e-34	1.13798e-31
Rab6a	109.312	-2.01914	0.16664	-12.1168	8.60617e-34	1.2701e-31
Rbpms	67.6065	-3.74944	0.309487	-12.115	8.79557e-34	1.28425e-31
Lynx1	164.931	-2.66433	0.220214	-12.0988	1.07171e-33	1.54833e-31
Uchl1	83.3225	-2.74259	0.227085	-12.0774	1.39068e-33	1.98823e-31
Stmn2	82.4232	-3.54204	0.29546	-11.9883	4.09455e-33	5.79358e-31
Slc17a6	64.0815	-3.69298	0.308285	-11.9791	4.57111e-33	6.40189e-31
mt-Co1	4077.52	-0.838078	0.0699784	-11.9762	4.73281e-33	6.5614e-31
Cst3	243.802	-1.9684	0.165178	-11.9169	9.66907e-33	1.32708e-30
Nfia	74.4929	1.87868	0.158713	11.837	2.51355e-32	3.39185e-30
Qpct	32.9185	3.31989	0.280473	11.8367	2.52072e-32	3.39185e-30
Slc24a4	35.8761	3.04512	0.257632	11.8197	3.08898e-32	4.11614e-30
Rims1	87.952	-2.57183	0.217768	-11.81	3.46762e-32	4.57626e-30
Prkd3	31.1107	3.98015	0.337266	11.8012	3.84692e-32	5.02848e-30
Kcnh6	31.0731	3.7561	0.318726	11.7847	4.67874e-32	6.05809e-30
Chrna6	97.2655	-2.59912	0.220768	-11.7731	5.37441e-32	6.89381e-30
Sebox	30.0875	5.2113	0.444163	11.7328	8.64968e-32	1.09923e-29
Zfp385b	80.9435	2.36979	0.20211	11.7253	9.46173e-32	1.1914e-29
Mbd6	89.7746	2.03179	0.173379	11.7188	1.02156e-31	1.27462e-29
Mtcl1	65.4349	2.33654	0.199738	11.698	1.30448e-31	1.61298e-29
Scn8a	90.8205	-2.41732	0.207654	-11.6411	2.54626e-31	3.1203e-29
Lrit2	84.199	2.93142	0.252184	11.6241	3.10778e-31	3.77472e-29
Scn1a	69.9328	-4.24306	0.365207	-11.6182	3.32959e-31	4.00865e-29
Cacna1f	108.508	2.62651	0.226611	11.5904	4.60926e-31	5.50105e-29
Cend1	82.9773	-2.34024	0.202873	-11.5355	8.73771e-31	1.03384e-28
Slitrk2	37.0213	2.88976	0.251461	11.4919	1.44893e-30	1.6997e-28
Slc1a7	65.4198	2.96465	0.258521	11.4678	1.91534e-30	2.2278e-28
Kcna2	104.464	-2.43807	0.212709	-11.462	2.04758e-30	2.3616e-28
Zwint	111.833	-1.73111	0.151217	-11.4479	2.40997e-30	2.75641e-28
Zfp385a	538.375	1.21698	0.106859	11.3886	4.76342e-30	5.40313e-28
Ahnak2	63.7181	-4.53706	0.398556	-11.3837	5.03933e-30	5.66925e-28
Khdrbs3	75.9645	1.79577	0.158121	11.357	6.84547e-30	7.63854e-28
Rasgrf1	72.0804	-3.04786	0.269152	-11.324	9.98478e-30	1.10517e-27
Sulf1	27.9052	3.96509	0.351028	11.2957	1.37878e-29	1.5139e-27
Dusp4	26.8212	3.75729	0.333006	11.2829	1.59339e-29	1.73566e-27
Prepl	187.579	-1.39758	0.12393	-11.2772	1.70143e-29	1.83875e-27
Ptprn2	87.5981	-2.38373	0.212774	-11.2031	3.93634e-29	4.22081e-27
Slc17a7	907.02	2.03489	0.181825	11.1914	4.49033e-29	4.77751e-27
Ank3	487.395	-1.52377	0.13655	-11.1591	6.46774e-29	6.82844e-27
Rorb	316.34	1.18305	0.106077	11.1527	6.94722e-29	7.27867e-27
Scrt1	101.05	-2.11652	0.190073	-11.1353	8.44843e-29	8.78444e-27
Hsp90ab1	299.017	-1.12075	0.100689	-11.1308	8.88034e-29	9.16411e-27
Fzd5	36.1799	2.68408	0.241515	11.1135	1.07841e-28	1.10456e-26
Actb	489.047	-0.920156	0.0828256	-11.1096	1.12704e-28	1.14583e-26
Kcnq2	67.1294	-3.00674	0.270769	-11.1044	1.19356e-28	1.20453e-26
Neurod1	252.426	1.76343	0.158866	11.1001	1.25295e-28	1.25524e-26
Kmt2d	562.051	0.912133	0.0822695	11.0871	1.44867e-28	1.4408e-26
Ptch1	87.9849	1.93631	0.174861	11.0734	1.68882e-28	1.66756e-26
Apbb2	82.5698	-2.07722	0.187891	-11.0555	2.06292e-28	2.0224e-26
Olfm1	141.024	-1.56377	0.142151	-11.0008	3.78941e-28	3.68862e-26
Map7	80.8915	1.94689	0.177133	10.9912	4.21484e-28	4.07385e-26
Mfge8	66.237	2.54696	0.231922	10.982	4.66547e-28	4.47787e-26
Lrit1	125.794	2.69974	0.246086	10.9707	5.28539e-28	5.03763e-26
Sv2c	65.8008	-3.6834	0.336766	-10.9376	7.62173e-28	7.21436e-26
Gpr37	53.3305	2.06509	0.189008	10.926	8.66217e-28	8.14303e-26
Scgn	24.6202	4.49648	0.411776	10.9197	9.27629e-28	8.66103e-26
Acsl3	72.1308	2.35833	0.216103	10.913	9.99052e-28	9.26486e-26
Gabrr2	23.3167	4.47908	0.410524	10.9106	1.02523e-27	9.44381e-26
Jup	63.562	-2.58253	0.237346	-10.8809	1.42169e-27	1.30085e-25
Prickle2	63.6494	1.95511	0.1802	10.8497	2.00179e-27	1.81951e-25
Crx	597.001	1.75232	0.161718	10.8356	2.33386e-27	2.10739e-25
A730046J19Rik	25.7838	5.69028	0.526022	10.8176	2.84243e-27	2.54982e-25
Dnm1	341.888	-0.989266	0.0916506	-10.7939	3.67869e-27	3.27857e-25
Ndrg4	292	-1.9891	0.18433	-10.791	3.79709e-27	3.36227e-25
Tcf25	161.462	-1.53906	0.142644	-10.7895	3.85956e-27	3.39567e-25
Nefl	258.906	-3.74426	0.347435	-10.7769	4.42712e-27	3.87021e-25
Nptx1	73.8604	-2.60971	0.242607	-10.757	5.49436e-27	4.77279e-25
Basp1	84.7371	-2.22367	0.206738	-10.7559	5.55647e-27	4.79639e-25
Aqp4	28.4951	3.99608	0.37374	10.6921	1.1078e-26	9.50282e-25
Psap	258.12	-1.24918	0.116917	-10.6844	1.2045e-26	1.02682e-24
Ptprd	144.96	1.71649	0.161139	10.6522	1.70237e-26	1.44228e-24
Nectin1	279.168	1.15746	0.108766	10.6418	1.90477e-26	1.60387e-24
Ywhag	266.565	-1.31457	0.12412	-10.5911	3.27698e-26	2.74248e-24
Stx3	125.1	1.91209	0.180643	10.5849	3.50126e-26	2.91241e-24
Ank1	66.2583	-3.34744	0.316625	-10.5722	4.00838e-26	3.31416e-24
Stmn3	83.5475	-1.94013	0.184197	-10.5329	6.09099e-26	5.00592e-24
St18	23.6031	4.42848	0.422159	10.4901	9.59545e-26	7.83914e-24
Unc119	421.722	1.58514	0.151414	10.4689	1.19985e-25	9.74436e-24
Ttyh2	60.0493	2.74908	0.263272	10.442	1.59424e-25	1.28712e-23
Spock1	64.8017	-2.39198	0.229134	-10.4392	1.64171e-25	1.31769e-23
Polr2a	524.859	0.905032	0.0867651	10.4308	1.7931e-25	1.43083e-23
Gpr26	48.1746	-4.04315	0.387839	-10.4248	1.90982e-25	1.51287e-23
Kif21b	238.612	1.45081	0.139174	10.4244	1.91796e-25	1.51287e-23
Mfsd6	69.4126	-2.40102	0.230904	-10.3984	2.52252e-25	1.97838e-23
Abca1	30.2282	2.97667	0.28669	10.3829	2.96691e-25	2.31368e-23
Sult4a1	45.4545	-3.23373	0.313979	-10.2992	7.10624e-25	5.51034e-23
Cln6	36.1486	2.43707	0.236716	10.2954	7.39449e-25	5.70165e-23
Tns3	84.6967	-1.98439	0.193477	-10.2565	1.10669e-24	8.48566e-23
Vsnl1	53.4929	-3.38637	0.331071	-10.2285	1.47775e-24	1.12679e-22
Kcnc1	99.3174	-1.89528	0.185519	-10.2161	1.67954e-24	1.27357e-22
Plch2	205.162	1.34364	0.131665	10.205	1.88251e-24	1.41964e-22
Nyap2	75.3989	1.80137	0.176705	10.1942	2.10526e-24	1.57895e-22
Slc1a3	54.7429	2.19335	0.21533	10.186	2.28929e-24	1.70764e-22
Cx3cl1	136.224	-1.72066	0.16902	-10.1802	2.42961e-24	1.80251e-22
Syt9	49.2969	2.32508	0.228468	10.1768	2.51593e-24	1.85651e-22
Rd3	122.35	2.00981	0.198346	10.1329	3.94934e-24	2.89864e-22
Thy1	153.239	-4.18569	0.4146	-10.0957	5.77094e-24	4.21309e-22
Msi2	343.31	0.923689	0.0915298	10.0917	6.01307e-24	4.36663e-22
Igfbp5	114.524	-2.30623	0.229225	-10.061	8.21749e-24	5.93606e-22
Atp2b1	136.474	1.21803	0.121072	10.0603	8.27419e-24	5.94572e-22
Nrxn3	193.689	1.60127	0.159618	10.0318	1.10449e-23	7.8954e-22
Epb41l1	72.4281	-2.07338	0.206719	-10.0299	1.12579e-23	8.00596e-22
Adgra1	57.9417	-2.73359	0.273426	-9.99755	1.56213e-23	1.10516e-21
Rph3a	209.048	-2.32992	0.234574	-9.93256	3.00432e-23	2.11458e-21
Septin4	82.4585	1.90291	0.191739	9.92448	3.25808e-23	2.28149e-21
Synj1	211.7	-1.09391	0.110383	-9.91011	3.76226e-23	2.62117e-21
Megf10	20.9287	3.48486	0.351732	9.9077	3.85404e-23	2.67155e-21
Gpr158	56.5473	-2.72032	0.274697	-9.90297	4.04074e-23	2.78689e-21
Akap6	154.909	-1.35883	0.137767	-9.86325	6.0071e-23	4.12238e-21
Dclk1	74.2248	-2.04721	0.20758	-9.86227	6.06593e-23	4.14204e-21
Slc25a22	112.68	1.46014	0.148269	9.8479	6.99901e-23	4.75552e-21
Dmtn	65.0646	-2.15751	0.219679	-9.8212	9.12487e-23	6.1694e-21
Tnpo1	157.557	1.57268	0.16048	9.79989	1.12711e-22	7.58312e-21
Slc24a2	93.6776	-1.73021	0.176753	-9.78881	1.25763e-22	8.41998e-21
Scn2a	58.4855	-2.88131	0.294776	-9.77457	1.44775e-22	9.64581e-21
Lrba	115.499	1.55839	0.159555	9.7671	1.55855e-22	1.03339e-20
Acot7	62.5079	-2.24776	0.230295	-9.76033	1.66613e-22	1.09941e-20
Cbx6	176.433	-1.45953	0.15001	-9.72952	2.25663e-22	1.48193e-20
Rgs9bp	149.543	1.96938	0.202436	9.72844	2.28069e-22	1.4906e-20
Myo10	52.6928	2.02447	0.20878	9.69665	3.11561e-22	2.02663e-20
Prkar1b	97.5452	-1.5217	0.157141	-9.68364	3.53878e-22	2.29102e-20
Vamp1	44.825	-3.02096	0.312602	-9.6639	4.29189e-22	2.76555e-20
Camk2n1	63.908	-2.11989	0.219683	-9.64974	4.92784e-22	3.1605e-20
Tnr	164.937	1.72343	0.17928	9.61304	7.04399e-22	4.49669e-20
Pitpnm1	275.498	1.04782	0.109083	9.60571	7.56344e-22	4.80594e-20
Vstm2l	45.9873	-2.69321	0.280621	-9.59734	8.20359e-22	5.18868e-20
Enpp2	32.8445	2.51569	0.262934	9.56776	1.09251e-21	6.87832e-20
Caln1	51.0278	-3.18131	0.332884	-9.55682	1.21428e-21	7.61005e-20
Nsg2	62.8665	-2.43017	0.254424	-9.55169	1.27604e-21	7.96072e-20
Osbp2	233.117	1.44621	0.15182	9.52582	1.63743e-21	1.01691e-19
Fryl	275.254	1.30603	0.137371	9.5073	1.95681e-21	1.20979e-19
Tgfb2	42.7003	2.18512	0.229851	9.50668	1.96852e-21	1.21157e-19
Fam171b	161.142	1.09878	0.115765	9.49147	2.27807e-21	1.39583e-19
Tbx2	42.8806	1.8712	0.197183	9.48966	2.31784e-21	1.41388e-19
Rskr	20.8496	3.38912	0.357164	9.48896	2.33345e-21	1.4171e-19
Car14	21.6454	3.66911	0.386699	9.48829	2.34861e-21	1.42003e-19
Kcnk3	42.0392	2.30163	0.242705	9.48324	2.46497e-21	1.48385e-19
Kdm6b	137.346	1.2369	0.130677	9.46531	2.92689e-21	1.75422e-19
Ntrk3	53.6979	-2.35664	0.25016	-9.42054	4.48761e-21	2.67793e-19
Rev3l	149.251	1.20761	0.128375	9.40687	5.11132e-21	3.03692e-19
Nrn1	39.2933	-4.11514	0.437674	-9.40231	5.3378e-21	3.15782e-19
Camk2n2	45.2716	-2.56756	0.274315	-9.35993	7.97893e-21	4.70003e-19
Sulf2	71.4049	1.79551	0.191891	9.35695	8.2074e-21	4.81396e-19
Sez6l	52.1803	-2.62869	0.281222	-9.34737	8.98554e-21	5.24794e-19
Fam169a	178.842	1.25189	0.133936	9.34691	9.02441e-21	5.24831e-19
Plk5	33.8599	2.58557	0.276853	9.33915	9.71142e-21	5.62402e-19
Aff1	187.584	1.24123	0.133132	9.32332	1.12751e-20	6.50214e-19
Gtpbp1	105.118	1.4325	0.153823	9.31266	1.24669e-20	7.15932e-19
Rgs4	42.0602	-3.35669	0.360822	-9.30288	1.3669e-20	7.81697e-19
Ncam2	40.4844	-2.94215	0.31679	-9.2874	1.58101e-20	9.00389e-19
D16Ertd472e	44.6448	2.62834	0.284016	9.25417	2.1591e-20	1.22453e-18
Plxna4	37.9981	2.24002	0.242409	9.24066	2.44983e-20	1.3837e-18
Adam23	67.0121	-2.61071	0.282572	-9.23908	2.48629e-20	1.39854e-18
Hunk	51.4926	-2.42763	0.262873	-9.23499	2.5831e-20	1.44706e-18
Epb41l5	114.727	1.60733	0.174475	9.21235	3.19062e-20	1.78013e-18
Tmem215	19.3638	3.42162	0.372501	9.18553	4.09491e-20	2.27541e-18
Cacna1h	89.0548	2.46256	0.268131	9.18417	4.14719e-20	2.29517e-18
Rnf152	39.3688	2.04478	0.222661	9.18335	4.17904e-20	2.3035e-18
Plxna1	59.9468	-2.12685	0.231747	-9.17745	4.41422e-20	2.42341e-18
Gls	141.402	1.10675	0.120661	9.17241	4.62548e-20	2.52927e-18
Pygm	46.177	2.56684	0.280053	9.16557	4.9288e-20	2.68444e-18
Snap25	446.259	-0.883974	0.0968409	-9.12811	6.9703e-20	3.78132e-18
Dagla	62.7313	-1.91872	0.210338	-9.12208	7.36928e-20	3.98202e-18
Hr	92.0202	1.42148	0.155868	9.11977	7.52847e-20	4.05209e-18
Cnot6	125.075	1.50617	0.165202	9.11718	7.71028e-20	4.13373e-18
Kdm5b	196.377	1.21022	0.133103	9.09234	9.69327e-20	5.17666e-18
Pde6g	984.648	1.32337	0.145603	9.08885	1.00088e-19	5.32447e-18
Tmem132d	24.1573	2.89607	0.318749	9.08574	1.02997e-19	5.45806e-18
Grm5	20.3024	2.80514	0.308986	9.07854	1.10039e-19	5.80881e-18
mt-Nd1	3228.16	-0.713383	0.078972	-9.03337	1.66461e-19	8.75356e-18
Tet3	338.813	1.01108	0.112072	9.02166	1.85257e-19	9.70479e-18
Astn1	102.707	-1.79717	0.199703	-8.99918	2.27405e-19	1.18674e-17
Fgf12	71.5607	-2.59463	0.288819	-8.98357	2.6211e-19	1.36268e-17
Vsx1	19.2796	5.11677	0.570435	8.96994	2.96685e-19	1.5366e-17
Rab3a	198.962	-1.01147	0.112981	-8.95256	3.47317e-19	1.79208e-17
Slc6a17	121.747	-1.90577	0.213039	-8.94565	3.69779e-19	1.90083e-17
Gdi1	269.407	-0.989961	0.110946	-8.92287	4.54338e-19	2.32679e-17
Ncoa1	192.272	1.00998	0.113221	8.92044	4.64426e-19	2.36961e-17
Cpne4	34.4821	-3.73662	0.419168	-8.91437	4.90583e-19	2.4938e-17
Bmerb1	69.5002	-1.9176	0.215171	-8.91198	5.01281e-19	2.53878e-17
Atp2b4	55.9814	-2.56566	0.288035	-8.90746	5.22164e-19	2.63482e-17
Igf1r	170.939	1.37094	0.154125	8.89502	5.84076e-19	2.93642e-17
Anxa6	38.3856	-2.62832	0.295701	-8.88844	6.19708e-19	3.10419e-17
Myt1l	46.1728	-2.8675	0.322683	-8.88641	6.3113e-19	3.14991e-17
Syt1	540.849	-0.656258	0.0738699	-8.88397	6.45166e-19	3.2083e-17
Zfp536	60.0137	1.81783	0.204781	8.87695	6.87198e-19	3.40498e-17
Smad3	22.875	3.57817	0.404199	8.85249	8.55864e-19	4.22544e-17
Chd3	108.047	-1.9764	0.223366	-8.84827	8.88872e-19	4.37268e-17
Sh3pxd2a	40.3634	-2.56598	0.290347	-8.83763	9.77684e-19	4.7924e-17
Stac2	57.03	-2.13032	0.241101	-8.83579	9.93919e-19	4.85464e-17
Elmo1	73.0396	-1.54784	0.175307	-8.82933	1.05307e-18	5.12532e-17
Ebf3	36.9085	-3.0128	0.341406	-8.82467	1.09779e-18	5.32407e-17
Dscaml1	120.196	1.4677	0.166354	8.82276	1.11672e-18	5.3864e-17
Klc2	69.0911	-1.65171	0.187214	-8.82258	1.11849e-18	5.3864e-17
Igsf9	105.259	1.93342	0.219517	8.80762	1.27832e-18	6.13461e-17
Pcdh10	70.8919	-2.25752	0.256359	-8.80611	1.29564e-18	6.19604e-17
Tecr	160.463	-1.09202	0.124344	-8.78227	1.60207e-18	7.63485e-17
Cyb5r3	46.7937	-2.26456	0.258117	-8.77342	1.73328e-18	8.23157e-17
Adra2a	18.0249	3.10856	0.354403	8.77127	1.76658e-18	8.3608e-17
Ncs1	50.8795	-2.20319	0.251195	-8.77083	1.7735e-18	8.3647e-17
Slc6a1	227.869	-1.33848	0.152707	-8.76505	1.86693e-18	8.77519e-17
mt-Nd2	1595.04	-0.798128	0.0911637	-8.75489	2.04303e-18	9.57016e-17
Tln2	158.074	-1.15879	0.13244	-8.74954	2.14222e-18	1.00007e-16
Limk1	49.3506	-2.07308	0.237051	-8.74532	2.22383e-18	1.03465e-16
Slc16a1	77.8982	1.87006	0.213959	8.74026	2.32569e-18	1.07838e-16
Ttc3	251.351	-1.20757	0.13868	-8.70764	3.10265e-18	1.4338e-16
Fxyd7	37.3646	-4.73353	0.543944	-8.70224	3.25411e-18	1.49875e-16
Adamts5	18.841	2.97361	0.341959	8.6958	3.44384e-18	1.58083e-16
Rusc2	81.4745	-1.40117	0.161308	-8.68634	3.74288e-18	1.71237e-16
Klc1	112.394	-1.2257	0.141144	-8.68407	3.81869e-18	1.74124e-16
Kmt2c	297.123	1.08432	0.124956	8.67757	4.04324e-18	1.83753e-16
Mast1	76.4575	-1.65963	0.191371	-8.67233	4.2337e-18	1.91774e-16
Sv2b	213.179	1.37884	0.159435	8.64831	5.22689e-18	2.35984e-16
Pnkd	81.4842	-1.57051	0.181801	-8.63861	5.68999e-18	2.56049e-16
Elmod1	77.9311	-1.69504	0.196342	-8.63311	5.97076e-18	2.67806e-16
Syt7	77.3522	-2.67577	0.310032	-8.63063	6.10156e-18	2.72782e-16
Cacna2d2	88.8699	-1.48349	0.17194	-8.62794	6.24654e-18	2.78356e-16
Necab2	32.7681	-3.93605	0.456741	-8.61768	6.83236e-18	3.03476e-16
Adora1	45.7601	-2.40455	0.279133	-8.61437	7.03248e-18	3.11357e-16
Rnf150	72.1301	1.42659	0.165637	8.61274	7.13342e-18	3.14811e-16
Pou4f1	31.0424	-3.75613	0.437123	-8.59285	8.48371e-18	3.73202e-16
Pls3	30.4061	-3.37925	0.395125	-8.55237	1.20591e-17	5.28788e-16
Niban2	33.4621	-2.69281	0.314977	-8.54923	1.23913e-17	5.41625e-16
Tacr3	15.2665	3.32725	0.389264	8.54756	1.25715e-17	5.4776e-16
Sptan1	300.253	-0.942259	0.110441	-8.5318	1.44093e-17	6.25849e-16
Hpca	56.4486	-1.9962	0.2342	-8.52351	1.54786e-17	6.70172e-16
Tnfaip3	127.485	1.80292	0.211558	8.52209	1.56702e-17	6.7633e-16
Slco5a1	14.1398	4.50693	0.529253	8.51564	1.65668e-17	7.1279e-16
Atp6v1g2	117.993	-1.70412	0.200323	-8.50685	1.78725e-17	7.66126e-16
Gse1	154.104	1.17423	0.138039	8.50655	1.79181e-17	7.66126e-16
Arhgap31	28.0156	2.16013	0.254807	8.4775	2.30092e-17	9.80748e-16
Col23a1	29.2898	2.29802	0.271969	8.44959	2.9233e-17	1.24218e-15
Myadm	37.223	-2.34624	0.278133	-8.43565	3.29353e-17	1.39518e-15
Spock2	306.736	-1.43687	0.170481	-8.42834	3.50613e-17	1.48066e-15
Slc4a5	23.2512	3.59522	0.427452	8.41082	4.07143e-17	1.71412e-15
Ndrg2	93.6094	-1.66013	0.197466	-8.40718	4.19988e-17	1.76279e-15
Reep5	78.8571	-1.45615	0.173247	-8.40508	4.27558e-17	1.7891e-15
Mapk10	75.6992	-1.73815	0.207026	-8.3958	4.6275e-17	1.93047e-15
Enpp5	108.726	-1.43928	0.171681	-8.38344	5.14034e-17	2.13792e-15
Wscd2	28.222	2.67637	0.319526	8.37608	5.47209e-17	2.26902e-15
Scn2b	58.4879	-2.34669	0.28025	-8.37357	5.58972e-17	2.31081e-15
Gabbr1	119.781	-1.31799	0.157424	-8.37221	5.6547e-17	2.32367e-15
Gng3	127.516	-1.33827	0.159844	-8.37233	5.64919e-17	2.32367e-15
Rab11fip4	70.8197	-1.6831	0.201435	-8.35557	6.51195e-17	2.66796e-15
Neto1	28.5732	3.1976	0.382731	8.35469	6.56039e-17	2.6798e-15
Strip2	42.1552	2.25443	0.27108	8.31649	9.06032e-17	3.69e-15
Gabra1	66.5493	1.71113	0.206129	8.30126	1.03009e-16	4.18283e-15
Lrrn1	38.5431	-2.36012	0.285048	-8.27973	1.23451e-16	4.99814e-15
Elavl3	69.9885	-1.74079	0.210352	-8.2756	1.27813e-16	5.15952e-15
Cadm1	181.917	1.06215	0.128473	8.26745	1.36853e-16	5.50822e-15
Nol4l	139.592	1.18121	0.143111	8.2538	1.5344e-16	6.15778e-15
Myo1b	29.5608	-4.15114	0.504429	-8.22939	1.88172e-16	7.52963e-15
Tob2	190.987	1.57708	0.191846	8.22056	2.02562e-16	8.08187e-15
Myh10	61.2749	-1.81687	0.221184	-8.2143	2.13409e-16	8.48997e-15
Epb41	565.495	1.07794	0.131535	8.1951	2.50386e-16	9.93222e-15
Gprasp1	145.864	-1.24448	0.152096	-8.18219	2.78731e-16	1.10247e-14
Drd2	29.9573	2.41466	0.295407	8.17401	2.98301e-16	1.17649e-14
BC034090	77.8569	1.71001	0.209308	8.16984	3.08805e-16	1.21443e-14
Nmnat2	49.494	-1.81535	0.222572	-8.15625	3.45589e-16	1.35164e-14
Peg3	86.0199	-1.52512	0.186989	-8.15622	3.45665e-16	1.35164e-14
Syn2	28.3928	-3.55089	0.436217	-8.14019	3.94667e-16	1.53887e-14
Dlgap3	44.9393	-2.07284	0.254664	-8.13952	3.96847e-16	1.54298e-14
mt-Nd5	2895.66	-0.602043	0.0739805	-8.13785	4.02344e-16	1.55994e-14
Col2a1	17.2741	3.36742	0.41401	8.13368	4.16467e-16	1.61014e-14
Dhcr24	49.813	-1.89058	0.232452	-8.13321	4.18067e-16	1.61179e-14
Meg3	200.489	-1.31028	0.161294	-8.12355	4.52759e-16	1.74065e-14
Ina	130.683	-1.49478	0.184025	-8.12269	4.55956e-16	1.74804e-14
Hectd4	390.986	-0.61361	0.0756077	-8.1157	4.82986e-16	1.84651e-14
Kcnq3	28.945	-3.05948	0.377292	-8.10904	5.10198e-16	1.94513e-14
Nell2	40.2222	-3.02017	0.372586	-8.10596	5.23297e-16	1.98954e-14
Grin2a	32.0736	-3.63793	0.449075	-8.10095	5.45321e-16	2.06755e-14
Ybx3	154.599	1.43317	0.177105	8.09218	5.86076e-16	2.21595e-14
Nap1l5	118.571	-1.56969	0.194375	-8.07555	6.71737e-16	2.53285e-14
Purb	245.924	0.857727	0.106396	8.06165	7.52742e-16	2.83052e-14
Wnk4	13.0386	4.13119	0.512788	8.05633	7.86169e-16	2.94813e-14
Wipi1	27.3813	2.17327	0.269804	8.05498	7.94935e-16	2.97288e-14
Kcna5	29.0953	2.11718	0.262916	8.0527	8.0989e-16	3.02058e-14
Gad1	83.6088	-2.31352	0.287817	-8.03816	9.12002e-16	3.3922e-14
Lyve1	14.1118	3.70527	0.461089	8.03591	9.28859e-16	3.44556e-14
Rims3	40.5689	-2.22729	0.277834	-8.01662	1.08696e-15	4.02116e-14
Mapk8ip3	135.873	-1.11025	0.138584	-8.01141	1.13404e-15	4.18408e-14
Cntnap1	122.228	-1.52125	0.190001	-8.00652	1.17996e-15	4.34182e-14
Slc4a10	72.7098	1.35282	0.169076	8.00126	1.23153e-15	4.51946e-14
Gnai2	122.59	0.963551	0.120456	7.99917	1.25264e-15	4.58465e-14
Usp2	64.1533	1.6939	0.211953	7.99187	1.32913e-15	4.85166e-14
Tmem130	53.4632	-1.85182	0.232281	-7.97234	1.557e-15	5.66839e-14
Kif1a	719.392	-0.823353	0.103548	-7.95141	1.84407e-15	6.69573e-14
Adgrv1	53.4914	1.78776	0.225074	7.94299	1.97366e-15	7.14736e-14
Gnat1	2496.23	1.40879	0.177569	7.9338	2.12534e-15	7.6764e-14
Gaa	99.2217	-1.1566	0.146068	-7.91823	2.40918e-15	8.67873e-14
Adam22	66.8717	-1.80189	0.228004	-7.9029	2.72496e-15	9.7906e-14
Ppp2r5b	77.2936	-1.35939	0.172052	-7.90101	2.76646e-15	9.91374e-14
Sema6a	84.9141	-1.30163	0.164796	-7.89844	2.82423e-15	1.00944e-13
Cacna1b	37.4602	-2.2542	0.285728	-7.88931	3.0386e-15	1.08116e-13
Dlg2	176.944	-1.14195	0.144747	-7.88923	3.04065e-15	1.08116e-13
Ache	41.8477	-2.07131	0.262652	-7.88614	3.11667e-15	1.10533e-13
Tshz2	59.1941	-2.05465	0.260706	-7.88111	3.24489e-15	1.14784e-13
Nfix	73.3409	1.51261	0.191985	7.8788	3.30542e-15	1.16624e-13
Ntng1	36.6066	1.74752	0.221883	7.87584	3.3846e-15	1.19112e-13
Nrxn1	36.8534	-2.11199	0.268193	-7.8749	3.41022e-15	1.19706e-13
Trim9	89.2777	1.2475	0.158529	7.86919	3.56944e-15	1.24976e-13
Dmd	85.4462	1.53313	0.195134	7.85678	3.9413e-15	1.37645e-13
Diras1	43.9002	-2.46447	0.313716	-7.85574	3.97431e-15	1.38445e-13
Mapk9	51.7936	-1.87886	0.239183	-7.8553	3.98814e-15	1.38575e-13
Tsc22d1	146.057	-1.08025	0.137792	-7.83976	4.51414e-15	1.56456e-13
Eno1	202.802	0.899587	0.114881	7.83058	4.85628e-15	1.6789e-13
Panx2	37.0435	-2.6158	0.334201	-7.827	4.99631e-15	1.72297e-13
Cbarp	55.8269	-1.72585	0.220749	-7.81813	5.36128e-15	1.8442e-13
Tlcd3b	680.826	0.999642	0.127933	7.81377	5.55033e-15	1.90446e-13
Esrrb	293.226	1.50502	0.192726	7.80908	5.76068e-15	1.9717e-13
AI593442	34.1185	-3.18619	0.408333	-7.80294	6.04823e-15	2.06311e-13
Cacna2d3	24.7592	2.3343	0.299165	7.80274	6.05781e-15	2.06311e-13
Frmpd1	89.5083	1.59861	0.205168	7.79174	6.60916e-15	2.24531e-13
Pcnx2	27.1096	-2.90727	0.373324	-7.78752	6.83372e-15	2.31587e-13
Atp2b3	28.2723	-2.58498	0.332069	-7.78446	7.00137e-15	2.36684e-13
Camk2a	31.4243	-3.28318	0.421917	-7.78157	7.16309e-15	2.41556e-13
Capn5	28.0659	-2.9693	0.381742	-7.77828	7.35169e-15	2.47309e-13
Rpgrip1	90.1897	1.78498	0.229775	7.76836	7.9507e-15	2.66805e-13
Rgs11	25.5806	2.08338	0.268284	7.76557	8.1276e-15	2.72076e-13
Ube2ql1	53.0712	-1.75771	0.226518	-7.75968	8.5141e-15	2.84321e-13
Capns1	83.5754	-1.49225	0.19252	-7.75113	9.10797e-15	3.03415e-13
Casp7	17.6951	3.18384	0.411308	7.74077	9.88141e-15	3.28384e-13
Rs1	726.996	1.35292	0.174987	7.73156	1.06237e-14	3.52199e-13
Rgs5	67.847	-1.85781	0.240421	-7.72731	1.09842e-14	3.63271e-13
Lats1	90.083	1.22065	0.157982	7.72651	1.10537e-14	3.64691e-13
Sv2a	137.199	-1.41945	0.183853	-7.72056	1.15817e-14	3.81196e-13
Grk1	398.59	1.37813	0.178618	7.71548	1.20526e-14	3.95745e-13
Ttbk1	78.9263	-1.45927	0.189166	-7.71422	1.21726e-14	3.98733e-13
Csdc2	99.3253	-1.83832	0.23836	-7.7124	1.23477e-14	4.03506e-13
Rap1gds1	95.645	-1.32639	0.172069	-7.70845	1.27352e-14	4.1518e-13
Nfat5	129.922	1.03733	0.134819	7.69423	1.42352e-14	4.6298e-13
Lgi3	27.4377	-2.94838	0.384095	-7.67619	1.63888e-14	5.31765e-13
Pak1	30.0911	-2.38405	0.310871	-7.66894	1.73417e-14	5.61356e-13
Samsn1	12.2966	4.12595	0.538182	7.66645	1.76827e-14	5.71049e-13
Epha7	14.82	2.80471	0.365956	7.66407	1.80128e-14	5.80342e-13
Gabrr3	12.6589	4.877	0.636511	7.66208	1.82948e-14	5.88046e-13
Serinc1	118.849	-1.04997	0.137272	-7.64882	2.02829e-14	6.50428e-13
Rbfox2	70.9506	-1.48006	0.193525	-7.64793	2.04233e-14	6.53402e-13
Ppp2r2c	37.4738	-2.51077	0.328678	-7.639	2.18922e-14	6.98767e-13
Kcnk9	25.4476	-3.29262	0.431674	-7.62755	2.39256e-14	7.61901e-13
Elavl4	25.5643	-3.06154	0.401615	-7.62307	2.47713e-14	7.87006e-13
Iglon5	78.1605	-1.42764	0.187372	-7.61928	2.55091e-14	8.08574e-13
Kifap3	74.6573	-1.37135	0.180007	-7.61835	2.56934e-14	8.12539e-13
Notch2	30.8242	1.8027	0.237082	7.6037	2.87783e-14	9.08004e-13
Rom1	444.59	1.28263	0.168819	7.59763	3.01611e-14	9.49452e-13
Kif3c	56.9758	-1.54036	0.202896	-7.59187	3.1531e-14	9.90305e-13
Rnf14	102.719	-1.11852	0.147341	-7.59136	3.16568e-14	9.91986e-13
Podxl2	57.0467	-1.53735	0.202584	-7.58868	3.2317e-14	1.01037e-12
Cav1	20.0353	2.53737	0.334549	7.58444	3.33924e-14	1.04162e-12
Phf24	27.908	-3.10677	0.409955	-7.57834	3.50012e-14	1.08932e-12
Tuba4a	33.7829	-2.21412	0.292411	-7.57193	3.67708e-14	1.14181e-12
Med13l	201.204	1.0129	0.133782	7.57128	3.69567e-14	1.14499e-12
Cacng5	24.5226	-3.90413	0.516158	-7.56383	3.9136e-14	1.20978e-12
Nectin3	17.8385	2.74888	0.363963	7.55264	4.26529e-14	1.31553e-12
Vezf1	120.206	1.32283	0.175636	7.53166	5.00992e-14	1.54173e-12
Grin1	52.2887	-1.65559	0.220045	-7.52388	5.3176e-14	1.63275e-12
Ncan	37.3028	-1.90364	0.253304	-7.51524	5.68072e-14	1.74036e-12
Kndc1	23.9193	-3.61141	0.481657	-7.49788	6.48575e-14	1.97829e-12
Mpp4	108.592	1.66243	0.22172	7.49787	6.48619e-14	1.97829e-12
Pcbp4	148.227	1.35411	0.180618	7.49708	6.52559e-14	1.98589e-12
Rgs7bp	46.7437	-1.98406	0.264824	-7.49197	6.78479e-14	2.06021e-12
Neurl1a	37.5648	1.6415	0.219152	7.49021	6.87642e-14	2.08342e-12
Peli2	32.78	1.96131	0.262289	7.47768	7.56489e-14	2.28696e-12
Gabrg3	25.2594	-3.96447	0.530391	-7.47462	7.743e-14	2.33566e-12
Clip3	558.272	-1.00464	0.134528	-7.46785	8.15132e-14	2.45344e-12
Impact	59.2915	-1.4968	0.20098	-7.44753	9.51049e-14	2.85627e-12
Glra1	27.2959	1.85652	0.249354	7.44531	9.67172e-14	2.89835e-12
Syngr1	197.874	-0.830117	0.111501	-7.44493	9.69977e-14	2.90042e-12
Epb41l2	304.864	1.01768	0.136711	7.44405	9.76475e-14	2.91351e-12
Kcnc2	37.2085	-3.03082	0.40739	-7.43959	1.00998e-13	3.00692e-12
Crb1	115.34	1.52634	0.205261	7.43612	1.03687e-13	3.0803e-12
Ankrd33b	189.094	1.49989	0.201735	7.43495	1.04608e-13	3.10095e-12
Pcdh15	132.885	1.43425	0.192968	7.4326	1.06482e-13	3.1497e-12
Add2	102.291	-1.32505	0.178301	-7.43156	1.07325e-13	3.1678e-12
Fam102a	45.9415	1.6098	0.21681	7.42494	1.1283e-13	3.32316e-12
Tppp	35.9587	-3.05272	0.411453	-7.41936	1.17687e-13	3.45878e-12
Il1rap	10.6362	3.71651	0.502183	7.4007	1.35465e-13	3.97276e-12
Appl2	19.839	2.29126	0.31	7.39116	1.45551e-13	4.25945e-12
Bsn	228.527	-0.77101	0.104338	-7.38956	1.47316e-13	4.30193e-12
mt-Cytb	3718.51	-0.603374	0.0816787	-7.38716	1.49997e-13	4.37093e-12
Frmd4b	90.3737	1.55427	0.210492	7.38398	1.53621e-13	4.46706e-12
Cacnb3	26.5381	-3.37375	0.457005	-7.3823	1.55579e-13	4.51443e-12
Igsf21	38.0286	1.74161	0.235998	7.37975	1.58591e-13	4.59212e-12
Dusp16	17.8028	2.97527	0.403877	7.36678	1.74797e-13	5.05072e-12
Scn3b	26.8993	-2.93355	0.398363	-7.36401	1.78466e-13	5.14589e-12
H3f3b	72.483	1.46584	0.199143	7.36074	1.82894e-13	5.26251e-12
Bcor	100.806	1.35616	0.184297	7.35859	1.85869e-13	5.33692e-12
Vim	52.907	1.93879	0.26379	7.34977	1.98552e-13	5.68919e-12
Jmjd1c	98.2148	1.06938	0.145549	7.34719	2.02412e-13	5.78771e-12
Pcdh7	75.9553	-1.67961	0.228837	-7.33978	2.1394e-13	6.10463e-12
Sez6l2	104.015	-1.14639	0.156214	-7.33862	2.15808e-13	6.14515e-12
Tanc2	97.3229	-1.33765	0.182352	-7.33551	2.2088e-13	6.27654e-12
Nfe2l1	105.532	-1.2185	0.166146	-7.33392	2.23516e-13	6.33835e-12
Sesn3	141.988	0.857082	0.116891	7.33234	2.2616e-13	6.4001e-12
Bhlhe23	10.8306	5.28094	0.720883	7.32566	2.37726e-13	6.71355e-12
Ehd3	59.7274	-1.50585	0.205612	-7.32373	2.41173e-13	6.79692e-12
Gm45716	22.2962	2.68474	0.36667	7.32195	2.44397e-13	6.87367e-12
Myof	11.7685	3.29137	0.449949	7.31499	2.57397e-13	7.2245e-12
Dnm1l	58.5786	-1.66382	0.227465	-7.31461	2.58134e-13	7.23038e-12
Slc7a2	10.3418	3.73099	0.51036	7.31051	2.66132e-13	7.43922e-12
Ankrd52	95.8698	-1.20462	0.165066	-7.29784	2.92434e-13	8.15783e-12
Rtbdn	307.279	1.30713	0.179407	7.2858	3.19772e-13	8.90237e-12
Gucy2e	271.43	1.56842	0.21542	7.28076	3.31948e-13	9.22265e-12
Pianp	35.6477	-2.12205	0.29157	-7.27802	3.38766e-13	9.39306e-12
Dner	56.594	-1.67338	0.230132	-7.27138	3.55832e-13	9.84636e-12
Kcnv2	230.424	1.31809	0.181336	7.26875	3.62817e-13	1.00194e-11
Rp1	889.824	1.33439	0.183608	7.26762	3.65868e-13	1.00834e-11
Fam78a	10.9446	4.38434	0.604118	7.25742	3.94549e-13	1.08521e-11
Gnal	27.254	-2.65666	0.366258	-7.2535	4.06124e-13	1.11481e-11
Fras1	30.1515	-2.49942	0.344847	-7.2479	4.23288e-13	1.15961e-11
Rimkla	48.6327	-1.78915	0.246989	-7.24384	4.36161e-13	1.19249e-11
Tbc1d9b	60.763	-1.49594	0.206639	-7.23937	4.50763e-13	1.22996e-11
Clstn1	524.12	-0.822024	0.113641	-7.23349	4.7075e-13	1.28195e-11
Zfhx2	62.6872	-1.43242	0.198094	-7.23102	4.79395e-13	1.30291e-11
Nrep	150.414	0.927501	0.128362	7.22568	4.98591e-13	1.3524e-11
Epb41l3	141.984	-1.28849	0.178392	-7.2228	5.09281e-13	1.37867e-11
Sox8	13.2638	2.91726	0.404272	7.21609	5.35039e-13	1.44555e-11
Lingo1	52.1938	-1.5209	0.211961	-7.17541	7.20913e-13	1.9401e-11
Pde6a	732.132	1.32715	0.184955	7.17553	7.20273e-13	1.9401e-11
Dst	144.998	-1.04915	0.146221	-7.17504	7.22845e-13	1.9415e-11
Tnrc6b	395.665	0.732119	0.102138	7.16794	7.61371e-13	2.04098e-11
Crybg3	17.4902	2.46856	0.34468	7.16189	7.95736e-13	2.12894e-11
Arhgap44	56.0038	-1.58185	0.22092	-7.16025	8.05298e-13	2.15033e-11
Jcad	37.8994	-2.28893	0.320007	-7.15275	8.50542e-13	2.26674e-11
Scarb1	79.5757	1.56664	0.219102	7.15027	8.6606e-13	2.30362e-11
Tmem163	20.5827	-3.52773	0.493414	-7.14964	8.70046e-13	2.30974e-11
Ogdh	212.82	-0.738079	0.103322	-7.14351	9.098e-13	2.41062e-11
Nav1	260.296	-0.754891	0.105749	-7.13853	9.43311e-13	2.49459e-11
Nrcam	97.3141	-1.0997	0.154129	-7.13493	9.68383e-13	2.55597e-11
Anp32e	82.0531	1.32175	0.185325	7.13208	9.88668e-13	2.6045e-11
Opcml	23.2019	-2.90582	0.407644	-7.12833	1.01591e-12	2.67115e-11
Slit2	94.6263	1.92112	0.2698	7.12052	1.0752e-12	2.82162e-11
Mtss2	155.123	-1.01617	0.142778	-7.11708	1.10236e-12	2.8874e-11
Zfp462	154.972	0.84699	0.119025	7.11609	1.11028e-12	2.90034e-11
Zranb1	68.5877	1.28339	0.180354	7.11594	1.11153e-12	2.90034e-11
Gsg1	10.2063	4.31867	0.607055	7.11414	1.12617e-12	2.93295e-11
Celf4	114.983	-1.10922	0.155963	-7.11207	1.14313e-12	2.9715e-11
Lhx2	20.4206	2.27626	0.320232	7.10817	1.17595e-12	3.05101e-11
Pink1	124.552	-1.05244	0.148117	-7.10545	1.19927e-12	3.09399e-11
Tmem151a	25.3434	-3.55487	0.500291	-7.10561	1.19796e-12	3.09399e-11
Tspyl4	144.583	-1.06741	0.150224	-7.10547	1.19912e-12	3.09399e-11
Dip2c	78.5164	-1.2652	0.178131	-7.10265	1.22388e-12	3.15154e-11
Trp53inp2	230.008	-0.888586	0.125173	-7.09885	1.25802e-12	3.23339e-11
Cntn2	20.724	-3.53737	0.498567	-7.09508	1.29278e-12	3.31653e-11
Kcnd2	22.4651	-3.10884	0.438842	-7.08421	1.39844e-12	3.58089e-11
Ubash3b	25.211	-2.93734	0.414737	-7.08242	1.41663e-12	3.62072e-11
Lingo3	44.4357	1.69663	0.239676	7.07886	1.45342e-12	3.70785e-11
Mtmr10	10.9964	3.36177	0.474982	7.07768	1.46584e-12	3.73259e-11
Tom1l2	191.564	-0.793322	0.112115	-7.07599	1.48391e-12	3.7716e-11
Frmd3	29.6476	2.4331	0.344192	7.06902	1.56029e-12	3.95842e-11
Kif13a	46.2586	1.42301	0.201315	7.06858	1.56527e-12	3.9637e-11
Eps8	51.7983	2.06117	0.291711	7.06579	1.59708e-12	4.03681e-11
Cartpt	26.377	-3.37174	0.477331	-7.06374	1.62083e-12	4.08931e-11
Nrbp2	37.6266	-1.81485	0.257146	-7.05765	1.69342e-12	4.26463e-11
Adcy1	194.147	-0.926581	0.131308	-7.05655	1.70683e-12	4.29052e-11
Mllt11	70.6413	-1.49333	0.211796	-7.05078	1.77924e-12	4.46436e-11
Cdh11	33.8888	1.71817	0.243884	7.04502	1.8543e-12	4.64421e-11
Scn1b	21.0222	-3.58763	0.509302	-7.0442	1.86524e-12	4.6631e-11
Islr2	22.7046	-4.39803	0.624519	-7.04226	1.89142e-12	4.71996e-11
Gabbr2	84.4571	-2.14113	0.304345	-7.03519	1.98985e-12	4.95081e-11
Pax6	71.8089	-1.27347	0.181017	-7.0351	1.99115e-12	4.95081e-11
Reep6	934.124	1.25201	0.178121	7.029	2.08018e-12	5.16284e-11
Adarb1	114.119	-1.71347	0.243856	-7.02659	2.11641e-12	5.24328e-11
Ebf1	35.3009	-2.01245	0.287565	-6.99825	2.59178e-12	6.40941e-11
Arpp21	20.5325	-3.83022	0.54773	-6.99289	2.69279e-12	6.64722e-11
Kat6a	149.062	0.953023	0.136309	6.99166	2.71651e-12	6.69374e-11
Mapre1	58.8117	-1.43895	0.20591	-6.98829	2.78261e-12	6.84432e-11
Ep300	223.413	0.823041	0.117786	6.98761	2.79614e-12	6.8653e-11
Ppp2r1a	176.798	-0.899553	0.128796	-6.98435	2.86186e-12	7.01411e-11
Etl4	20.4422	-3.16805	0.453895	-6.9797	2.95808e-12	7.237e-11
Nrl	373.763	1.30211	0.186746	6.97262	3.11084e-12	7.59721e-11
Nos1	25.2202	-2.8407	0.408543	-6.95325	3.56977e-12	8.70249e-11
B4galt5	22.2424	-2.6534	0.381723	-6.9511	3.62458e-12	8.82046e-11
Mef2d	464.395	0.772197	0.111142	6.94784	3.70913e-12	9.01024e-11
Fat3	157.344	-1.43394	0.206591	-6.94098	3.89387e-12	9.44229e-11
Sox9	27.3349	1.68962	0.243472	6.93969	3.92954e-12	9.51198e-11
Nipbl	105.427	1.1074	0.159681	6.93506	4.0606e-12	9.81192e-11
Atf7	45.8044	1.52853	0.22047	6.93304	4.11885e-12	9.93518e-11
Ttll7	91.7061	-1.13994	0.164432	-6.93259	4.132e-12	9.94942e-11
Tjp1	111.59	0.950067	0.137414	6.91389	4.71553e-12	1.13346e-10
Mapk8ip2	114.422	-0.984263	0.142674	-6.89868	5.24864e-12	1.2572e-10
Prrc2b	474.328	0.528516	0.0766087	6.89891	5.24048e-12	1.2572e-10
Gucy1a1	100.022	1.20992	0.175625	6.88921	5.61017e-12	1.34146e-10
Rcan2	81.0012	-1.32334	0.192223	-6.88441	5.80292e-12	1.38513e-10
Gucy2f	179.868	1.39816	0.20333	6.87628	6.14375e-12	1.46394e-10
Ppfia4	21.877	-2.72099	0.396027	-6.87071	6.38812e-12	1.51953e-10
Cacnb4	25.268	-2.30807	0.336013	-6.869	6.46517e-12	1.5352e-10
Pja2	104.519	-0.998642	0.14543	-6.8668	6.56584e-12	1.55641e-10
Ralgapa1	89.6902	-1.16194	0.169365	-6.86055	6.85954e-12	1.62323e-10
Bend6	30.2928	-2.10991	0.307749	-6.85595	7.08413e-12	1.67349e-10
Plcb1	28.4496	-2.14088	0.312443	-6.85206	7.2793e-12	1.71664e-10
Golga7b	23.1262	-2.65192	0.387062	-6.85142	7.31198e-12	1.72139e-10
Fgf1	22.9286	-3.01066	0.439502	-6.85016	7.37686e-12	1.73369e-10
Nos3	28.3557	2.07536	0.303026	6.84879	7.44797e-12	1.74741e-10
Asap1	53.2316	-1.47501	0.215391	-6.84803	7.48724e-12	1.75362e-10
Gfap	24.5164	-3.57117	0.521549	-6.84723	7.52926e-12	1.76046e-10
Myt1	49.4985	1.55101	0.226739	6.84051	7.8914e-12	1.842e-10
Shroom3	70.0496	1.50786	0.220507	6.83818	8.02071e-12	1.869e-10
Cecr2	83.174	1.57284	0.23013	6.83458	8.22453e-12	1.9107e-10
S1pr1	17.1408	2.46478	0.360636	6.83453	8.22749e-12	1.9107e-10
Pdzph1	132.239	1.46773	0.214785	6.83351	8.28644e-12	1.92114e-10
Adap1	21.3833	-2.9094	0.425805	-6.83271	8.33276e-12	1.92862e-10
Rbfox3	26.2929	-2.72961	0.399579	-6.83122	8.41947e-12	1.94541e-10
Kcnip1	19.8666	-3.25368	0.476874	-6.82294	8.91973e-12	2.05753e-10
Phlpp1	74.0538	1.13745	0.166764	6.82074	9.05706e-12	2.08571e-10
Cdh13	20.4333	-3.99222	0.585602	-6.81728	9.27808e-12	2.13302e-10
Stom	23.8006	2.21326	0.325095	6.80803	9.89434e-12	2.2709e-10
Rcvrn	538.492	1.38235	0.203139	6.80495	1.01081e-11	2.3161e-10
Rasd2	19.9116	-3.30004	0.485817	-6.79275	1.10012e-11	2.51653e-10
Ank2	800.751	-0.555874	0.0818887	-6.78816	1.13571e-11	2.59362e-10
Sntb1	22.2369	1.90799	0.28131	6.78253	1.18089e-11	2.69231e-10
Nfib	31.7485	1.92469	0.283898	6.77951	1.20584e-11	2.74463e-10
Dio2	33.6914	-2.01346	0.297124	-6.7765	1.23122e-11	2.79776e-10
Cngb1	313.173	1.39008	0.205552	6.7627	1.35444e-11	3.07267e-10
Sncb	240.045	-0.794776	0.117591	-6.7588	1.39136e-11	3.15122e-10
Scg5	65.1325	-1.30031	0.192419	-6.75769	1.40204e-11	3.17019e-10
Rusc1	23.3423	-2.44032	0.361294	-6.75439	1.43433e-11	3.23787e-10
Pou6f2	20.6694	-3.48224	0.515848	-6.75051	1.47328e-11	3.32031e-10
Rbpms2	20.9386	-4.20989	0.62386	-6.74813	1.49761e-11	3.36962e-10
Nrsn2	33.1882	-2.28324	0.338441	-6.74634	1.5162e-11	3.40586e-10
Tulp1	380.462	1.26335	0.18744	6.74004	1.58342e-11	3.55105e-10
Pcsk2	35.4643	-1.94185	0.288195	-6.73797	1.60618e-11	3.59623e-10
Foxn3	82.6775	1.18281	0.176024	6.7196	1.82219e-11	4.07322e-10
Stat5b	44.8077	1.57227	0.234052	6.71759	1.84754e-11	4.12317e-10
Btbd11	19.8547	-3.77725	0.563313	-6.70543	2.00815e-11	4.47433e-10
Gng4	18.5735	-3.65454	0.545716	-6.69678	2.13058e-11	4.73943e-10
Nsg1	37.4029	-2.21014	0.330064	-6.69609	2.14063e-11	4.75406e-10
Prkar1a	172.136	-0.81714	0.122061	-6.6945	2.16404e-11	4.79829e-10
Gad2	26.5667	-2.39653	0.358451	-6.68579	2.29684e-11	5.08453e-10
Akap12	52.9726	-1.49178	0.223651	-6.67013	2.5558e-11	5.64868e-10
Cntn4	39.8098	1.39967	0.210081	6.66251	2.69196e-11	5.94005e-10
Vegfa	33.9732	1.56656	0.235466	6.65299	2.872e-11	6.32717e-10
Cdon	39.1328	1.49815	0.225511	6.64333	3.06676e-11	6.74541e-10
Esyt1	18.5968	-3.88495	0.585045	-6.64042	3.12787e-11	6.86881e-10
Septin8	72.1474	1.21257	0.182721	6.63616	3.21967e-11	7.0591e-10
Rab11fip5	28.2954	-2.11442	0.318922	-6.6299	3.35907e-11	7.35299e-10
Pde8a	14.5053	3.40971	0.514536	6.62675	3.43148e-11	7.49954e-10
Atl1	21.768	-2.43871	0.368265	-6.62218	3.53951e-11	7.72333e-10
Kdm3a	55.4254	1.46087	0.220765	6.61729	3.65831e-11	7.9699e-10
Rbfox1	68.79	-3.39596	0.513567	-6.61249	3.77909e-11	8.21997e-10
Pcp2	8.90921	3.53013	0.533937	6.61151	3.80408e-11	8.26124e-10
Hspa12a	123.628	-0.891861	0.134989	-6.60693	3.92378e-11	8.50773e-10
Pcbp2	238.017	0.914308	0.138588	6.5973	4.18716e-11	9.06447e-10
Sh3bgrl2	90.0398	-1.10427	0.16749	-6.59305	4.30882e-11	9.31315e-10
Rfx3	30.4431	1.71476	0.260159	6.5912	4.36286e-11	9.41513e-10
Plec	52.4981	-1.45477	0.221032	-6.58171	4.65055e-11	1.00202e-09
Tuba1a	123.979	-0.926288	0.140789	-6.57927	4.72771e-11	1.01705e-09
Pcare	195.846	1.33162	0.202539	6.57461	4.87805e-11	1.04775e-09
Csnk1g1	58.9639	1.39476	0.212344	6.56841	5.08569e-11	1.09064e-09
Pou4f2	18.9816	-4.11647	0.628306	-6.5517	5.68843e-11	1.218e-09
Pitpnm2	76.4616	-1.31674	0.20105	-6.54932	5.78007e-11	1.23569e-09
Kmt2a	248.377	0.715284	0.109292	6.54474	5.95999e-11	1.27218e-09
Clu	202.363	0.938197	0.143384	6.54327	6.01894e-11	1.28276e-09
Ankrd34a	20.7198	-2.79209	0.426766	-6.54246	6.05169e-11	1.28696e-09
Asic4	13.1484	2.95917	0.452329	6.54208	6.06677e-11	1.28696e-09
Slc22a17	157.883	-0.935302	0.142966	-6.54214	6.06445e-11	1.28696e-09
Trib1	76.6879	1.4648	0.22399	6.53957	6.16973e-11	1.30678e-09
Slc8a1	93.2061	-1.33018	0.203461	-6.53777	6.24426e-11	1.32053e-09
Unc13a	55.2675	-1.35536	0.207338	-6.53694	6.2791e-11	1.32586e-09
Baz2a	142.646	0.892498	0.136546	6.53623	6.30877e-11	1.33007e-09
Kdm3b	150.299	1.07167	0.16407	6.5318	6.49838e-11	1.36795e-09
Gabra2	25.972	-2.13084	0.326652	-6.52326	6.87933e-11	1.44592e-09
Prkg1	12.7004	3.06593	0.471256	6.50587	7.72426e-11	1.62103e-09
Sgk1	43.6353	1.87742	0.288707	6.50285	7.88112e-11	1.65142e-09
Ablim2	37.3054	-1.68201	0.258696	-6.50188	7.93211e-11	1.65958e-09
Kcng4	21.825	2.22782	0.343038	6.49438	8.33763e-11	1.74177e-09
Vtn	182.966	1.3503	0.208021	6.49119	8.5162e-11	1.77636e-09
Dcaf7	131.65	0.802292	0.123685	6.48655	8.7823e-11	1.82909e-09
Apcdd1	16.7076	2.24471	0.346227	6.48334	8.97118e-11	1.8656e-09
Luzp1	36.7577	-1.80262	0.278412	-6.47465	9.50315e-11	1.97323e-09
Ldhb	21.5385	-2.55598	0.395473	-6.46309	1.02585e-10	2.12685e-09
Dynll2	88.2866	-1.16955	0.181059	-6.45951	1.05044e-10	2.17456e-09
Mgll	59.3106	-1.48987	0.23068	-6.45859	1.05681e-10	2.18445e-09
Ecpas	69.6597	-1.18041	0.182796	-6.45753	1.06429e-10	2.19659e-09
Thsd7a	95.0535	1.21621	0.188397	6.45558	1.07803e-10	2.22162e-09
Onecut3	8.27475	4.91518	0.761456	6.45498	1.08232e-10	2.22377e-09
Rp1l1	246.006	1.14765	0.17779	6.45505	1.08185e-10	2.22377e-09
Ttc28	104.301	-1.15957	0.179877	-6.44646	1.14494e-10	2.34892e-09
Trnp1	130.095	1.10953	0.172168	6.44443	1.16035e-10	2.37698e-09
Abca2	115.594	-0.882443	0.13698	-6.44215	1.17797e-10	2.40948e-09
Emb	18.8692	-2.85011	0.442872	-6.43552	1.2305e-10	2.51319e-09
Pde6b	568.615	1.39627	0.217019	6.43389	1.2438e-10	2.53658e-09
Arl8a	59.8874	-1.26638	0.196989	-6.42867	1.28724e-10	2.62128e-09
Hook3	113.474	1.11134	0.172915	6.4271	1.30063e-10	2.64461e-09
Herc2	149.343	-0.813668	0.126641	-6.42499	1.31876e-10	2.67752e-09
Gabarapl1	87.9316	-1.11661	0.173844	-6.42307	1.33555e-10	2.7076e-09
Arhgdia	58.8821	-1.21218	0.188846	-6.41888	1.37278e-10	2.77896e-09
Bend4	15.3727	2.16015	0.336654	6.41651	1.39431e-10	2.81839e-09
Zfp804b	13.374	2.47163	0.385314	6.4146	1.41193e-10	2.84982e-09
Nckap1	50.1137	-1.31652	0.205384	-6.41004	1.45478e-10	2.932e-09
Eef1a2	209.318	-0.951599	0.148912	-6.39035	1.65503e-10	3.33069e-09
Cfap61	29.4426	2.34496	0.367136	6.38717	1.68986e-10	3.3958e-09
Ncoa2	203.464	0.78413	0.123001	6.37497	1.82999e-10	3.67203e-09
Pip5k1a	29.4179	1.70358	0.26742	6.37043	1.88495e-10	3.77677e-09
Stxbp1	811.903	-0.471394	0.0740736	-6.36386	1.96745e-10	3.93633e-09
Brinp1	17.8486	-2.97074	0.466839	-6.36352	1.97177e-10	3.93923e-09
Nat8l	35.2685	-2.04615	0.322321	-6.34818	2.17876e-10	4.34643e-09
Leng8	46.6685	1.4726	0.232165	6.34291	2.25469e-10	4.49138e-09
Khsrp	109.457	0.868951	0.137078	6.3391	2.31117e-10	4.59723e-09
Kitl	16.5565	-3.74504	0.591155	-6.33513	2.37143e-10	4.71026e-09
Ctnnd2	71.3856	-1.15736	0.182851	-6.32951	2.45948e-10	4.87809e-09
Itfg1	42.8814	-1.51557	0.239525	-6.32742	2.493e-10	4.93743e-09
Sarm1	75.1915	1.0839	0.171319	6.32679	2.5032e-10	4.95049e-09
Nav3	22.5684	-2.39741	0.379789	-6.31249	2.74582e-10	5.42251e-09
Zfp36l2	58.4304	1.60165	0.253756	6.31176	2.75874e-10	5.44019e-09
Camta1	126.324	-0.866481	0.137288	-6.31139	2.76533e-10	5.44537e-09
Tubb4a	220.033	-1.1064	0.175467	-6.30545	2.87357e-10	5.6504e-09
B3galt2	20.3787	2.39339	0.379634	6.30447	2.89176e-10	5.67802e-09
Nrip3	17.8924	-2.84028	0.451963	-6.28433	3.29273e-10	6.4561e-09
Grin2d	17.4328	-2.99617	0.477255	-6.27792	3.43139e-10	6.71839e-09
Kcna1	17.3196	-2.94492	0.469194	-6.27655	3.46174e-10	6.76815e-09
Atp1a3	1474.38	-0.644953	0.102767	-6.27586	3.47706e-10	6.78843e-09
Igsf11	47.9095	1.55969	0.248711	6.27108	3.58546e-10	6.97031e-09
Susd2	22.4854	-2.26895	0.361811	-6.2711	3.58509e-10	6.97031e-09
Zfp292	92.9286	1.0039	0.160076	6.27143	3.57758e-10	6.97031e-09
Trim37	58.9081	-1.37695	0.219764	-6.26557	3.71455e-10	7.21107e-09
Ywhaz	135.53	-0.962786	0.15371	-6.26367	3.76027e-10	7.28951e-09
Gria4	52.7573	-1.30603	0.208517	-6.2634	3.76677e-10	7.29181e-09
Cpne6	20.0521	-3.32632	0.531586	-6.25734	3.91597e-10	7.56996e-09
Rho	5220.68	1.20409	0.192508	6.25472	3.98234e-10	7.68743e-09
Vwa5b2	17.0262	-3.34314	0.535127	-6.24737	4.17425e-10	8.04657e-09
Ankrd13b	25.6277	-1.99382	0.319207	-6.24616	4.20666e-10	8.09768e-09
Pnrc2	29.9838	1.57071	0.251524	6.24475	4.24466e-10	8.15938e-09
Dido1	63.6786	1.08444	0.173714	6.24264	4.30245e-10	8.2589e-09
Cdh8	17.4701	1.84893	0.296324	6.23958	4.38753e-10	8.41045e-09
Slc35f1	41.417	-1.46931	0.23555	-6.23779	4.43787e-10	8.49508e-09
Lrrc8b	143.685	0.909781	0.145873	6.23682	4.46557e-10	8.53621e-09
Garem1	46.5009	1.43576	0.230347	6.23304	4.57465e-10	8.73255e-09
Tpp1	101.77	1.18954	0.190919	6.23059	4.6467e-10	8.85777e-09
Hnrnpl	220.449	0.735434	0.118101	6.22719	4.74882e-10	9.03989e-09
Wdtc1	143.428	0.912525	0.146553	6.22658	4.76732e-10	9.06253e-09
Gpcpd1	29.8646	-2.08459	0.334882	-6.22485	4.8202e-10	9.15038e-09
Kcnip4	24.5498	-1.91643	0.30817	-6.21874	5.01153e-10	9.50044e-09
Notch1	40.5278	1.37561	0.221364	6.21426	5.15675e-10	9.76226e-09
Gem	7.99619	4.71107	0.758624	6.21002	5.29792e-10	1.00157e-08
Afap1	32.7529	1.61961	0.261115	6.20267	5.55146e-10	1.04806e-08
Cgnl1	16.1802	-3.2627	0.52622	-6.20026	5.63711e-10	1.06277e-08
Frmd4a	52.3968	1.22044	0.196969	6.19607	5.78912e-10	1.08993e-08
Mapt	101.752	-1.01447	0.16383	-6.19221	5.93274e-10	1.11544e-08
Dpysl2	498.781	-0.585601	0.0946077	-6.18978	6.02493e-10	1.13122e-08
Crot	21.4516	1.79355	0.289827	6.18834	6.07993e-10	1.13999e-08
Prph2	924.97	1.12558	0.18199	6.18482	6.21747e-10	1.16418e-08
Zfp444	82.6448	1.1404	0.184539	6.17974	6.4206e-10	1.20058e-08
Lima1	20.1973	2.17677	0.352321	6.17837	6.4766e-10	1.2079e-08
Pafah1b1	122.691	-0.861208	0.139391	-6.17835	6.47735e-10	1.2079e-08
Erich5	7.60104	5.1035	0.826227	6.17687	6.53836e-10	1.21763e-08
Snap47	63.5651	-1.10493	0.178891	-6.17654	6.55233e-10	1.21857e-08
Nyx	8.11107	5.60852	0.908535	6.17314	6.69459e-10	1.24334e-08
Mt1	18.6735	1.89092	0.30669	6.16557	7.02284e-10	1.30255e-08
Cdc42ep4	28.033	1.86368	0.302357	6.16383	7.10056e-10	1.31519e-08
Ush2a	169.78	1.39328	0.226139	6.16118	7.2206e-10	1.33562e-08
Mgat5b	16.3539	-3.27274	0.531316	-6.15968	7.28922e-10	1.34649e-08
Ddx17	152.733	0.745754	0.121128	6.15673	7.42635e-10	1.36998e-08
Prrg3	22.3325	-2.36552	0.384286	-6.15562	7.47832e-10	1.37772e-08
Mfap3l	41.4992	1.44068	0.234074	6.15481	7.51659e-10	1.38291e-08
Megf8	66.2903	-1.15143	0.187088	-6.15448	7.5325e-10	1.38398e-08
Plekhg1	20.0146	1.98829	0.323207	6.15176	7.66288e-10	1.40606e-08
St8sia2	15.192	2.87863	0.468056	6.15017	7.74012e-10	1.41833e-08
Rdh12	110.332	1.54374	0.25123	6.14473	8.00985e-10	1.4658e-08
Vldlr	138.547	1.08451	0.176738	6.13623	8.45018e-10	1.54432e-08
Ptp4a3	154.056	1.08439	0.17676	6.1348	8.52656e-10	1.55621e-08
Fstl1	17.8675	-2.91802	0.476336	-6.12597	9.01313e-10	1.64283e-08
Atf7ip	174.433	0.747559	0.122076	6.12371	9.14201e-10	1.66411e-08
Crym	13.0287	2.61169	0.426607	6.12199	9.24125e-10	1.67995e-08
Smurf2	29.6842	1.64563	0.268938	6.11899	9.41723e-10	1.70968e-08
Klf7	26.5152	-2.0861	0.341425	-6.10998	9.96417e-10	1.80658e-08
Ptpn21	83.6622	1.38194	0.226331	6.10583	1.0227e-09	1.85179e-08
Itgb5	15.3403	2.5345	0.415248	6.10358	1.0372e-09	1.87556e-08
Rbp3	1369.53	1.10558	0.181231	6.1004	1.05804e-09	1.91073e-08
Elavl2	16.6094	-3.46838	0.569642	-6.08869	1.13836e-09	2.05309e-08
Gap43	15.7953	-3.40538	0.559363	-6.08796	1.14355e-09	2.05975e-08
Vat1l	70.8521	1.38388	0.227359	6.08675	1.15222e-09	2.07264e-08
Celsr2	117.769	-0.841164	0.138203	-6.08644	1.15448e-09	2.07398e-08
Ywhab	164.124	-0.769866	0.126683	-6.07711	1.22371e-09	2.19548e-08
Tpbgl	19.5181	1.93709	0.319026	6.0719	1.26406e-09	2.26492e-08
Ralgapa2	31.2806	1.45739	0.240056	6.07103	1.2709e-09	2.27419e-08
Alpl	84.7138	1.31273	0.216313	6.06867	1.28977e-09	2.30495e-08
Mob3b	9.73912	2.83259	0.466803	6.06807	1.29455e-09	2.31049e-08
Icmt	167.407	0.955692	0.157599	6.06409	1.32703e-09	2.36539e-08
Plcl1	19.9854	1.71587	0.283217	6.0585	1.374e-09	2.44593e-08
Ccdc177	16.3496	2.28677	0.377607	6.05595	1.39589e-09	2.48168e-08
Pdgfra	16.1327	-2.94466	0.486448	-6.05339	1.41826e-09	2.51819e-08
Zfp871	125.157	0.806941	0.133433	6.04754	1.47074e-09	2.608e-08
Htr1d	16.4141	-3.50757	0.580381	-6.04356	1.50751e-09	2.66974e-08
Lrfn5	14.95	-3.54636	0.586937	-6.04214	1.5208e-09	2.68981e-08
Rnf157	185.746	-0.697177	0.115432	-6.03974	1.5436e-09	2.72662e-08
Lhx1	7.22439	4.44489	0.736084	6.03855	1.55501e-09	2.74325e-08
Foxo1	28.7818	1.70688	0.2832	6.02709	1.66936e-09	2.9412e-08
Tfap2a	26.0605	-2.00899	0.333412	-6.02554	1.68549e-09	2.96581e-08
Nap1l2	20.8005	-2.22545	0.369636	-6.02065	1.73714e-09	3.05278e-08
Zdhhc22	24.9456	-2.01865	0.335347	-6.01958	1.74872e-09	3.06921e-08
Zfp395	22.6537	1.84969	0.307849	6.00846	1.87298e-09	3.28309e-08
Nhlrc2	23.3924	1.92429	0.320352	6.00681	1.89205e-09	3.3123e-08
Rapgef5	67.2707	1.24419	0.207149	6.00625	1.89862e-09	3.31956e-08
Usp31	45.1964	-1.37177	0.228405	-6.00585	1.90333e-09	3.32356e-08
Tmtc2	26.8223	1.66492	0.277317	6.00367	1.92911e-09	3.36429e-08
Klc3	17.6839	2.4327	0.405504	5.99921	1.98277e-09	3.4535e-08
Snrpn	71.2441	-1.43307	0.238924	-5.998	1.99768e-09	3.47505e-08
Pcdh19	29.2151	-1.92801	0.321915	-5.9892	2.10879e-09	3.66369e-08
App	142.068	-0.923266	0.154297	-5.98369	2.18133e-09	3.78014e-08
Mical2	15.6221	-2.92583	0.488957	-5.98382	2.17959e-09	3.78014e-08
Map3k9	21.9316	-2.304	0.385317	-5.97948	2.23848e-09	3.87429e-08
Pea15a	267.332	0.564079	0.0943423	5.97906	2.24424e-09	3.87936e-08
Elfn2	63.531	1.08926	0.182263	5.97629	2.28274e-09	3.94096e-08
Klhl18	139.558	1.10334	0.184675	5.97449	2.30815e-09	3.97982e-08
Isl1	37.7509	1.47231	0.246555	5.97155	2.35012e-09	4.0471e-08
Tmcc3	18.5889	1.8973	0.318154	5.96348	2.46924e-09	4.2469e-08
Snhg11	50.6558	-1.74808	0.293154	-5.96301	2.47627e-09	4.25366e-08
Rest	9.97938	2.79292	0.468432	5.96228	2.48748e-09	4.26759e-08
Hspb6	109.126	1.31397	0.220553	5.95762	2.55938e-09	4.38546e-08
Gm45159	15.7379	2.26829	0.381096	5.95202	2.64847e-09	4.53245e-08
Slc8a2	20.3749	-2.27627	0.382514	-5.95083	2.66783e-09	4.55989e-08
Dock4	23.9697	1.90709	0.320662	5.94736	2.72508e-09	4.65195e-08
Tpbg	14.4609	2.11783	0.35621	5.94544	2.75709e-09	4.70076e-08
Nyap1	24.4633	-2.10896	0.354763	-5.94469	2.76976e-09	4.71649e-08
Aars	112.507	-0.850847	0.143146	-5.94392	2.78287e-09	4.73296e-08
Col27a1	6.50535	3.8554	0.648731	5.94299	2.79876e-09	4.75409e-08
Galnt10	33.7196	1.62767	0.273941	5.94169	2.82101e-09	4.78596e-08
Tcf12	47.7133	1.33059	0.223965	5.94103	2.83231e-09	4.7992e-08
Tpd52	61.5088	1.19176	0.200831	5.93415	2.95372e-09	4.99874e-08
Cdk16	140.007	-0.740964	0.125043	-5.92567	3.11024e-09	5.25715e-08
Tlcd5	59.6099	1.54727	0.261266	5.92219	3.17684e-09	5.36312e-08
Sag	2398.87	1.14855	0.194179	5.9149	3.32077e-09	5.59921e-08
Gldc	8.45105	3.46161	0.58551	5.91212	3.37733e-09	5.68061e-08
Mmp17	18.2779	-3.30129	0.558387	-5.9122	3.37568e-09	5.68061e-08
Kcnc4	14.39	-3.48228	0.589483	-5.90735	3.47649e-09	5.83492e-08
Rtn3	274.398	-0.586086	0.0992139	-5.9073	3.47757e-09	5.83492e-08
Sptbn2	39.7108	-1.42019	0.240436	-5.90673	3.48965e-09	5.84804e-08
Lamb1	18.156	-2.594	0.439961	-5.89599	3.72452e-09	6.23404e-08
Sparc	260.194	-1.35082	0.229387	-5.88882	3.8897e-09	6.50258e-08
Cacna1c	21.2144	-2.20519	0.375387	-5.87445	4.24252e-09	7.08377e-08
Hdlbp	181.108	-0.654922	0.111524	-5.87248	4.2932e-09	7.151e-08
Mtus1	52.682	1.20601	0.205365	5.87249	4.2929e-09	7.151e-08
Gng13	6.63981	4.93287	0.840975	5.86566	4.47363e-09	7.44249e-08
Cdh6	15.3133	-3.37438	0.576201	-5.85625	4.73441e-09	7.86681e-08
Ncoa6	174.777	0.680084	0.116171	5.85414	4.7949e-09	7.95767e-08
Pappa2	15.3132	-3.52202	0.602664	-5.84408	5.09368e-09	8.44333e-08
Abca4	692.07	1.19612	0.20475	5.84187	5.16185e-09	8.546e-08
Scrt2	24.5199	-1.90338	0.325922	-5.83999	5.22041e-09	8.63255e-08
Cpeb2	41.9199	-1.30624	0.223697	-5.83934	5.24084e-09	8.64609e-08
Endod1	29.3825	-1.62802	0.278802	-5.83933	5.2412e-09	8.64609e-08
Arrb1	63.4796	-1.3374	0.229076	-5.83826	5.27476e-09	8.69101e-08
Ids	130.431	-0.792045	0.135726	-5.83562	5.35903e-09	8.81927e-08
Best3	10.2093	2.59757	0.445972	5.82451	5.72799e-09	9.41517e-08
Chst1	17.564	-2.55669	0.439083	-5.82281	5.78663e-09	9.50019e-08
Map4	653.967	0.3984	0.0684536	5.82	5.88493e-09	9.65002e-08
Acsl4	23.2105	-2.07542	0.356643	-5.8193	5.90935e-09	9.6785e-08
Atp2a2	207.046	-0.780014	0.134081	-5.81747	5.97443e-09	9.77343e-08
Grik3	18.9891	-2.57045	0.441944	-5.81623	6.01899e-09	9.8346e-08
E130310I04Rik	36.0612	2.08831	0.359167	5.81431	6.08854e-09	9.93641e-08
Lgalsl	110.522	1.04474	0.179728	5.81287	6.14102e-09	1.00102e-07
Shank2	85.7975	1.02728	0.176883	5.80767	6.33472e-09	1.03136e-07
Cnr1	17.4426	-2.50492	0.432102	-5.79705	6.74917e-09	1.09754e-07
Nacc2	61.4684	-1.3073	0.225701	-5.79217	6.94813e-09	1.12856e-07
Insyn1	18.5493	-2.31813	0.400823	-5.78343	7.3191e-09	1.18741e-07
Kremen1	13.2386	2.87062	0.496503	5.78166	7.39662e-09	1.19857e-07
Cntnap2	63.955	-1.13963	0.197361	-5.77432	7.7265e-09	1.25054e-07
Mmd2	25.886	2.12519	0.368099	5.77343	7.76751e-09	1.2557e-07
Cltc	414.425	-0.51643	0.0895521	-5.7668	8.07887e-09	1.3045e-07
Alkbh5	136.496	0.838517	0.145613	5.75854	8.48455e-09	1.36839e-07
Lhx3	3.88723	6.627	1.15111	5.75707	8.55842e-09	1.37869e-07
Tpm3	20.5642	1.68151	0.292663	5.74554	9.16289e-09	1.47433e-07
Gm45212	5.87321	6.49778	1.1313	5.74362	9.26738e-09	1.4894e-07
St3gal1	119.177	1.30834	0.227887	5.74117	9.4023e-09	1.50932e-07
Pcbp3	224.729	0.577155	0.100548	5.74008	9.46311e-09	1.5173e-07
Cacnb1	22.4495	-2.00512	0.349408	-5.73861	9.54548e-09	1.52873e-07
Adrb1	12.4095	2.67772	0.467137	5.73219	9.9144e-09	1.58411e-07
mt-Rnr2	7966.12	-0.670082	0.116894	-5.73238	9.90295e-09	1.58411e-07
Rb1	52.182	1.14642	0.200244	5.72515	1.03343e-08	1.64928e-07
Ripor2	13.7775	-3.60121	0.62927	-5.72283	1.04762e-08	1.66998e-07
Lmtk2	105.079	-0.826711	0.144467	-5.7225	1.04966e-08	1.67129e-07
Abat	67.0652	-1.06775	0.186595	-5.72225	1.05122e-08	1.67185e-07
Agpat3	520.713	0.779433	0.136286	5.7191	1.07087e-08	1.70112e-07
Fam219a	54.0652	-1.10205	0.193118	-5.70661	1.15248e-08	1.82864e-07
Triobp	37.0735	-1.57779	0.276513	-5.70602	1.1565e-08	1.83291e-07
Desi1	86.4356	0.958327	0.168005	5.70417	1.16914e-08	1.8508e-07
Foxp4	49.7872	1.03263	0.181119	5.70142	1.18811e-08	1.87866e-07
Kif1c	27.8852	-2.38157	0.417835	-5.69979	1.19956e-08	1.89458e-07
Rnf187	149.388	-0.926999	0.162752	-5.69577	1.22816e-08	1.93753e-07
St6galnac5	13.9345	2.58201	0.453707	5.69092	1.26355e-08	1.99107e-07
Chrna3	13.9991	-3.07963	0.541631	-5.68584	1.3017e-08	2.04884e-07
Mcc	22.802	1.53798	0.270644	5.68268	1.32598e-08	2.08465e-07
Slc15a2	7.92884	2.88122	0.50713	5.68142	1.33577e-08	2.09765e-07
Syt6	16.3341	-2.74303	0.482869	-5.6807	1.34144e-08	2.10415e-07
Abca3	60.4326	-1.09803	0.193324	-5.67975	1.34894e-08	2.11349e-07
Hcn1	297.832	0.849237	0.149573	5.67776	1.3647e-08	2.13575e-07
Cdkn1b	42.5395	1.23648	0.217881	5.67505	1.3865e-08	2.1674e-07
Coch	13.3933	-4.28699	0.755468	-5.67461	1.39002e-08	2.17042e-07
Fgd4	70.9592	1.22432	0.215783	5.67382	1.39645e-08	2.17798e-07
Emc10	37.474	-1.37115	0.241868	-5.66899	1.43643e-08	2.23779e-07
Myo9a	67.4809	-1.06507	0.187902	-5.66821	1.443e-08	2.24549e-07
Xylt1	59.7916	1.32331	0.233522	5.66674	1.45536e-08	2.26216e-07
Tenm4	115.982	-0.983046	0.173483	-5.66651	1.45733e-08	2.26266e-07
Nxnl1	106.371	1.36769	0.241455	5.66437	1.47566e-08	2.28852e-07
Raph1	70.8148	-1.12286	0.198264	-5.66345	1.48359e-08	2.29822e-07
Ret	67.0306	-1.14623	0.202567	-5.65853	1.52676e-08	2.36243e-07
Pcdh8	22.1952	-1.86604	0.330184	-5.65149	1.59058e-08	2.45842e-07
Grm4	16.7768	-2.29918	0.40688	-5.65075	1.59748e-08	2.4663e-07
Cyfip2	336.177	-0.522258	0.0924679	-5.64799	1.62334e-08	2.5034e-07
Pxn	24.0325	1.6568	0.294044	5.63453	1.75541e-08	2.70103e-07
Tubb2a	42.1833	-1.21905	0.216353	-5.63452	1.75542e-08	2.70103e-07
Kif5c	110.478	-1.08235	0.192145	-5.63299	1.7711e-08	2.7221e-07
Fasn	277.75	-0.680742	0.12111	-5.62083	1.90038e-08	2.91427e-07
Gm9195	5.479	6.32247	1.12482	5.62085	1.90021e-08	2.91427e-07
Gde1	52.5951	-1.18787	0.211545	-5.61524	1.96293e-08	3.00683e-07
Raver2	19.5182	1.91232	0.340637	5.61395	1.97765e-08	3.026e-07
Pcdh11x	15.7092	-2.51283	0.447839	-5.61101	2.01145e-08	3.07429e-07
U2surp	78.3005	0.931567	0.166052	5.6101	2.02211e-08	3.08715e-07
Il33	3.71561	6.5019	1.15901	5.60985	2.02498e-08	3.08809e-07
Prom1	167.176	1.26811	0.226129	5.60793	2.04762e-08	3.11915e-07
Sin3a	66.319	1.03961	0.185402	5.60732	2.05487e-08	3.12673e-07
Kdm7a	53.6116	1.0738	0.191785	5.59896	2.15638e-08	3.27755e-07
Zmat4	13.6583	-2.83461	0.506851	-5.59259	2.23708e-08	3.39645e-07
Tubb4b	30.3708	-1.53915	0.275287	-5.59107	2.25672e-08	3.42249e-07
Dync1h1	591.761	-0.415067	0.0742565	-5.58965	2.27531e-08	3.43947e-07
Sall3	12.4177	2.79959	0.500826	5.58996	2.27127e-08	3.43947e-07
Satb1	35.0397	-1.63941	0.293295	-5.58964	2.27544e-08	3.43947e-07
Nr1d1	166.827	0.894981	0.16013	5.58909	2.28257e-08	3.44646e-07
Ccng1	37.9252	1.21497	0.217436	5.58771	2.30081e-08	3.47017e-07
Fezf2	7.53844	3.45105	0.61779	5.58613	2.32191e-08	3.49815e-07
Hecw2	18.7809	-2.10076	0.376113	-5.58544	2.33108e-08	3.50813e-07
Gpsm2	42.8081	1.72079	0.308289	5.58174	2.38125e-08	3.5797e-07
Dock1	16.1445	1.79386	0.321638	5.57726	2.4434e-08	3.6651e-07
Lypd6	16.3917	-2.68628	0.481642	-5.57734	2.44221e-08	3.6651e-07
Cuedc1	47.6628	1.19655	0.214707	5.57294	2.50478e-08	3.75307e-07
Reps2	47.6791	-1.13756	0.204211	-5.57052	2.53977e-08	3.80134e-07
Cyp2d22	9.05693	2.66908	0.479513	5.56623	2.60304e-08	3.8918e-07
Clec2l	13.8961	-2.71228	0.487301	-5.56592	2.60774e-08	3.89458e-07
Lasp1	70.4993	0.962867	0.173163	5.56047	2.69044e-08	4.01372e-07
Tgfb3	21.0425	-2.34515	0.422035	-5.55676	2.74822e-08	4.09548e-07
Actr1b	40.8586	-1.36342	0.245395	-5.55601	2.76015e-08	4.1088e-07
Thra	84.9508	-1.12918	0.203401	-5.55151	2.83212e-08	4.21137e-07
Lin7c	40.1267	1.42428	0.256614	5.5503	2.85187e-08	4.23614e-07
Auts2	86.6289	0.970903	0.174936	5.55005	2.85589e-08	4.23752e-07
Tmem151b	15.4965	-2.66657	0.480756	-5.54663	2.91235e-08	4.31663e-07
Srxn1	30.3943	-1.84397	0.332479	-5.54612	2.92078e-08	4.32445e-07
Tbc1d9	41.5742	-1.32288	0.238576	-5.54492	2.94088e-08	4.34952e-07
Selenon	35.8916	1.19853	0.216212	5.54333	2.96781e-08	4.38463e-07
Kif21a	111.61	-0.820043	0.147956	-5.54249	2.98205e-08	4.40093e-07
Bmp3	8.77966	3.02002	0.544942	5.54191	2.99196e-08	4.4108e-07
Lrrc4b	45.0903	-1.22451	0.221052	-5.53947	3.03381e-08	4.4677e-07
Eomes	13.6999	-3.65404	0.659711	-5.53884	3.04479e-08	4.47906e-07
Pcsk1n	190.317	-0.601443	0.10863	-5.53662	3.08359e-08	4.53129e-07
Atf5	23.1794	-1.76186	0.31863	-5.5295	3.21143e-08	4.71411e-07
Rbms3	17.1226	-2.35152	0.426371	-5.51519	3.48404e-08	5.1088e-07
Tob1	53.8877	1.30962	0.237821	5.50673	3.65556e-08	5.35459e-07
Phf2	65.3131	1.0245	0.186228	5.5013	3.77007e-08	5.51644e-07
Gtf3c1	142.355	0.637244	0.115876	5.49934	3.81208e-08	5.57197e-07
Pak2	65.298	1.10565	0.201176	5.49593	3.88659e-08	5.67484e-07
D430041D05Rik	14.2723	-2.63747	0.480231	-5.49208	3.97228e-08	5.79378e-07
Mdh1	139.102	-0.794707	0.144804	-5.48816	4.06141e-08	5.91749e-07
Prkcz	24.2986	-2.3213	0.423069	-5.48681	4.09248e-08	5.95645e-07
Dync1i1	16.9885	-2.28108	0.416072	-5.48243	4.19533e-08	6.099e-07
Slc24a1	529.571	1.14694	0.209209	5.48226	4.19931e-08	6.099e-07
Ctnnb1	105.353	-0.87428	0.159609	-5.47765	4.31012e-08	6.25332e-07
Hap1	52.7229	1.02389	0.187102	5.47235	4.44101e-08	6.43641e-07
Elovl6	32.5563	-1.62815	0.297689	-5.46929	4.51835e-08	6.5416e-07
Ccdc92	49.5345	-1.18736	0.217142	-5.46815	4.54756e-08	6.57696e-07
Slc36a1	26.5184	-1.78552	0.326587	-5.4672	4.5719e-08	6.60519e-07
Irx4	8.1128	-6.01775	1.10245	-5.45853	4.80103e-08	6.92893e-07
Flrt1	22.0036	-1.86211	0.341721	-5.4492	5.05965e-08	7.2945e-07
Mast4	29.5703	-1.87058	0.343535	-5.44509	5.17802e-08	7.45733e-07
Fbxo21	63.0559	-1.1756	0.216072	-5.4408	5.3041e-08	7.62291e-07
Sema6b	21.1953	-1.85918	0.341707	-5.44087	5.30198e-08	7.62291e-07
Kcnb1	964.621	0.734746	0.135073	5.43962	5.33937e-08	7.66558e-07
Pdpn	10.957	2.29933	0.422875	5.43737	5.4073e-08	7.75499e-07
Atxn7l3	41.8119	-1.35183	0.248704	-5.43548	5.46493e-08	7.82945e-07
Cit	20.0072	-2.05359	0.378019	-5.43252	5.55649e-08	7.95233e-07
Ppef2	36.2872	1.81989	0.335129	5.43042	5.62203e-08	8.03774e-07
Fam114a2	16.0754	1.90376	0.350622	5.42967	5.64596e-08	8.06356e-07
Grin2b	61.3445	-1.55945	0.287305	-5.42785	5.70365e-08	8.13748e-07
Nrsn1	33.8265	-1.49651	0.276447	-5.41335	6.18569e-08	8.81605e-07
4930402H24Rik	33.4088	-1.46625	0.270872	-5.41306	6.19554e-08	8.82093e-07
Prdm8	27.4577	1.53227	0.283097	5.41254	6.21386e-08	8.83784e-07
Sptb	121.95	-1.04592	0.193283	-5.41134	6.25536e-08	8.88766e-07
Ksr1	33.797	1.15675	0.213849	5.4092	6.33072e-08	8.98543e-07
Rdh10	11.0965	2.63143	0.486797	5.4056	6.4593e-08	9.15846e-07
Cygb	45.783	-1.20934	0.223842	-5.40266	6.56615e-08	9.30036e-07
Neto2	27.6057	-1.54342	0.285876	-5.3989	6.70516e-08	9.48745e-07
Tpm1	27.6301	-1.56948	0.290931	-5.39468	6.86471e-08	9.70321e-07
Espn	29.229	1.36528	0.253487	5.38601	7.20382e-08	1.01616e-06
Gprasp2	20.8437	-1.84274	0.342134	-5.38602	7.20358e-08	1.01616e-06
Armcx1	20.6272	-1.95198	0.362898	-5.37888	7.495e-08	1.05615e-06
Apc	336.226	-0.660589	0.122912	-5.37451	7.67907e-08	1.07928e-06
Apoe	81.7368	0.974062	0.181238	5.37449	7.67981e-08	1.07928e-06
Got1	129.628	-0.873309	0.162494	-5.37442	7.68277e-08	1.07928e-06
Kcnh7	27.4593	-1.98293	0.368983	-5.37403	7.69947e-08	1.07942e-06
Prrc2c	293.147	0.516049	0.096025	5.37411	7.69604e-08	1.07942e-06
Snap91	301.253	-0.500471	0.0931754	-5.37129	7.81772e-08	1.09488e-06
Ly6e	22.1988	-1.83585	0.341913	-5.36933	7.90285e-08	1.10567e-06
Ap2a1	98.8884	-0.863984	0.160981	-5.367	8.00584e-08	1.11894e-06
Tril	9.51956	2.36795	0.441243	5.36654	8.02632e-08	1.12066e-06
Chd7	135.921	0.942723	0.175858	5.36071	8.28937e-08	1.15621e-06
Tox3	23.567	1.55321	0.289953	5.35678	8.47203e-08	1.18049e-06
Lpcat4	20.146	-1.83278	0.342316	-5.35404	8.60128e-08	1.19729e-06
Efhd1	6.33581	5.10996	0.954533	5.35336	8.63348e-08	1.20055e-06
Satb2	12.5943	-4.09324	0.765001	-5.35063	8.76493e-08	1.2176e-06
Hnrnph1	43.6887	1.19969	0.224277	5.34914	8.83745e-08	1.22575e-06
Usp14	25.6284	-1.74012	0.325314	-5.34905	8.84148e-08	1.22575e-06
Robo2	89.9536	-1.2157	0.227283	-5.34884	8.85186e-08	1.22595e-06
Frzb	6.87387	3.38436	0.632894	5.34744	8.92084e-08	1.23426e-06
Mir124a-1hg	176.053	1.10904	0.207461	5.34576	9.00365e-08	1.24446e-06
Reep2	51.7723	-1.19601	0.224045	-5.33825	9.38471e-08	1.29583e-06
Gbe1	23.21	1.40497	0.263216	5.33772	9.4125e-08	1.29792e-06
Ube2o	59.7081	-1.01585	0.19032	-5.33759	9.41882e-08	1.29792e-06
Itgb8	13.866	2.24519	0.420803	5.33548	9.5294e-08	1.31185e-06
Dtna	38.7166	-1.28561	0.241079	-5.33275	9.67386e-08	1.3304e-06
Eml5	38.2637	1.435	0.269212	5.33037	9.80116e-08	1.34656e-06
Tmem30a	73.8054	-1.05415	0.197775	-5.33006	9.81802e-08	1.34752e-06
Pcsk6	15.5449	2.60604	0.488965	5.32969	9.83786e-08	1.3489e-06
Usp5	51.1213	-1.14802	0.215532	-5.32645	1.0015e-07	1.37182e-06
Gm45178	9.14819	3.36777	0.632618	5.32354	1.01768e-07	1.39258e-06
Ckmt1	86.5921	-1.06648	0.200366	-5.32265	1.02269e-07	1.39805e-06
Inpp4a	68.4956	-0.907705	0.17057	-5.32158	1.02867e-07	1.40483e-06
Syt11	138.409	-0.870143	0.16355	-5.32035	1.03571e-07	1.41303e-06
Rogdi	61.3468	0.913797	0.171831	5.318	1.04914e-07	1.42994e-06
Myo5a	159.251	-0.897177	0.168767	-5.31607	1.0603e-07	1.44371e-06
Npepps	90.3053	0.847951	0.159543	5.31487	1.06731e-07	1.45182e-06
Egfr	9.45322	2.53656	0.477437	5.31288	1.07909e-07	1.46639e-06
Glp2r	24.7955	2.01068	0.378817	5.30778	1.10966e-07	1.50644e-06
Tnks2	92.2065	0.919345	0.173239	5.30681	1.11559e-07	1.51299e-06
Plpp3	21.3131	1.80531	0.340339	5.30444	1.13017e-07	1.53125e-06
Lrp2bp	5.65434	3.57494	0.674319	5.30156	1.14819e-07	1.55413e-06
2900052N01Rik	11.6522	-3.41652	0.644499	-5.30106	1.15135e-07	1.55687e-06
Akap13	58.4022	0.995754	0.187938	5.29832	1.16876e-07	1.57576e-06
Camk1d	168.933	0.722987	0.136454	5.29838	1.16833e-07	1.57576e-06
Eml2	18.1167	-2.13526	0.403006	-5.29833	1.16863e-07	1.57576e-06
7SK	83.9728	1.07099	0.202171	5.29748	1.17413e-07	1.58096e-06
Gprc5b	16.331	-2.27343	0.429164	-5.29735	1.17492e-07	1.58096e-06
Lpcat1	62.5287	1.17854	0.222581	5.29488	1.19097e-07	1.60098e-06
Pon2	6.08067	3.28494	0.620776	5.29166	1.21211e-07	1.6278e-06
Myo5b	24.5828	-1.7782	0.336074	-5.2911	1.21583e-07	1.63122e-06
Krba1	30.6395	1.32302	0.250199	5.28785	1.23762e-07	1.65882e-06
Srrm4	80.3328	0.858944	0.162508	5.28556	1.25322e-07	1.67809e-06
Rncr4	43.6228	1.80732	0.341947	5.28537	1.25452e-07	1.67819e-06
Mtus2	52.2294	0.939286	0.177723	5.28511	1.25631e-07	1.67895e-06
Gria3	17.1228	-2.09426	0.396477	-5.28217	1.2766e-07	1.70441e-06
Mamld1	87.525	0.997421	0.189102	5.2745	1.33117e-07	1.77554e-06
Sh3pxd2b	38.9433	1.1371	0.215606	5.27396	1.33513e-07	1.77909e-06
Lgi2	11.3811	-4.03952	0.766104	-5.27281	1.34353e-07	1.78855e-06
Slc4a7	112.184	1.10753	0.210109	5.27122	1.35521e-07	1.80235e-06
Trrap	184.486	0.602443	0.114311	5.2702	1.36272e-07	1.81058e-06
Mroh1	29.6019	-1.44373	0.273953	-5.27	1.36427e-07	1.81089e-06
Adgrl1	136.258	-0.729294	0.138473	-5.26669	1.38905e-07	1.842e-06
Rasgrf2	133.039	0.97576	0.18547	5.26102	1.43262e-07	1.89794e-06
Pam	42.3694	-1.30963	0.249002	-5.2595	1.44444e-07	1.91176e-06
Alcam	13.4272	-2.46455	0.468642	-5.25893	1.44899e-07	1.91593e-06
Impg2	227.405	1.26303	0.240259	5.25694	1.46475e-07	1.93491e-06
Slc38a10	36.398	-1.42956	0.272207	-5.25174	1.50669e-07	1.98839e-06
Bsnd	5.13041	6.27386	1.19558	5.24756	1.54129e-07	2.0321e-06
Cpt1a	89.1827	1.34178	0.255714	5.24718	1.54445e-07	2.03431e-06
Zc3h4	138.572	0.715616	0.136422	5.24562	1.55759e-07	2.04966e-06
Dpp10	16.6266	-2.03842	0.388959	-5.2407	1.59972e-07	2.10308e-06
Arl8b	48.3968	-1.14693	0.218972	-5.23777	1.62525e-07	2.13459e-06
Slc2a13	23.4595	-2.35271	0.449482	-5.23427	1.65639e-07	2.17342e-06
Alk	10.155	-5.54098	1.05944	-5.23012	1.69401e-07	2.22065e-06
Sec16a	130.362	0.77957	0.149161	5.22638	1.72864e-07	2.2639e-06
Dbn1	28.9725	-1.52593	0.292193	-5.22234	1.76679e-07	2.31164e-06
Arl4c	13.1667	-2.69106	0.515785	-5.21742	1.81436e-07	2.37163e-06
Otud7b	81.0983	1.19483	0.229252	5.21186	1.86959e-07	2.44149e-06
Lars2	3838.84	-0.583543	0.112035	-5.20859	1.9028e-07	2.4825e-06
Cbfa2t3	19.2195	1.86491	0.358224	5.206	1.92953e-07	2.51499e-06
Ccdc184	12.2827	-3.18659	0.612355	-5.20382	1.9523e-07	2.54225e-06
Nrxn2	125.827	-1.29732	0.249464	-5.20042	1.98837e-07	2.58676e-06
Chrnb2	40.2848	-1.33502	0.256825	-5.19817	2.01256e-07	2.61576e-06
Chd9	108.051	0.733842	0.14119	5.19756	2.01923e-07	2.62194e-06
Aff3	30.7307	-1.64547	0.316792	-5.19418	2.05625e-07	2.66749e-06
Zbtb4	167.709	0.614932	0.118437	5.19204	2.08001e-07	2.69577e-06
Dlat	45.443	-1.18174	0.227622	-5.19166	2.08428e-07	2.69874e-06
Dnajc27	51.0415	-1.0304	0.19862	-5.18781	2.12776e-07	2.75245e-06
Trpm3	97.4022	-1.30888	0.252402	-5.18571	2.15196e-07	2.78113e-06
Sqstm1	95.4171	-0.800478	0.15458	-5.17841	2.23787e-07	2.88945e-06
Pcdhgc3	18.7588	1.69969	0.328616	5.17227	2.31261e-07	2.98314e-06
Prrt3	13.0922	-2.52355	0.488761	-5.16316	2.4281e-07	3.12917e-06
Ablim1	115.465	0.740351	0.143432	5.16167	2.44755e-07	3.15127e-06
Mpp2	153.083	1.20239	0.233006	5.16033	2.46511e-07	3.17091e-06
Aldoc	132.788	-0.754094	0.146297	-5.15453	2.54271e-07	3.26766e-06
Zfp609	98.631	0.806815	0.156947	5.14068	2.73753e-07	3.51474e-06
Cdh4	57.3225	-1.25783	0.244728	-5.13973	2.75134e-07	3.52917e-06
Necab1	16.7015	-2.27533	0.443007	-5.13611	2.80484e-07	3.59444e-06
Tubb5	222.191	-0.593454	0.115562	-5.13539	2.81563e-07	3.6049e-06
Arf3	124.542	-0.771764	0.150302	-5.13475	2.82524e-07	3.61358e-06
Nwd1	13.4971	1.85979	0.362209	5.13459	2.82767e-07	3.61358e-06
Pla2g4e	15.0783	-2.26788	0.442204	-5.12859	2.91917e-07	3.72439e-06
Tmem106c	33.4787	1.41752	0.276398	5.12855	2.91982e-07	3.72439e-06
Phactr1	85.8701	0.780797	0.152289	5.12707	2.94283e-07	3.75027e-06
Kifc2	27.3927	-1.54747	0.301887	-5.12597	2.96004e-07	3.76869e-06
Mta3	14.5567	-2.20873	0.430911	-5.12572	2.96396e-07	3.77019e-06
Notch3	20.5586	-2.75895	0.538324	-5.12506	2.9744e-07	3.77997e-06
Zmynd8	131.433	0.689274	0.134513	5.12423	2.98749e-07	3.79309e-06
Prkd1	19.4895	1.82728	0.356664	5.12326	3.00291e-07	3.80915e-06
Ptgfrn	19.884	-1.84325	0.3599	-5.12157	3.03002e-07	3.83998e-06
Bcat1	81.9797	-0.841789	0.164557	-5.11548	3.12952e-07	3.96242e-06
Cfl1	104.112	-0.768507	0.150355	-5.11129	3.19971e-07	4.04756e-06
Sema3f	52.3741	1.32201	0.259021	5.10385	3.32805e-07	4.20603e-06
Syngr3	19.6497	-1.84724	0.361974	-5.10325	3.33873e-07	4.21177e-06
Zfhx4	107.453	1.38254	0.270912	5.10326	3.33845e-07	4.21177e-06
Cyth1	16.0168	1.71563	0.3363	5.1015	3.36978e-07	4.24703e-06
Dlgap1	55.5952	-1.2115	0.237543	-5.10011	3.39455e-07	4.27433e-06
Pacs1	74.5011	-0.86	0.168697	-5.09789	3.43452e-07	4.3207e-06
Arid1a	302.117	0.495975	0.0973286	5.09588	3.47117e-07	4.36281e-06
Aplp1	136.219	-0.744712	0.146151	-5.09551	3.47802e-07	4.36742e-06
Ywhah	13.1823	-2.44663	0.480218	-5.09484	3.49041e-07	4.37896e-06
Pwwp2a	26.0488	1.53829	0.302103	5.09193	3.54446e-07	4.44271e-06
Hmgcs1	36.8364	-1.43415	0.28169	-5.09124	3.55734e-07	4.45479e-06
Mfng	5.12974	3.86267	0.759225	5.08765	3.62523e-07	4.53567e-06
Usp12	45.8134	1.25255	0.246222	5.08707	3.63634e-07	4.54543e-06
Kdm5c	130.363	0.789088	0.155128	5.0867	3.64344e-07	4.55015e-06
Epha3	7.30945	2.64843	0.521052	5.08286	3.71794e-07	4.63898e-06
Malat1	815.665	0.815258	0.16049	5.0798	3.77834e-07	4.71006e-06
Cux2	35.9357	-1.37822	0.271433	-5.07756	3.82315e-07	4.76159e-06
Ryr2	52.8644	-0.954714	0.188143	-5.0744	3.8872e-07	4.83697e-06
Kcnh5	42.291	-1.26357	0.24914	-5.07172	3.94227e-07	4.90106e-06
Cep170	67.0047	-0.873022	0.172158	-5.07106	3.95597e-07	4.91364e-06
Tspan5	87.8585	0.819734	0.161686	5.06992	3.97978e-07	4.93429e-06
Zdbf2	18.0977	-2.14225	0.422535	-5.06999	3.9783e-07	4.93429e-06
Coro1c	42.7108	-1.21468	0.239854	-5.06426	4.09983e-07	5.07854e-06
Plekho2	19.1088	1.51701	0.299563	5.06407	4.10397e-07	5.07908e-06
Cpne5	14.9321	-2.51603	0.496976	-5.06267	4.13416e-07	5.11183e-06
Cachd1	20.7189	-2.13947	0.422889	-5.05917	4.21085e-07	5.20197e-06
Ypel2	130.408	0.891703	0.176457	5.05338	4.34051e-07	5.35732e-06
Rlf	42.8645	1.25929	0.249345	5.05039	4.40901e-07	5.43698e-06
Cdc42bpa	145.767	-0.7382	0.1462	-5.04924	4.43581e-07	5.46513e-06
Copg1	93.7223	-0.748587	0.148312	-5.04737	4.47942e-07	5.51391e-06
Impdh1	364.855	0.852181	0.169178	5.03719	4.72408e-07	5.80985e-06
Dach1	55.9181	0.963301	0.191298	5.0356	4.76343e-07	5.853e-06
C130073E24Rik	9.64396	2.5608	0.508727	5.03374	4.80997e-07	5.89963e-06
Slc32a1	19.643	-1.90377	0.378198	-5.03378	4.80911e-07	5.89963e-06
Ppp3cb	92.4059	-0.773005	0.153686	-5.02976	4.91085e-07	6.01799e-06
Bves	4.7578	4.04576	0.805063	5.02539	5.02402e-07	6.15113e-06
Nr2e3	134.805	1.10895	0.220684	5.02505	5.03295e-07	6.15113e-06
Rapgef4	13.5946	-2.22791	0.443358	-5.02507	5.03248e-07	6.15113e-06
Map7d1	76.4701	-0.860785	0.171359	-5.0233	5.07916e-07	6.20209e-06
Grm1	15.6868	-2.26642	0.451374	-5.02117	5.13577e-07	6.26563e-06
Gas1	7.47841	2.49215	0.496381	5.02064	5.14987e-07	6.27726e-06
Ddb1	230.575	0.727488	0.145011	5.01678	5.25449e-07	6.39706e-06
Insyn2a	25.8063	1.22971	0.245124	5.01667	5.25747e-07	6.39706e-06
Spen	142.702	0.631962	0.125998	5.01566	5.28517e-07	6.42507e-06
Tex2	46.9995	-1.18546	0.236437	-5.01384	5.33549e-07	6.4805e-06
Insig1	15.9131	-2.18384	0.435975	-5.00909	5.46866e-07	6.63051e-06
mt-Nd4	2145.5	-0.430751	0.0859911	-5.00926	5.4641e-07	6.63051e-06
Rnf130	38.7866	-1.15803	0.231361	-5.00531	5.57725e-07	6.7562e-06
Lratd2	17.0793	1.76247	0.352214	5.00396	5.61641e-07	6.79764e-06
Tacc1	48.4716	-1.06251	0.212367	-5.0032	5.63868e-07	6.81858e-06
Ptar1	54.6349	1.02673	0.205383	4.9991	5.75985e-07	6.95898e-06
Caskin2	16.6907	1.92921	0.386464	4.99197	5.97668e-07	7.2146e-06
Cntfr	24.8132	1.31925	0.264342	4.99071	6.01566e-07	7.2506e-06
Tet2	64.86	1.12369	0.225158	4.99067	6.01707e-07	7.2506e-06
Ccser2	49.8104	-1.1337	0.227279	-4.98815	6.096e-07	7.33927e-06
Rnf182	5.57769	3.35436	0.672555	4.98749	6.11675e-07	7.35779e-06
Lrig1	13.3277	2.27833	0.456862	4.9869	6.13562e-07	7.37402e-06
Atp6v1b2	306.719	-0.513584	0.1031	-4.98143	6.31168e-07	7.57899e-06
Rgs16	10.9937	2.06351	0.415046	4.97177	6.63448e-07	7.95964e-06
Ptprk	19.947	-1.85546	0.373221	-4.97149	6.64395e-07	7.96404e-06
Spock3	17.5752	-1.81413	0.365125	-4.96852	6.74667e-07	8.08011e-06
Plagl1	29.8206	1.13795	0.229188	4.96516	6.8646e-07	8.21417e-06
Nrip1	115.834	0.809644	0.163113	4.96371	6.91605e-07	8.26854e-06
Naa40	16.1951	1.89138	0.381334	4.9599	7.05299e-07	8.42492e-06
Cdc42ep1	6.62651	2.56086	0.516422	4.95885	7.09115e-07	8.46313e-06
Gnb5	122.463	0.808931	0.163148	4.95826	7.11268e-07	8.48145e-06
Lin7a	45.5265	0.988318	0.199363	4.95739	7.14469e-07	8.50485e-06
Pfkm	42.0848	-1.17802	0.237623	-4.95752	7.14003e-07	8.50485e-06
Tmod2	139.719	-1.02374	0.206611	-4.95492	7.23595e-07	8.60601e-06
Cacnb2	124.36	0.895659	0.180776	4.95452	7.25107e-07	8.61653e-06
Zfp36l1	17.8233	1.47146	0.297222	4.95071	7.3945e-07	8.77937e-06
Cpeb4	96.5229	0.76091	0.153781	4.948	7.49792e-07	8.89446e-06
Ryr3	9.43039	2.28352	0.461614	4.94681	7.544e-07	8.9414e-06
Zdhhc5	198.818	0.762527	0.154155	4.94649	7.55642e-07	8.94839e-06
Rbbp4	58.519	0.897287	0.181524	4.94307	7.69027e-07	9.09904e-06
Scara3	5.40162	2.93325	0.594126	4.93708	7.93005e-07	9.37467e-06
Sowaha	4.8858	3.35546	0.67981	4.93588	7.97903e-07	9.42445e-06
Prpf8	371.829	0.56658	0.114858	4.93288	8.10257e-07	9.56214e-06
Rab3c	53.622	-1.25465	0.254365	-4.93247	8.11943e-07	9.57382e-06
Usp15	34.8784	-1.34967	0.274106	-4.9239	8.48383e-07	9.9949e-06
B4galnt1	10.0338	-3.47699	0.706359	-4.9224	8.54876e-07	1.00541e-05
Slc27a4	31.006	-1.43009	0.29052	-4.92254	8.54296e-07	1.00541e-05
Cplx4	46.3014	1.58262	0.321624	4.92072	8.62263e-07	1.01323e-05
Rnf208	26.6796	-1.32553	0.269464	-4.91913	8.69315e-07	1.02065e-05
Fdft1	27.1205	-1.46671	0.29832	-4.91659	8.80663e-07	1.03309e-05
Jph4	33.0118	-1.41668	0.288474	-4.91094	9.06386e-07	1.06235e-05
Ercc6	16.6892	1.73859	0.35418	4.90877	9.16511e-07	1.0733e-05
Vac14	28.1124	-1.52388	0.311778	-4.88771	1.02017e-06	1.19368e-05
Tcaf1	92.5058	-0.849014	0.173815	-4.88458	1.03649e-06	1.21174e-05
Ubn2	113.224	0.746685	0.152944	4.88207	1.04978e-06	1.22624e-05
Pkp4	48.4682	-1.07285	0.219801	-4.88098	1.05562e-06	1.23201e-05
Atcay	55.1936	-0.928393	0.190341	-4.87752	1.07426e-06	1.25269e-05
Plxna2	164.498	-0.740306	0.151801	-4.87681	1.07815e-06	1.25616e-05
Gm45179	2.86655	5.74497	1.17834	4.87548	1.08543e-06	1.26357e-05
Arhgef26	61.2871	1.21612	0.249487	4.87448	1.09094e-06	1.26891e-05
Nhlh2	14.2202	-2.29761	0.471895	-4.86889	1.12228e-06	1.30426e-05
Lrrc1	14.3376	2.13671	0.439166	4.86537	1.14245e-06	1.32657e-05
Ulk1	118.813	-0.667831	0.13734	-4.8626	1.15854e-06	1.34412e-05
Tagln3	43.9748	-1.07174	0.220473	-4.86107	1.16751e-06	1.35339e-05
Tbc1d30	57.0607	-1.28807	0.264997	-4.86071	1.16968e-06	1.35476e-05
Atp11a	105.88	0.824395	0.169629	4.85999	1.17389e-06	1.35849e-05
Wbp2	320.044	-0.420829	0.0866143	-4.85865	1.18187e-06	1.36657e-05
Ripor1	26.0947	-1.40034	0.288495	-4.85395	1.21026e-06	1.39821e-05
Cap2	20.285	-1.67666	0.345565	-4.85195	1.22256e-06	1.41052e-05
Gm38056	5.77133	2.9253	0.602922	4.85188	1.22297e-06	1.41052e-05
Bbs9	81.679	1.06682	0.220037	4.84836	1.24489e-06	1.4346e-05
Lrrc49	26.5346	-1.49062	0.307472	-4.84798	1.24724e-06	1.4361e-05
Srcin1	63.3183	-0.921625	0.190137	-4.84717	1.25237e-06	1.44081e-05
Astn2	11.1121	-2.68213	0.553379	-4.84682	1.25454e-06	1.44209e-05
Prpf40a	19.732	1.60315	0.331071	4.84232	1.28333e-06	1.47395e-05
Slc36a4	18.8337	-1.67092	0.345087	-4.84201	1.28531e-06	1.475e-05
Gcnt4	4.66757	3.45512	0.713681	4.84127	1.29011e-06	1.47926e-05
Pcnx	112.057	0.63873	0.131942	4.84097	1.29204e-06	1.48024e-05
Pdcd4	49.9188	-0.946232	0.195474	-4.8407	1.29385e-06	1.48108e-05
Ppm1l	59.4198	-0.928211	0.191808	-4.83927	1.30315e-06	1.48923e-05
Tpgs2	26.7649	-1.63646	0.338155	-4.83938	1.30242e-06	1.48923e-05
Ntrk2	54.0842	-0.912036	0.188592	-4.83604	1.32454e-06	1.51242e-05
Csnk1e	44.583	-1.04594	0.216317	-4.8352	1.33013e-06	1.51754e-05
Arntl	39.195	1.29107	0.267116	4.83335	1.34257e-06	1.53047e-05
Gtf2i	228.854	0.470665	0.0973942	4.83258	1.34777e-06	1.53512e-05
Gm49156	6.08295	5.25073	1.0869	4.83094	1.35889e-06	1.5464e-05
Onecut2	19.6723	2.12547	0.439984	4.83079	1.35993e-06	1.5464e-05
Ano3	13.1005	-2.73341	0.565854	-4.83058	1.36136e-06	1.54674e-05
Siah3	13.8272	2	0.414151	4.82916	1.37112e-06	1.55655e-05
Cpne3	18.7187	1.70071	0.352283	4.82768	1.38133e-06	1.56684e-05
Ndst1	108.677	0.729701	0.15116	4.82735	1.38365e-06	1.56817e-05
Kctd8	10.5684	-2.64459	0.547874	-4.82701	1.38601e-06	1.56955e-05
Utp14b	44.6796	-1.0984	0.227628	-4.82539	1.3973e-06	1.58103e-05
Nrg3	12.4168	-2.34703	0.486557	-4.82375	1.40887e-06	1.59281e-05
Pdc	520.076	1.10848	0.230026	4.81896	1.44311e-06	1.63018e-05
Dennd4a	91.8838	0.719629	0.149488	4.81395	1.47976e-06	1.67021e-05
Pirt	6.96517	-5.14833	1.07005	-4.81131	1.49945e-06	1.69104e-05
Phf21a	27.2504	1.26144	0.262225	4.81055	1.50519e-06	1.69612e-05
Zfp516	76.8276	1.04241	0.216721	4.80991	1.50996e-06	1.70009e-05
Adipor1	172.761	0.749866	0.155946	4.8085	1.52066e-06	1.71075e-05
Nlgn2	142.763	-0.633499	0.131764	-4.80784	1.52568e-06	1.71499e-05
Grip1	27.2078	-1.3922	0.28975	-4.80482	1.54888e-06	1.73963e-05
Id4	12.8035	-2.65049	0.551854	-4.80288	1.56397e-06	1.75515e-05
Dock9	53.2214	-1.00554	0.209432	-4.80127	1.57665e-06	1.76794e-05
Pcmtd2	103.88	1.19133	0.248164	4.80057	1.58211e-06	1.77261e-05
Reep1	24.8572	-1.4488	0.301865	-4.79951	1.59054e-06	1.77915e-05
Smim40	25.2164	1.58757	0.330773	4.79958	1.58997e-06	1.77915e-05
Magee1	57.6854	-1.38423	0.288561	-4.79702	1.61042e-06	1.79992e-05
Mettl4	15.5447	1.81588	0.378757	4.79432	1.63225e-06	1.82283e-05
Mga	84.1744	0.8054	0.16806	4.79233	1.64859e-06	1.83958e-05
Pip4k2c	50.71	1.2796	0.267279	4.78752	1.68859e-06	1.88269e-05
Cpne9	17.4924	-1.81949	0.380423	-4.78282	1.72854e-06	1.92567e-05
Pla2g5	47.4357	1.25411	0.262331	4.78062	1.74756e-06	1.94528e-05
Entpd3	4.89703	-5.19355	1.08718	-4.77707	1.77872e-06	1.97835e-05
Cpne7	3.18065	5.63985	1.18115	4.77487	1.7982e-06	1.9958e-05
Gpr153	37.2448	-1.40512	0.294259	-4.77512	1.79597e-06	1.9958e-05
Nalcn	49.8405	-0.978957	0.205025	-4.77481	1.79876e-06	1.9958e-05
Mtf1	33.2458	1.18102	0.247459	4.77258	1.81881e-06	2.01642e-05
Dennd1a	74.5896	0.828617	0.173659	4.77153	1.82836e-06	2.02536e-05
Nt5e	59.4712	1.37531	0.288309	4.77026	1.83986e-06	2.03646e-05
Asic3	6.09233	3.39877	0.712577	4.76969	1.84512e-06	2.04064e-05
Dstn	33.0413	-1.21479	0.255112	-4.7618	1.91869e-06	2.1203e-05
Galntl6	7.32215	-5.10768	1.07349	-4.75801	1.95506e-06	2.15875e-05
Zcchc18	32.7148	-1.30078	0.273424	-4.7574	1.96105e-06	2.16362e-05
Plaat3	7.12391	2.45161	0.515409	4.75664	1.96838e-06	2.16996e-05
Fmnl1	9.95736	-2.90031	0.610287	-4.75237	2.01042e-06	2.21453e-05
Stag2	48.3143	1.09303	0.230021	4.75189	2.01529e-06	2.21811e-05
Kctd12	18.9727	-1.72521	0.36319	-4.75015	2.03271e-06	2.23549e-05
Synpo	7.22562	-5.07161	1.06805	-4.74848	2.04951e-06	2.25217e-05
Cdhr1	911.776	1.00433	0.211514	4.74827	2.05162e-06	2.25268e-05
Mtor	110.239	-0.709022	0.149333	-4.74793	2.05513e-06	2.25473e-05
Chtf18	4.98502	3.0489	0.642847	4.7428	2.10784e-06	2.31071e-05
Rdh8	53.6284	1.63911	0.345743	4.74083	2.1284e-06	2.33139e-05
Cabp2	3.18194	5.56957	1.1761	4.73562	2.18383e-06	2.39019e-05
Slc7a8	68.4753	0.901361	0.190384	4.73445	2.19652e-06	2.40217e-05
Atp6ap1	100.451	-0.708066	0.149609	-4.73277	2.21478e-06	2.42022e-05
Map1lc3a	56.223	-0.958621	0.20259	-4.73184	2.22494e-06	2.42938e-05
Gm2115	15.2491	1.55819	0.32944	4.72982	2.24718e-06	2.45172e-05
Rab11fip3	47.0186	-1.07424	0.227234	-4.72745	2.27357e-06	2.47853e-05
Chst15	9.23914	-3.31825	0.702887	-4.72088	2.34822e-06	2.55585e-05
Dennd2a	17.5346	1.65837	0.351283	4.7209	2.34804e-06	2.55585e-05
Gnb1	1500.29	0.602661	0.12775	4.71752	2.38733e-06	2.59636e-05
Iqsec3	302.931	-0.912735	0.193582	-4.71497	2.41746e-06	2.62705e-05
Sh3kbp1	21.7618	-1.62603	0.345148	-4.71111	2.46369e-06	2.67517e-05
Sox6	32.4008	1.14172	0.242394	4.71021	2.47467e-06	2.68496e-05
Kirrel	86.8481	0.97945	0.207954	4.70994	2.47786e-06	2.6863e-05
Cdh2	102.391	0.651428	0.138467	4.70458	2.5439e-06	2.75572e-05
Tut4	40.3479	1.13509	0.24149	4.70035	2.59715e-06	2.81119e-05
Gngt1	129.474	1.21682	0.259093	4.69645	2.64717e-06	2.86308e-05
Adgrb2	47.9313	-1.0053	0.214073	-4.69605	2.6524e-06	2.86647e-05
Rreb1	28.0529	1.71937	0.366345	4.69331	2.68817e-06	2.90284e-05
Sf3b3	85.3139	0.742671	0.158414	4.68816	2.75678e-06	2.97459e-05
Vstm2b	15.3366	1.56016	0.332933	4.68613	2.78425e-06	3.00187e-05
Znrf3	15.7996	1.99371	0.425632	4.68412	2.81162e-06	3.029e-05
Ddr1	39.3815	0.937529	0.200207	4.6828	2.82981e-06	3.04621e-05
Phf21b	23.471	1.65604	0.353883	4.67963	2.87387e-06	3.09122e-05
Scai	44.6718	-1.0429	0.222891	-4.67897	2.88315e-06	3.09876e-05
Pou4f3	10.0778	-4.91413	1.05092	-4.67603	2.92476e-06	3.14102e-05
Kazn	29.6845	-1.48514	0.31764	-4.67556	2.93158e-06	3.14589e-05
Tac2	11.6491	-5.05074	1.08082	-4.67308	2.96718e-06	3.18161e-05
Tmem229a	6.58529	-5.00393	1.07144	-4.67029	3.00772e-06	3.22256e-05
Kif5b	45.5699	-1.10001	0.23564	-4.66821	3.0384e-06	3.25035e-05
Ncbp3	55.5679	1.03893	0.222553	4.66825	3.03771e-06	3.25035e-05
Edil3	63.5913	-0.836594	0.17922	-4.66798	3.04175e-06	3.25141e-05
Mob1b	30.0567	1.30297	0.279179	4.66716	3.05386e-06	3.26181e-05
C1ql2	10.228	-3.58171	0.76785	-4.6646	3.09219e-06	3.29762e-05
Slc14a1	5.13119	3.2109	0.688353	4.66462	3.09193e-06	3.29762e-05
Ikzf2	16.4182	2.23993	0.480442	4.66222	3.12815e-06	3.33337e-05
Clcn5	16.7321	-1.9013	0.407826	-4.66203	3.13109e-06	3.33392e-05
Shmt2	19.3503	1.51844	0.325764	4.66115	3.14455e-06	3.34565e-05
Stk32c	9.49306	-3.33732	0.716389	-4.65853	3.18481e-06	3.38587e-05
Zmiz2	109.978	-0.637329	0.136907	-4.6552	3.23667e-06	3.43834e-05
Bcl9	66.6084	0.921704	0.198028	4.65441	3.24917e-06	3.44894e-05
Lgi1	7.06912	-5.07593	1.09082	-4.6533	3.26657e-06	3.46473e-05
Aipl1	91.4672	1.20558	0.259247	4.65033	3.31402e-06	3.51235e-05
Niban1	6.82933	-5.08058	1.09412	-4.64352	3.42517e-06	3.62735e-05
Paqr8	8.92547	-3.27804	0.706381	-4.64062	3.4737e-06	3.67591e-05
Miat	9.28725	-3.36689	0.725583	-4.64025	3.47983e-06	3.67956e-05
Arid5b	57.7044	0.792027	0.170701	4.63987	3.48636e-06	3.68363e-05
Lrrtm4	5.44553	2.82698	0.609865	4.63542	3.56205e-06	3.76071e-05
Rtn4rl2	28.0362	1.45752	0.314471	4.63484	3.5721e-06	3.76841e-05
Arnt	34.6051	1.2988	0.28038	4.63228	3.6166e-06	3.81243e-05
Herc3	302.843	0.600942	0.129777	4.63057	3.64659e-06	3.83815e-05
Tmem200c	18.9279	1.44072	0.311129	4.63063	3.64552e-06	3.83815e-05
Scd1	13.9131	-1.96736	0.424929	-4.62985	3.65931e-06	3.84858e-05
Pitpna	87.4438	-0.886135	0.191539	-4.6264	3.72071e-06	3.91017e-05
Kcnj5	10.1157	-4.86726	1.05274	-4.62344	3.77428e-06	3.96343e-05
Slc2a1	76.7641	0.792469	0.171438	4.62248	3.79179e-06	3.97878e-05
Tns1	42.4821	-1.50529	0.325674	-4.62206	3.79944e-06	3.98375e-05
Trim46	12.6546	-2.01273	0.435534	-4.62129	3.81361e-06	3.99556e-05
Coro2a	9.09239	-4.11812	0.89122	-4.62077	3.82327e-06	4.00262e-05
Lsamp	131.423	-1.05225	0.227783	-4.61952	3.84625e-06	4.02361e-05
Galnt16	9.06651	-4.04862	0.876777	-4.61761	3.88176e-06	4.05767e-05
Zfp862-ps	9.57122	2.12309	0.45996	4.61582	3.91548e-06	4.0898e-05
Tef	94.8315	0.730443	0.158301	4.61426	3.94503e-06	4.11753e-05
5930430L01Rik	16.4743	1.93998	0.42087	4.60945	4.03739e-06	4.21072e-05
Nlgn3	18.1405	-1.70947	0.371128	-4.60616	4.10174e-06	4.27459e-05
Camk2d	180.58	-0.563421	0.122519	-4.59865	4.25237e-06	4.42821e-05
Pknox2	16.0828	1.48637	0.323428	4.59567	4.31355e-06	4.48511e-05
Pnmal2	79.4666	-1.06624	0.232003	-4.59581	4.31081e-06	4.48511e-05
Nptx2	18.8336	-1.78247	0.388083	-4.593	4.36916e-06	4.5395e-05
Nfatc3	35.98	1.19995	0.261268	4.59278	4.37375e-06	4.54083e-05
AI847159	60.11	1.36535	0.29734	4.59188	4.39262e-06	4.55697e-05
Limch1	36.3744	0.997847	0.217349	4.59099	4.41143e-06	4.57303e-05
Olfml3	7.52499	2.39123	0.521358	4.58654	4.50646e-06	4.66801e-05
Stau2	33.1271	-1.16559	0.254215	-4.58505	4.53876e-06	4.69793e-05
Adcy2	36.0209	-1.08992	0.237808	-4.58317	4.57989e-06	4.73692e-05
Adam11	18.6233	-1.85184	0.404232	-4.58113	4.6246e-06	4.77609e-05
Chn1	76.7173	-0.845695	0.184604	-4.58113	4.62472e-06	4.77609e-05
Zc2hc1a	18.9892	-1.67954	0.366704	-4.5801	4.64757e-06	4.79608e-05
Fnbp1	42.964	-0.985173	0.21518	-4.57836	4.68632e-06	4.83243e-05
Matk	4.78214	-5.06572	1.1067	-4.57733	4.70952e-06	4.84907e-05
Usp25	24.9242	-1.45986	0.318931	-4.57737	4.70862e-06	4.84907e-05
Glrb	48.284	-1.18686	0.25942	-4.57506	4.76079e-06	4.89819e-05
Lrpap1	28.2085	-1.28685	0.281424	-4.57262	4.81653e-06	4.95183e-05
Sgip1	203.697	-0.541046	0.118349	-4.5716	4.84009e-06	4.97233e-05
Zswim5	25.2947	1.23145	0.269443	4.57035	4.86918e-06	4.99846e-05
Gm44765	2.72569	5.40816	1.18373	4.56874	4.90669e-06	5.03081e-05
Rbbp6	68.54	0.820459	0.179583	4.56868	4.90802e-06	5.03081e-05
Bcam	11.3883	-2.50719	0.548808	-4.56843	4.91384e-06	5.03302e-05
Drd1	13.6922	1.56659	0.343225	4.56431	5.01129e-06	5.12901e-05
Stk32a	6.802	-4.89813	1.07323	-4.5639	5.0213e-06	5.13542e-05
Epb41l4a	18.7648	-1.78215	0.390583	-4.56279	5.04777e-06	5.15865e-05
Fkbp1b	6.10573	-4.87892	1.06965	-4.56123	5.08559e-06	5.19343e-05
Dgkd	46.3286	1.07874	0.236525	4.56076	5.09693e-06	5.19728e-05
Rora	243.256	0.518122	0.113603	4.56079	5.09608e-06	5.19728e-05
Denn2b	16.5149	1.54358	0.338468	4.56051	5.10295e-06	5.19955e-05
S100a16	5.74041	2.61314	0.573355	4.55763	5.17341e-06	5.26743e-05
Aqp1	34.7103	1.83383	0.402407	4.55715	5.18521e-06	5.27554e-05
Cyp46a1	11.6736	-2.39267	0.525066	-4.5569	5.19139e-06	5.27791e-05
Camkv	33.2944	-1.16562	0.255885	-4.55526	5.23216e-06	5.31543e-05
Cyp1b1	9.09836	2.13317	0.468351	4.55464	5.24748e-06	5.32704e-05
Prkaa2	38.9683	-1.05843	0.232457	-4.55323	5.28284e-06	5.35898e-05
Lrp1b	13.3075	-2.0042	0.440199	-4.55295	5.28995e-06	5.36223e-05
Pxylp1	7.54403	2.61492	0.574389	4.55252	5.30072e-06	5.36918e-05
Tmem132a	32.6977	1.14529	0.251597	4.55207	5.31208e-06	5.37672e-05
Plagl2	72.7329	1.04892	0.230464	4.55135	5.33035e-06	5.39124e-05
Phip	50.043	0.945947	0.208125	4.54509	5.49112e-06	5.54975e-05
Pou2f1	50.5087	1.08999	0.239831	4.54481	5.49859e-06	5.55321e-05
Apba2	51.0828	-0.924148	0.203511	-4.54102	5.59837e-06	5.64983e-05
Mtfr1	41.1058	1.32967	0.292869	4.54016	5.62111e-06	5.66861e-05
Rassf8	20.2097	1.48057	0.326286	4.53765	5.68854e-06	5.73239e-05
Sdk2	61.5585	1.01602	0.22392	4.53743	5.6945e-06	5.73419e-05
Pdlim7	14.2073	-1.86932	0.412063	-4.5365	5.71966e-06	5.7553e-05
Itch	46.1113	0.961831	0.212054	4.53579	5.73889e-06	5.77042e-05
Map7d2	31.2228	-1.14837	0.25327	-4.53416	5.78323e-06	5.80683e-05
Usp9x	164.88	-0.573106	0.126398	-4.53415	5.78356e-06	5.80683e-05
Cnnm1	28.4112	-1.25001	0.275725	-4.53352	5.80097e-06	5.82005e-05
Frem3	3.96286	-4.98837	1.10112	-4.53028	5.89053e-06	5.90559e-05
Gm42992	5.38278	2.65475	0.586476	4.52661	5.99373e-06	6.00467e-05
Kmt2e	168.182	0.562154	0.124213	4.52572	6.01896e-06	6.02554e-05
Sf1	166.181	0.552973	0.122213	4.52466	6.04939e-06	6.0516e-05
Kdm4a	54.0911	0.877604	0.193983	4.52412	6.0648e-06	6.06259e-05
Coro6	8.12978	-3.9813	0.880049	-4.52395	6.06952e-06	6.0629e-05
Lmo1	10.3329	2.02496	0.447832	4.5217	6.13457e-06	6.12342e-05
Septin6	17.4628	-1.60741	0.355658	-4.51953	6.19767e-06	6.18191e-05
Mrtfb	35.1956	-1.15089	0.254687	-4.51884	6.21782e-06	6.1975e-05
Bche	3.7085	4.06571	0.899849	4.51822	6.23624e-06	6.20684e-05
Gm38394	27.0388	1.23734	0.273851	4.51831	6.23346e-06	6.20684e-05
Pknox1	22.2695	1.36234	0.30156	4.51766	6.25275e-06	6.21877e-05
Huwe1	369.99	-0.373578	0.0827089	-4.51678	6.27876e-06	6.24012e-05
Gabrg2	44.2118	-1.03122	0.22834	-4.51614	6.29758e-06	6.25245e-05
Sipa1l1	52.115	0.978778	0.216733	4.51605	6.30028e-06	6.25245e-05
Snph	65.0552	-0.80919	0.179271	-4.51377	6.36843e-06	6.31551e-05
Tead1	27.057	1.33028	0.294758	4.51313	6.38793e-06	6.33028e-05
Rims4	18.1804	-1.64419	0.364436	-4.5116	6.43406e-06	6.37139e-05
Ddx19a	23.1004	1.48885	0.330254	4.50821	6.53775e-06	6.4694e-05
Flot2	19.3922	-1.55651	0.345326	-4.50736	6.56391e-06	6.48593e-05
Ppfibp1	10.0736	-2.63645	0.584918	-4.50738	6.5634e-06	6.48593e-05
Cmip	64.2229	-0.971245	0.215488	-4.50719	6.56905e-06	6.48634e-05
Sgsm1	16.0231	-1.71202	0.380233	-4.50256	6.71409e-06	6.6248e-05
Eml3	40.9259	1.12556	0.250054	4.50125	6.75536e-06	6.65595e-05
Hnrnpm	27.9368	1.2862	0.285739	4.50131	6.75364e-06	6.65595e-05
Hivep1	82.695	-0.710417	0.157875	-4.49986	6.79987e-06	6.695e-05
Plppr3	8.91485	-3.26322	0.725655	-4.49692	6.89441e-06	6.78321e-05
Fam53c	73.2485	0.836717	0.186114	4.49573	6.9332e-06	6.81649e-05
Rnf145	22.7581	1.21037	0.269447	4.49205	7.05423e-06	6.93051e-05
Impg1	160.828	1.19923	0.266999	4.49152	7.07168e-06	6.94269e-05
Dcp1a	19.107	1.45288	0.323625	4.4894	7.1424e-06	7.0071e-05
Fbrs	54.8276	0.90944	0.2026	4.48886	7.16067e-06	7.02001e-05
Nxph1	5.60195	2.43788	0.543123	4.48864	7.16796e-06	7.02214e-05
Ltbp4	17.6308	-2.84301	0.633601	-4.48707	7.22108e-06	7.06914e-05
Serinc5	15.7374	1.53681	0.342664	4.48489	7.29512e-06	7.13653e-05
Tdrd7	88.0729	0.963705	0.214895	4.48453	7.30755e-06	7.14359e-05
Dock3	60.2208	-1.01296	0.225943	-4.48327	7.35074e-06	7.1807e-05
C2cd2l	284.424	0.663651	0.148083	4.48163	7.4076e-06	7.2311e-05
Mecp2	148.131	0.650829	0.145272	4.48008	7.46153e-06	7.27857e-05
Pnpla6	31.3041	-1.24369	0.277668	-4.47907	7.49707e-06	7.30805e-05
Insr	76.5035	0.809354	0.180867	4.47485	7.64655e-06	7.44847e-05
Gpm6b	101.117	-0.66783	0.149253	-4.47449	7.65946e-06	7.45575e-05
Arhgap35	167.295	-0.51159	0.114411	-4.47151	7.7669e-06	7.55497e-05
Ppp3r1	63.2898	-1.00388	0.22452	-4.47121	7.77794e-06	7.56036e-05
Chd4	176.572	0.492229	0.110225	4.46567	7.98203e-06	7.75325e-05
Wnk2	112.321	-0.652123	0.146067	-4.46454	8.02404e-06	7.78854e-05
Ccnjl	4.81885	3.57852	0.801771	4.46327	8.07183e-06	7.82939e-05
6430548M08Rik	161.649	-0.622854	0.139661	-4.45977	8.20476e-06	7.9527e-05
Gm14506	3.61158	4.33783	0.972722	4.45947	8.21614e-06	7.95812e-05
Ccdc126	55.8529	1.33458	0.299293	4.45911	8.23017e-06	7.96609e-05
Zic1	8.89657	-3.20766	0.719934	-4.45549	8.37024e-06	8.09595e-05
Glis2	17.7592	1.45217	0.325946	4.45525	8.37948e-06	8.09918e-05
Scamp3	20.0052	-1.54607	0.347035	-4.45508	8.38631e-06	8.10008e-05
Mgat5	93.3842	-0.841228	0.188839	-4.45475	8.39925e-06	8.10688e-05
Dyrk2	151.631	0.81095	0.182295	4.44857	8.64458e-06	8.3378e-05
Dpysl3	288.867	-0.517104	0.11625	-4.4482	8.65915e-06	8.34598e-05
Cds2	197.632	-0.50077	0.112681	-4.44412	8.82523e-06	8.50009e-05
Gpam	61.5805	1.08211	0.243505	4.44391	8.834e-06	8.50257e-05
Zfp219	21.3575	1.42273	0.320196	4.4433	8.85882e-06	8.52048e-05
Cdk5r1	36.4889	-1.13781	0.256123	-4.44244	8.8946e-06	8.54891e-05
Lman1	42.3816	1.02788	0.231394	4.44213	8.90742e-06	8.55524e-05
Mpp5	27.3454	1.25897	0.283718	4.43739	9.10574e-06	8.7396e-05
Arhgef3	4.19711	-5.06001	1.14077	-4.4356	9.18171e-06	8.80635e-05
Son	298.037	0.438307	0.0988217	4.43533	9.19316e-06	8.81119e-05
Hs2st1	35.5148	1.00905	0.227627	4.4329	9.29751e-06	8.90498e-05
A230077H06Rik	4.97598	2.80212	0.632563	4.42978	9.43286e-06	9.02831e-05
Bcl2l1	55.3278	-0.876634	0.197924	-4.42914	9.46111e-06	9.04904e-05
Rad23b	75.4645	-0.739339	0.167038	-4.42617	9.59189e-06	9.16774e-05
Gab1	24.4387	1.14169	0.258003	4.42511	9.63913e-06	9.20648e-05
Stmn4	9.92576	-2.60441	0.588621	-4.42459	9.66245e-06	9.22233e-05
Septin5	29.289	-1.28612	0.29085	-4.42193	9.78219e-06	9.33013e-05
Septin3	129.437	-0.849274	0.192117	-4.42062	9.84188e-06	9.38055e-05
Irf2bpl	33.3952	0.975803	0.220842	4.41856	9.93592e-06	9.4636e-05
Mknk2	32.9683	1.00615	0.227889	4.41509	1.0097e-05	9.61037e-05
Usp37	31.4393	1.11914	0.253507	4.41463	1.01184e-05	9.62402e-05
Rap1gap	121.267	-0.902824	0.204643	-4.41169	1.02566e-05	9.74712e-05
mt-Nd6	1167.25	-0.516205	0.117011	-4.41158	1.0262e-05	9.74712e-05
Igsf3	16.4532	-1.77604	0.40274	-4.40989	1.03421e-05	9.81643e-05
Trp53bp1	40.3272	-1.01546	0.230369	-4.408	1.04329e-05	9.8958e-05
Lyst	85.5146	0.706619	0.16035	4.40672	1.04949e-05	9.94772e-05
Trp53bp2	28.2744	1.24975	0.283689	4.40533	1.05621e-05	0.000100045
Akt3	91.7081	-0.758453	0.172436	-4.39845	1.09028e-05	0.0001032
Ankrd33	82.1084	1.05771	0.240566	4.39678	1.09871e-05	0.000103927
Wars	36.4982	-1.06712	0.242718	-4.39654	1.09992e-05	0.000103969
Foxn2	6.58196	2.30183	0.523643	4.39579	1.10369e-05	0.000104254
Gm42547	18.8386	1.44643	0.329271	4.39282	1.1189e-05	0.000105618
Zbtb7b	34.2969	1.13266	0.258096	4.38853	1.14119e-05	0.000107648
Dnah8	3.63645	4.44153	1.01249	4.38676	1.15053e-05	0.000108455
Hapln4	11.2421	-2.11727	0.482706	-4.38625	1.15323e-05	0.00010856
Plekha1	33.7533	0.959935	0.21885	4.38627	1.1531e-05	0.00010856
Arap1	8.70989	2.53505	0.578	4.3859	1.1551e-05	0.000108661
Otx2os1	5.59716	3.54405	0.808187	4.38519	1.15886e-05	0.000108906
Per2	14.2398	1.57349	0.358825	4.38511	1.15928e-05	0.000108906
Fam43a	10.5103	-2.41392	0.55083	-4.38233	1.17415e-05	0.000110227
Ano2	65.9468	1.21022	0.276284	4.38036	1.18482e-05	0.000111153
Samd8	72.4206	0.89159	0.203556	4.38008	1.18637e-05	0.000111223
Trafd1	50.6537	1.14066	0.26061	4.37686	1.20399e-05	0.000112797
Gm43188	4.37942	3.56609	0.814952	4.37583	1.20972e-05	0.000113256
Hnrnpul1	91.1137	0.685636	0.156716	4.37501	1.21427e-05	0.000113605
Irx2	5.64994	-4.79545	1.09622	-4.37452	1.21702e-05	0.000113784
Prkacb	75.2753	-0.691804	0.158202	-4.37291	1.22599e-05	0.000114545
Vhl	9.61782	1.82685	0.418063	4.36979	1.24367e-05	0.000116118
C1qtnf12	8.41011	2.4418	0.558844	4.36938	1.246e-05	0.000116256
Marchf4	18.235	-1.60018	0.366359	-4.36781	1.255e-05	0.000117017
Kcnab3	15.4726	-2.01131	0.460503	-4.36763	1.256e-05	0.00011703
Slc27a1	24.4395	1.44047	0.329903	4.36634	1.26348e-05	0.000117648
Mmp14	10.8891	1.68887	0.386977	4.36426	1.27553e-05	0.000118689
Resp18	7.59407	-3.87266	0.887518	-4.36347	1.28015e-05	0.000119038
Asns	18.8292	-1.62143	0.37172	-4.36197	1.28898e-05	0.000119778
Rgmb	31.5151	-1.40391	0.321872	-4.36172	1.29045e-05	0.000119833
Macroh2a1	77.0509	0.645041	0.147898	4.36139	1.29241e-05	0.000119935
Capn1	9.34497	-2.81627	0.646218	-4.35809	1.31202e-05	0.000121673
Epha6	9.77546	-2.76786	0.635718	-4.35391	1.33729e-05	0.000123932
Mak	63.1558	1.29929	0.298516	4.35251	1.34588e-05	0.000124644
Plxnb2	43.5397	0.927351	0.213185	4.34999	1.36145e-05	0.000126
Arhgap1	36.2628	-1.00946	0.232105	-4.34914	1.36675e-05	0.000126406
Mmp9	9.00379	-4.02042	0.924831	-4.3472	1.37888e-05	0.000127271
Nme1	8.24945	1.98059	0.455574	4.34746	1.37724e-05	0.000127271
Zfp608	31.1482	1.16477	0.267935	4.3472	1.37887e-05	0.000127271
Meis2	48.9547	-0.932714	0.2147	-4.34427	1.39741e-05	0.000128894
Mapk8ip1	102.73	-0.639315	0.14721	-4.34287	1.40635e-05	0.000129631
Kalrn	23.6919	1.39848	0.322201	4.34038	1.42234e-05	0.000131018
Fam160a1	44.549	1.41603	0.326274	4.34001	1.42478e-05	0.000131154
Fabp12	20.7706	1.88368	0.43447	4.33559	1.45371e-05	0.000133728
Slc25a23	175.089	0.575772	0.132939	4.33112	1.48356e-05	0.000136382
Otor	3.61744	4.04742	0.934558	4.33084	1.48542e-05	0.000136462
Slc2a3	27.9779	-1.12806	0.260483	-4.33065	1.4867e-05	0.000136488
Cxcl16	3.70741	3.53964	0.817452	4.33009	1.49048e-05	0.000136652
Rbm33	61.8692	0.807782	0.186545	4.33022	1.48957e-05	0.000136652
Gm534	1.9077	5.62968	1.30023	4.32975	1.49278e-05	0.000136772
Ndst4	9.38214	-3.0509	0.704831	-4.32855	1.50091e-05	0.000137425
Txnrd1	14.7213	-1.90589	0.440321	-4.3284	1.50199e-05	0.000137432
Ipmk	84.6079	0.954208	0.220606	4.3254	1.52257e-05	0.000139219
Steap2	43.2293	0.907546	0.209825	4.32526	1.52354e-05	0.000139219
Gm49154	2.88142	5.36728	1.24139	4.32359	1.53512e-05	0.000140183
Myh11	11.1236	-3.114	0.720262	-4.32342	1.53628e-05	0.000140196
Lrrc7	5.62557	-4.68949	1.08502	-4.32205	1.54588e-05	0.000140978
Fam217b	21.1657	-1.41297	0.326969	-4.32141	1.55033e-05	0.00014129
Flot1	14.1892	-1.79138	0.41463	-4.32043	1.55725e-05	0.000141826
Rtn4	312.016	-0.383605	0.0887987	-4.31994	1.56072e-05	0.000142048
Pum1	106.901	0.652312	0.151009	4.31967	1.56259e-05	0.000142125
Magi1	49.1772	-0.856803	0.198393	-4.31871	1.56945e-05	0.000142654
Isl2	7.75405	-3.43214	0.795618	-4.31381	1.60465e-05	0.000145756
Gpc6	14.0278	1.65838	0.384477	4.31335	1.60802e-05	0.000145967
Crtc1	74.0504	0.729301	0.169141	4.3118	1.61933e-05	0.000146896
Mdm1	37.0818	1.51075	0.350445	4.31094	1.62559e-05	0.000147366
Pgbd5	39.445	0.898222	0.20844	4.30926	1.63799e-05	0.000148392
Tbx20	10.7637	-3.08784	0.716645	-4.30874	1.64184e-05	0.000148643
Chst11	11.492	-2.14366	0.497709	-4.30706	1.6544e-05	0.000149626
Mycbp2	127.939	-0.599249	0.139134	-4.30699	1.65488e-05	0.000149626
Gsr	20.8773	-1.54727	0.35954	-4.30349	1.68132e-05	0.000151917
Ky	7.31722	-3.35715	0.78033	-4.30222	1.69095e-05	0.000152686
Pygl	5.35119	3.0499	0.70911	4.30102	1.70011e-05	0.000153413
Sacs	29.4873	-1.32085	0.307472	-4.29584	1.74031e-05	0.000156936
Erbb4	10.0056	2.58628	0.602733	4.29091	1.77939e-05	0.000160356
Pde1a	5.2105	2.82118	0.657918	4.28804	1.80255e-05	0.000162336
Erich3	8.0517	-3.87452	0.903682	-4.28748	1.80711e-05	0.000162575
Frem1	9.95842	1.91625	0.446947	4.28742	1.80758e-05	0.000162575
Ctsf	39.966	1.03261	0.240911	4.28628	1.81692e-05	0.000163309
Zhx2	19.0774	1.21854	0.284385	4.28481	1.82899e-05	0.000164286
Kpna3	44.4544	-1.03945	0.242609	-4.28448	1.83165e-05	0.000164417
Pcdhgc4	25.1686	-1.14034	0.266459	-4.27961	1.87225e-05	0.000167952
Inpp4b	25.7127	1.06321	0.248457	4.27925	1.87528e-05	0.000168114
Abca6	3.63383	4.92474	1.15128	4.27762	1.88904e-05	0.000169237
Abhd12	41.509	-1.00348	0.234728	-4.27507	1.91079e-05	0.000171073
Ccnd3	12.7531	1.67111	0.391004	4.27389	1.92092e-05	0.000171868
Klhl3	25.5133	1.26865	0.296915	4.27276	1.93066e-05	0.000172627
Asph	25.936	-1.27246	0.297883	-4.27167	1.94017e-05	0.000173365
Nrgn	8.28441	-3.15369	0.738346	-4.27129	1.94348e-05	0.000173547
Igfn1	4.08573	4.60514	1.07835	4.27052	1.95015e-05	0.00017403
Zfp652	96.8523	0.651451	0.152613	4.26865	1.96663e-05	0.000175387
Celf2	211.038	0.44261	0.103729	4.26697	1.98148e-05	0.000176568
Katnip	86.9366	1.04994	0.246069	4.26686	1.98245e-05	0.000176568
Kat2b	27.3364	1.24734	0.292393	4.26597	1.99035e-05	0.000177157
Hcn2	13.4863	-1.75902	0.412411	-4.26521	1.99711e-05	0.000177643
Cdk5rap2	19.7943	1.50439	0.352777	4.26443	2.00412e-05	0.000178151
Plppr2	50.6007	-0.901106	0.211432	-4.26193	2.02673e-05	0.000180045
Trib2	76.5091	0.778564	0.182709	4.26121	2.03319e-05	0.000180502
Neo1	75.5219	0.620303	0.145575	4.26105	2.03473e-05	0.000180521
Zfp503	13.0234	-2.14718	0.504828	-4.2533	2.10647e-05	0.000186766
Gm44719	2.35165	5.12983	1.20621	4.25284	2.11074e-05	0.000187023
Ssbp2	38.7892	0.957893	0.225339	4.25091	2.12906e-05	0.000188403
Stxbp5l	27.8819	-1.16768	0.274689	-4.25094	2.12875e-05	0.000188403
Fam161a	38.8382	1.44461	0.339879	4.25038	2.13405e-05	0.0001886
Gnas	33.1253	-1.04195	0.245137	-4.25048	2.13314e-05	0.0001886
Per3	43.8176	0.864219	0.203334	4.25024	2.13541e-05	0.0001886
Prr5	7.28743	-3.32149	0.781532	-4.24998	2.13791e-05	0.000188699
Ndn	48.6413	-0.942986	0.22191	-4.24941	2.14335e-05	0.000189058
Slc45a1	11.0451	-1.97334	0.464431	-4.24895	2.14777e-05	0.000189327
Cdkl5	42.403	0.925578	0.217876	4.24819	2.15503e-05	0.000189845
Ap2b1	191.134	-0.436421	0.102813	-4.24479	2.18798e-05	0.000192623
Phc3	67.8476	0.705544	0.166267	4.24344	2.20123e-05	0.000193666
Glra2	9.33763	-2.43788	0.575058	-4.23937	2.24151e-05	0.000197083
Npnt	17.7542	-1.70987	0.403348	-4.23921	2.24309e-05	0.000197096
Prdx6	39.057	0.871199	0.20558	4.23775	2.2577e-05	0.000198253
Kctd16	18.0572	-1.53283	0.361763	-4.23711	2.26419e-05	0.000198695
Kif26b	23.9303	-1.57859	0.37271	-4.23544	2.281e-05	0.000199926
Ralyl	8.88895	-3.0919	0.730007	-4.23543	2.28112e-05	0.000199926
Fbxw5	30.3486	-1.14425	0.270214	-4.23459	2.28968e-05	0.000200548
Rgs10	3.47299	-4.80639	1.13536	-4.23338	2.30202e-05	0.0002015
Rab15	8.13614	-2.77583	0.655837	-4.2325	2.31108e-05	0.000202165
Atxn1	201.829	0.479449	0.113287	4.23217	2.31446e-05	0.00020218
Mast2	85.3709	-0.679749	0.160619	-4.23205	2.31568e-05	0.00020218
Pclo	390.125	-0.383641	0.0906464	-4.23228	2.31332e-05	0.00020218
Pde4d	36.3133	-1.05736	0.249951	-4.23027	2.33411e-05	0.000203659
Cntn1	107.58	-0.706508	0.167089	-4.22833	2.35436e-05	0.000205296
Cand1	104.57	-0.607554	0.143714	-4.22753	2.3627e-05	0.000205893
Xrn1	30.9311	1.20579	0.285268	4.22685	2.36986e-05	0.000206385
Vapb	37.8046	-1.04511	0.247298	-4.22613	2.37748e-05	0.000206917
Htr1b	7.51252	-3.79091	0.897182	-4.22536	2.3856e-05	0.000207493
Hpcal1	32.6822	-1.33447	0.315862	-4.22485	2.39098e-05	0.000207829
Atp9a	67.7685	-0.812221	0.192258	-4.22464	2.39327e-05	0.000207896
Gnb2	35.9959	-0.975719	0.230995	-4.22398	2.40025e-05	0.000208371
Tex47	3.64814	3.91741	0.92786	4.22198	2.42162e-05	0.000210093
Clmn	12.7426	-1.95138	0.462344	-4.22062	2.43631e-05	0.000211234
Tunar	8.08604	-3.0705	0.727644	-4.21979	2.44532e-05	0.000211881
Arl4d	31.9407	1.65471	0.392261	4.21839	2.46056e-05	0.000213068
Gars	43.1876	-1.02969	0.244104	-4.21824	2.46217e-05	0.000213073
Psd3	61.2021	-1.03239	0.244838	-4.21663	2.47984e-05	0.000214467
Creb3l2	35.1854	1.16278	0.275955	4.21365	2.51279e-05	0.000217179
Gnai1	15.6929	-1.69299	0.401981	-4.21162	2.53542e-05	0.000218997
Tmx1	16.5821	1.68966	0.401214	4.21137	2.53824e-05	0.000219103
Srebf1	38.854	0.92741	0.220236	4.21097	2.54273e-05	0.000219352
Dbp	37.1768	0.931446	0.221217	4.21056	2.54741e-05	0.000219618
Amigo2	28.462	0.989096	0.234924	4.21029	2.55045e-05	0.000219742
Nell1	7.44715	-3.73318	0.887296	-4.20737	2.58364e-05	0.000222462
Ghitm	90.9105	-0.632014	0.150245	-4.20657	2.59281e-05	0.000223112
Rims2	114	0.669011	0.159052	4.20623	2.59669e-05	0.000223306
Man1c1	22.0917	1.17229	0.278737	4.20573	2.60236e-05	0.000223653
Ndfip1	194.902	-0.460403	0.109524	-4.20367	2.62619e-05	0.00022556
Trim3	22.1268	-1.45643	0.346539	-4.2028	2.63639e-05	0.000226294
Mt3	7.09872	-3.75736	0.894436	-4.20082	2.65955e-05	0.000228139
Ubqln2	125.554	-0.572794	0.136426	-4.19857	2.68604e-05	0.000230268
Stim2	25.4791	1.06448	0.253627	4.19702	2.70452e-05	0.000231708
Six3os1	47.3395	0.872296	0.207948	4.19478	2.73136e-05	0.000233861
Nmnat3	3.43199	3.76646	0.898056	4.19401	2.74062e-05	0.000234507
Cd9	8.30426	1.93783	0.462087	4.19365	2.74496e-05	0.000234733
Lpl	11.2824	-2.52265	0.601717	-4.19242	2.75992e-05	0.000235865
Smchd1	45.6944	0.988993	0.235941	4.19169	2.76887e-05	0.000236482
Vax2os	42.8485	1.30305	0.31114	4.188	2.81428e-05	0.000240212
Crocc	37.1067	1.28615	0.307301	4.1853	2.84789e-05	0.000242779
Pvalb	7.18136	-3.72887	0.890943	-4.18531	2.84779e-05	0.000242779
Tusc3	24.9981	-1.29608	0.309833	-4.18315	2.87502e-05	0.000244939
Nhsl2	18.3041	-1.48775	0.356013	-4.17892	2.92901e-05	0.000249383
Tacc2	54.2648	-0.969979	0.232228	-4.17684	2.95588e-05	0.000251516
Sorcs2	49.8257	1.1969	0.286602	4.17616	2.96472e-05	0.000252112
Sp1	33.5865	1.16655	0.2794	4.17519	2.97733e-05	0.000253027
Cry1	23.1017	1.32202	0.316666	4.1748	2.98254e-05	0.000253313
Sh3bgrl3	12.6978	-1.74054	0.41694	-4.17457	2.98552e-05	0.000253409
Cyfip1	14.7555	1.38541	0.33203	4.17256	3.01199e-05	0.000255498
Samd7	55.8679	1.29399	0.31032	4.16984	3.04809e-05	0.0002584
Plxdc1	3.50184	-4.82555	1.15755	-4.16876	3.06265e-05	0.000259474
Ppm1d	31.1784	1.2014	0.288246	4.16798	3.07312e-05	0.000260201
Alms1	38.8978	1.01581	0.243952	4.16395	3.12792e-05	0.000264677
Atp6v1c1	41.6644	-0.90161	0.216709	-4.16047	3.17599e-05	0.00026858
Gngt2	11.6293	2.60088	0.625785	4.15619	3.23593e-05	0.00027348
Mgst3	9.35851	-2.46725	0.594174	-4.1524	3.29008e-05	0.000277885
Stt3b	47.9793	0.80871	0.194831	4.15084	3.31257e-05	0.000279613
Farp2	24.5735	1.29539	0.312118	4.15033	3.32e-05	0.000280068
Asic1	9.87691	-2.23947	0.539687	-4.14957	3.331e-05	0.000280823
Kank4	3.30633	-4.7902	1.15494	-4.14759	3.35993e-05	0.000283088
Sp4	94.3061	0.762411	0.18383	4.14737	3.36316e-05	0.000283186
Zfp236	48.8978	0.831988	0.200767	4.14404	3.41233e-05	0.00028715
Med12	34.481	1.03755	0.250748	4.13783	3.5061e-05	0.00029486
2310022B05Rik	23.6919	1.11341	0.269255	4.13514	3.54744e-05	0.000298021
Socs7	77.6823	0.776077	0.187681	4.1351	3.54802e-05	0.000298021
Prodh	3.27933	4.11174	0.995213	4.13151	3.60382e-05	0.000302523
Stxbp3	10.8439	2.13622	0.51713	4.13092	3.61311e-05	0.000303117
Ap1m1	32.1721	-1.08234	0.262102	-4.12947	3.63594e-05	0.000304846
Stat6	7.25422	-3.26103	0.790144	-4.12713	3.67314e-05	0.000307777
Rrh	3.31183	4.78788	1.16016	4.1269	3.67684e-05	0.000307899
Fgf14	11.6737	-1.89681	0.460026	-4.12326	3.73545e-05	0.000312616
Ogfrl1	45.6141	-0.92784	0.225139	-4.12118	3.76934e-05	0.00031526
Mafb	13.2965	-2.36262	0.574027	-4.11587	3.85721e-05	0.000322413
Sema3a	9.29871	-2.40457	0.584375	-4.11477	3.87557e-05	0.000323751
Ahnak	11.0103	-2.0223	0.491816	-4.1119	3.92413e-05	0.000327608
Stk24	36.6251	-1.01137	0.245993	-4.11137	3.93325e-05	0.00032817
Clstn2	49.6736	-2.59159	0.63051	-4.1103	3.95142e-05	0.000329485
Aak1	295.282	-0.386732	0.0941412	-4.108	3.99107e-05	0.000332589
Fez1	17.1646	-1.47175	0.358576	-4.10442	4.0533e-05	0.00033757
Agap2	42.1376	-1.07042	0.260848	-4.10361	4.06748e-05	0.000338545
Nckap5	21.4388	1.45459	0.35474	4.10043	4.12381e-05	0.000342818
Syne1	103.546	0.577529	0.140843	4.1005	4.1225e-05	0.000342818
Slc7a14	43.4834	-1.19142	0.290749	-4.09775	4.1719e-05	0.000346606
Atp6v1a	173.836	-0.451949	0.110333	-4.09624	4.19909e-05	0.000348443
Dnajc6	163.251	-0.50953	0.124387	-4.09632	4.19766e-05	0.000348443
B4galt6	30.2208	-1.0692	0.261058	-4.09563	4.21029e-05	0.00034911
Bsg	175.324	0.488799	0.119353	4.0954	4.21444e-05	0.00034911
Htr5a	3.22101	-4.67137	1.14064	-4.09538	4.21476e-05	0.00034911
Tnpo2	55.7561	-0.840288	0.205323	-4.09251	4.26728e-05	0.000353247
Hmgcr	48.8988	-0.909009	0.22224	-4.09021	4.30977e-05	0.00035655
Chrm1	7.18353	-4.36356	1.06693	-4.08982	4.31715e-05	0.000356945
Fcho2	21.9152	1.23014	0.300866	4.08866	4.3387e-05	0.000358511
Klhl1	6.60173	-3.64074	0.891713	-4.08286	4.44839e-05	0.000367354
Lyrm9	16.3292	-1.81107	0.443864	-4.08024	4.49901e-05	0.000371311
Scn3a	17.7069	-1.3765	0.337485	-4.0787	4.52888e-05	0.000373551
B2m	8.76659	-2.42774	0.595541	-4.07653	4.57133e-05	0.000376826
Mark1	20.279	-1.26772	0.311076	-4.07527	4.59618e-05	0.000378647
Slc29a4	15.8898	-1.63997	0.402526	-4.07419	4.61745e-05	0.000380171
Clcn6	61.2324	-0.742166	0.18231	-4.07089	4.68329e-05	0.00038536
Ddx24	63.7582	-0.749092	0.184124	-4.06842	4.7333e-05	0.000389242
Ldlr	7.74054	-2.69811	0.663217	-4.06822	4.73745e-05	0.000389351
Jph3	21.068	-1.28282	0.315851	-4.06145	4.87681e-05	0.000400563
Nrm	16.2706	1.84936	0.455457	4.06044	4.89797e-05	0.000402062
Syt3	28.8912	-1.07686	0.265247	-4.05983	4.91085e-05	0.000402877
Spry2	34.2146	1.37095	0.337738	4.0592	4.92409e-05	0.000403722
Gm15459	40.8082	-0.991631	0.244383	-4.05769	4.95607e-05	0.000406102
Ppp4r3a	29.0349	1.13876	0.280881	4.05425	5.02957e-05	0.000411879
Gtf2a1	45.9014	0.980455	0.241871	4.05362	5.04303e-05	0.000412734
Ankrd6	11.1863	1.62917	0.402166	4.051	5.09996e-05	0.00041705
Tmbim6	118.779	0.592677	0.146307	4.05091	5.10184e-05	0.00041705
Cspg4	8.92016	-2.93535	0.724742	-4.0502	5.11733e-05	0.000418067
Rbms1	7.37697	-4.29629	1.06092	-4.04961	5.1304e-05	0.000418886
Adamts1	6.71324	2.05521	0.507566	4.04916	5.14025e-05	0.000419441
Zfp37	14.593	1.68578	0.416554	4.04696	5.18867e-05	0.00042314
Spred3	23.3344	1.22273	0.302174	4.04645	5.2e-05	0.000423813
Carmil3	13.9218	-1.74147	0.430601	-4.04429	5.24817e-05	0.000427425
Cotl1	24.2572	1.31383	0.324868	4.04418	5.25056e-05	0.000427425
Dhrs3	85.0612	0.989486	0.244836	4.04142	5.31279e-05	0.000432198
Tspan7	176.331	-0.506935	0.125438	-4.0413	5.31549e-05	0.000432198
Sh3bp4	12.4935	-1.97791	0.489593	-4.03991	5.34719e-05	0.000434519
Cnga1	153.61	1.10123	0.272658	4.03888	5.37065e-05	0.000436166
Idh3a	62.8613	-0.734479	0.181876	-4.03835	5.38282e-05	0.000436897
Dennd4c	13.7526	1.76047	0.436093	4.03691	5.41597e-05	0.000439327
Cracd	23.0471	-1.30474	0.323356	-4.03499	5.4604e-05	0.00044267
Atp13a2	53.1558	-0.81209	0.201309	-4.03404	5.48258e-05	0.000443889
Gsap	3.12899	4.76617	1.18148	4.03407	5.48201e-05	0.000443889
Zfp451	47.0535	0.837339	0.207574	4.03393	5.48514e-05	0.000443889
Tm7sf3	35.5962	1.11495	0.276561	4.03147	5.54288e-05	0.000448297
Lbhd1	52.5414	1.23808	0.307183	4.03043	5.56759e-05	0.00045003
Syndig1l	15.6976	-1.65123	0.409763	-4.02972	5.58441e-05	0.000451124
Npdc1	39.4934	-0.932817	0.231515	-4.02919	5.59703e-05	0.000451878
Eif5a2	14.213	-1.77305	0.440106	-4.0287	5.60872e-05	0.000452555
Lancl2	31.7835	-1.01943	0.253109	-4.02764	5.63384e-05	0.000454315
Zfp654	51.8722	1.07159	0.266073	4.02742	5.63921e-05	0.000454481
Anxa5	10.4244	-1.99206	0.494754	-4.02637	5.66453e-05	0.000456254
Mid2	12.5722	-1.68429	0.418362	-4.02592	5.67527e-05	0.000456851
C030017B01Rik	9.52268	-2.12476	0.528043	-4.02385	5.72551e-05	0.000460085
Slc1a1	12.8391	-1.8994	0.472021	-4.02396	5.72277e-05	0.000460085
Spon1	54.6268	0.897118	0.222936	4.0241	5.71928e-05	0.000460085
Serpina3n	3.00436	-4.50014	1.11842	-4.02366	5.72999e-05	0.000460177
Baiap3	10.4678	1.97508	0.490918	4.02324	5.74039e-05	0.000460742
Bmi1	29.7804	1.14937	0.285882	4.02043	5.8093e-05	0.000466
Snca	7.3298	-4.2809	1.06542	-4.01803	5.86869e-05	0.000470489
Dcaf11	26.5807	1.02834	0.255955	4.01767	5.87774e-05	0.00047094
Tcp11l1	31.4561	-1.02834	0.255987	-4.01717	5.89017e-05	0.00047166
Sytl2	7.35745	-2.90495	0.72389	-4.01298	5.99573e-05	0.000479833
Cacng2	27.4951	-1.25107	0.3119	-4.01114	6.04273e-05	0.000483313
Nap1l3	12.1463	-1.83002	0.456321	-4.01038	6.06198e-05	0.00048457
Setd1b	116.164	0.600503	0.149816	4.00826	6.11674e-05	0.000488663
Atad2b	48.0569	1.04507	0.26093	4.00516	6.19765e-05	0.000494839
Ap1s2	16.5461	-1.59507	0.398385	-4.00384	6.23236e-05	0.000497321
Tmed8	23.749	-1.23625	0.309097	-3.99956	6.34612e-05	0.000506104
Olfm2	20.1484	-1.37444	0.343693	-3.99903	6.36014e-05	0.000506927
Ccdc85a	10.2532	-2.09374	0.523883	-3.99657	6.42663e-05	0.00051193
Cnksr2	20.8084	-1.2814	0.320654	-3.99622	6.43623e-05	0.000512397
Kdm4c	62.8212	0.994236	0.248952	3.99368	6.50551e-05	0.000517613
Dpy19l3	14.2969	1.40804	0.35271	3.99205	6.55034e-05	0.000520877
Opn1sw	215.621	1.19586	0.29962	3.99126	6.57227e-05	0.000522318
Fads1	36.0614	-0.921036	0.230932	-3.98834	6.65367e-05	0.000528482
Ppt2	14.574	1.76588	0.442804	3.98794	6.66504e-05	0.000529079
Phf12	67.8706	0.809641	0.203059	3.98722	6.68521e-05	0.000530373
Rbm5	45.7303	0.804338	0.201936	3.98313	6.80145e-05	0.000539283
Specc1	18.5443	-1.35062	0.339186	-3.98195	6.83509e-05	0.000541637
Sorcs1	30.3541	-1.02431	0.257337	-3.98043	6.87894e-05	0.000544798
Flywch1	36.4883	-0.923428	0.23205	-3.97944	6.90772e-05	0.000546761
Atat1	14.9313	-1.58829	0.399156	-3.97913	6.91687e-05	0.00054717
Crim1	42.8187	-1.03037	0.258997	-3.9783	6.94085e-05	0.000548751
Nab2	3.51499	-4.42081	1.11203	-3.97544	7.02483e-05	0.000555071
Zfp24	22.852	1.2807	0.322165	3.97527	7.02988e-05	0.00055515
Inpp5a	20.9883	-1.24633	0.313539	-3.97506	7.03626e-05	0.000555334
Cpne8	6.94111	-3.57013	0.898184	-3.97483	7.04286e-05	0.000555536
Pkp1	3.27948	-4.57863	1.1523	-3.97346	7.08372e-05	0.000558438
Alg10b	58.6689	0.941059	0.236872	3.97285	7.10173e-05	0.000559536
Myo3b	2.79567	-4.52338	1.13901	-3.97133	7.14715e-05	0.000562792
Lrp3	32.8003	-0.983099	0.247667	-3.96944	7.20416e-05	0.000566956
Eci1	6.30363	2.48802	0.627261	3.96649	7.29396e-05	0.000573694
Nr3c1	32.9484	1.1572	0.291899	3.96438	7.35875e-05	0.000578458
Nudcd3	39.5645	-0.930767	0.234824	-3.96367	7.38048e-05	0.000579834
Gca	10.7743	1.70193	0.429509	3.96251	7.41664e-05	0.000582342
1700128E19Rik	2.53268	5.02725	1.26911	3.96124	7.45602e-05	0.000585099
Ranbp2	120.344	0.558304	0.141065	3.95777	7.56515e-05	0.000593324
Apc2	109.138	-0.717304	0.18126	-3.95732	7.57938e-05	0.000594024
Pcf11	41.5628	0.967227	0.244421	3.95722	7.58274e-05	0.000594024
Tcf3	11.251	1.63876	0.414221	3.95625	7.61343e-05	0.000596089
Slc48a1	44.1328	-0.907856	0.229563	-3.95471	7.6628e-05	0.000599612
Zfand6	16.9847	1.54601	0.391307	3.9509	7.78594e-05	0.0006089
Nacad	69.585	-0.682684	0.172817	-3.95034	7.80414e-05	0.000609976
Pmepa1	36.7455	0.955018	0.241906	3.94789	7.88416e-05	0.00061588
Tfap2d	4.20142	-4.33062	1.09728	-3.94669	7.92392e-05	0.000618634
Itpr1	26.5246	-1.26282	0.320061	-3.94557	7.9612e-05	0.000621191
Barhl2	19.1626	-1.58881	0.402744	-3.94496	7.98128e-05	0.000622404
Hif3a	4.64342	2.41689	0.612761	3.94427	8.00441e-05	0.000623853
Slc7a1	11.4853	-2.0701	0.525386	-3.94014	8.1434e-05	0.000634326
Gm11655	3.08733	4.61755	1.17206	3.9397	8.15828e-05	0.000635124
8030462N17Rik	57.6119	0.867473	0.220244	3.9387	8.19255e-05	0.00063743
Cdip1	91.8771	-0.664149	0.168648	-3.93808	8.21353e-05	0.000638701
Zfp804a	19.1289	1.1114	0.282244	3.93772	8.22611e-05	0.000639317
Hnrnpu	159.962	0.571669	0.145186	3.93749	8.23399e-05	0.000639567
Gphn	39.9833	-0.878418	0.223117	-3.93702	8.24982e-05	0.000640434
Ubfd1	29.5056	-1.07145	0.272259	-3.93541	8.30531e-05	0.000644377
Gm43426	2.77497	4.03364	1.02563	3.93285	8.39441e-05	0.000650923
Rsrc2	24.8	1.2055	0.306688	3.93073	8.46901e-05	0.000656336
Cspg5	71.4624	0.649403	0.165228	3.93036	8.48195e-05	0.000656969
Hpcal4	43.4173	0.92786	0.236101	3.92993	8.49691e-05	0.000657756
Casz1	233.091	0.761842	0.193917	3.9287	8.54076e-05	0.000660777
Clcn4	42.5342	-0.898134	0.228785	-3.92566	8.64908e-05	0.000668781
Fut8	12.7547	-1.63901	0.417552	-3.92528	8.66303e-05	0.000669482
Cirbp	23.0347	1.12121	0.28568	3.9247	8.68385e-05	0.000670714
Stard7	70.58	0.906616	0.23129	3.91982	8.86148e-05	0.000684048
Btg2	18.7159	1.40037	0.357402	3.91818	8.92211e-05	0.000687994
Sirt1	14.1596	1.57987	0.403218	3.91816	8.92262e-05	0.000687994
Dnm2	29.6602	1.14022	0.29113	3.91654	8.98281e-05	0.000692246
Fry	165.801	-0.596141	0.152224	-3.91621	8.99519e-05	0.000692812
Gm44240	2.67362	4.03261	1.02976	3.91605	9.00119e-05	0.000692884
Avl9	29.765	0.941597	0.240457	3.91586	9.00812e-05	0.000693029
Rnf122	8.28364	2.40853	0.615417	3.91366	9.09089e-05	0.000699006
Cd151	8.76544	-2.07231	0.529566	-3.91323	9.10694e-05	0.000699848
Pkn2	14.2786	1.496	0.382409	3.91204	9.15197e-05	0.000702914
Esrrg	66.892	0.719983	0.184108	3.91066	9.20439e-05	0.000706545
Rab2a	22.1217	-1.21543	0.310868	-3.9098	9.23738e-05	0.000708681
Arf4	25.2603	1.01446	0.259491	3.90943	9.25138e-05	0.000709359
Erlin2	26.768	1.11705	0.28582	3.90822	9.29792e-05	0.000712529
Miga2	12.8627	-1.78641	0.45715	-3.90772	9.31721e-05	0.000713609
D10Wsu102e	40.9772	1.02037	0.261154	3.90716	9.33889e-05	0.000714871
Vgf	7.66544	-2.85299	0.730269	-3.90677	9.35387e-05	0.000715618
Lhfp	7.80138	-2.50068	0.640157	-3.90635	9.37017e-05	0.000716466
Nucks1	90.751	0.545887	0.139806	3.9046	9.43824e-05	0.000721268
S100b	2.85618	-4.46918	1.14479	-3.90393	9.46443e-05	0.000722868
Mapk6	45.9331	0.80469	0.206162	3.90319	9.49334e-05	0.000724672
Hif1a	377.8	0.430607	0.110345	3.90238	9.52502e-05	0.000726687
Sec14l1	122.891	0.516561	0.132406	3.90133	9.56667e-05	0.000729459
Ankrd12	104.869	0.601287	0.15416	3.90042	9.6026e-05	0.000731489
Celf1	79.5378	0.650439	0.166769	3.90025	9.60929e-05	0.000731489
Numbl	22.724	-1.21745	0.312145	-3.90026	9.60904e-05	0.000731489
Dgkz	29.4476	-1.04122	0.267	-3.8997	9.631e-05	0.000732735
Mta2	57.9676	0.90507	0.232189	3.89799	9.69928e-05	0.000737521
Ccnt1	40.3305	0.953911	0.244827	3.89627	9.76852e-05	0.000741964
Eif1ax	36.7583	-0.958731	0.24606	-3.89634	9.76586e-05	0.000741964
Rab7	55.7348	-0.735465	0.188778	-3.89592	9.78249e-05	0.000742204
Susd4	30.1203	-0.998665	0.256336	-3.89593	9.78236e-05	0.000742204
Ldlrap1	4.15005	2.54246	0.652752	3.89499	9.82023e-05	0.000744655
Shank3	26.3469	-1.13566	0.291631	-3.89418	9.85331e-05	0.000746751
Emc8	20.8306	1.08843	0.279562	3.89334	9.88722e-05	0.000748495
Ntrk1	2.68281	-4.5266	1.16264	-3.89338	9.88551e-05	0.000748495
Prmt2	16.9714	-1.35397	0.347786	-3.89311	9.89681e-05	0.000748808
Tmem59l	33.1362	-0.928091	0.238624	-3.88935	0.000100515	0.000760093
Numa1	65.447	0.655594	0.168681	3.88658	0.000101664	0.000768361
St6galnac4	11.9428	1.52275	0.391958	3.88498	0.000102336	0.000773015
Itgb1	22.7168	-1.17035	0.301521	-3.88148	0.000103823	0.000783816
Ubap1l	36.6013	1.26641	0.32651	3.87862	0.000105052	0.000792655
Tmod1	3.07639	3.29145	0.848684	3.87829	0.000105192	0.000793273
Lpgat1	99.0148	0.670433	0.172894	3.87772	0.000105441	0.000794385
Mcu	34.393	0.906649	0.233812	3.87769	0.000105455	0.000794385
Grb14	6.68655	-2.79134	0.719967	-3.87704	0.000105735	0.000796059
Tmem50b	34.5875	-0.94945	0.244939	-3.87627	0.00010607	0.00079814
Nup98	80.1849	0.675381	0.174262	3.87567	0.000106333	0.000799683
Inpp5f	28.9645	-0.970405	0.250472	-3.8743	0.000106931	0.000803297
Phc2	60.8173	0.750673	0.193753	3.87438	0.000106898	0.000803297
Nrip2	9.82859	-2.15203	0.555658	-3.87294	0.000107529	0.000807348
Met	7.8732	1.86491	0.481596	3.87235	0.000107791	0.000808878
Scarb2	56.5912	-0.82554	0.213299	-3.87033	0.000108686	0.000815148
Tmem255a	9.36631	-2.20292	0.569448	-3.86852	0.0001095	0.000820798
Cobl	35.1775	-0.925191	0.239511	-3.86283	0.000112079	0.000839676
Cnn3	14.6786	1.63314	0.42288	3.86195	0.000112485	0.000841798
Dkk3	92.3156	0.665498	0.172317	3.86206	0.000112437	0.000841798
Peg13	107.313	-0.566551	0.146721	-3.86142	0.000112729	0.000843164
Sdc4	30.4617	1.34545	0.348499	3.8607	0.000113063	0.000845204
Cdh24	8.80868	-2.5128	0.651525	-3.8568	0.000114881	0.000858323
Slc18a3	6.11893	-4.10044	1.06364	-3.85511	0.000115678	0.000863809
Ncor2	214.671	0.392989	0.102042	3.85125	0.000117518	0.000877068
Gm38057	3.41932	3.69498	0.960115	3.84848	0.000118852	0.000886542
Prtg	7.40176	2.23858	0.581837	3.84744	0.000119361	0.000889855
Gm43187	3.12111	3.67928	0.95657	3.84633	0.000119902	0.000893406
Man2a2	133.833	0.58905	0.153172	3.84567	0.000120223	0.00089531
Trim66	8.23104	-2.46943	0.642317	-3.84457	0.000120765	0.000898864
Dclre1b	6.68773	2.23573	0.581883	3.84223	0.00012192	0.000906964
Lfng	3.08284	4.11705	1.07171	3.84157	0.000122249	0.000908923
Sufu	30.5159	1.11642	0.290712	3.84029	0.000122887	0.000913169
Ddx25	22.788	-1.0985	0.286084	-3.83978	0.000123144	0.000914586
Lzts3	18.8546	-1.41356	0.368606	-3.83487	0.000125633	0.000932566
2210016L21Rik	39.8565	-0.844788	0.22036	-3.83368	0.000126241	0.000936573
Asxl3	9.82086	-1.86587	0.48684	-3.8326	0.000126795	0.000940174
Guca1b	114.141	1.24648	0.325434	3.83021	0.000128036	0.00094886
Trim36	24.6589	-1.44417	0.377195	-3.8287	0.000128821	0.000954162
Zhx1	40.6459	-0.874179	0.228353	-3.8282	0.000129084	0.000955601
Eif4g1	114.859	-0.562232	0.146891	-3.82754	0.000129428	0.000957627
Atf6	64.9528	0.701137	0.183212	3.82691	0.000129759	0.000959117
Efnb2	12.8903	-1.66321	0.434633	-3.82669	0.000129877	0.000959117
Efr3b	47.9924	-0.800353	0.209154	-3.82663	0.000129909	0.000959117
Gpr137c	21.4475	1.35747	0.35474	3.82665	0.000129899	0.000959117
Lingo4	6.00237	-3.45369	0.902775	-3.82564	0.000130433	0.000962471
Rassf5	8.89179	-2.01228	0.526073	-3.82509	0.000130725	0.000964109
Enah	75.9811	-0.650394	0.170098	-3.82364	0.000131495	0.000969266
Adar	48.8632	-0.829299	0.216898	-3.82346	0.000131591	0.000969454
Rcan3	53.3044	0.71363	0.186855	3.81916	0.000133907	0.000985987
Zcchc8	27.3211	1.17053	0.30651	3.81889	0.000134054	0.000986535
Dusp7	73.755	0.731606	0.191604	3.81832	0.000134366	0.0009883
Eri3	50.1894	-0.798045	0.209017	-3.81808	0.000134495	0.000988724
Lingo2	6.00353	-3.03911	0.796354	-3.81628	0.000135477	0.000995407
Adam15	8.3646	-2.26927	0.594865	-3.81476	0.000136317	0.00100105
Ifngr2	19.3442	-1.4034	0.368003	-3.81356	0.000136977	0.00100535
C130071C03Rik	10.7644	1.50417	0.394461	3.81322	0.000137168	0.00100621
4632427E13Rik	6.23199	2.23955	0.587812	3.80998	0.000138978	0.00101895
Rfk	20.299	-1.34965	0.354488	-3.80733	0.000140476	0.00102938
Eif4g2	402.426	0.33589	0.0882388	3.80661	0.000140886	0.00103184
Map11	21.7913	-1.15496	0.303425	-3.80641	0.000141	0.00103212
Nin	23.7615	1.54711	0.406488	3.80605	0.000141205	0.00103307
Rbck1	21.9204	1.07887	0.283653	3.80348	0.000142677	0.00104329
Mtmr6	17.4745	-1.49171	0.392536	-3.80018	0.000144593	0.00105638
Rhof	6.88087	-2.54005	0.668413	-3.80013	0.000144622	0.00105638
Calm2	21.7208	-1.31081	0.344986	-3.7996	0.00014493	0.00105807
Hsbp1	54.8026	-0.746822	0.19662	-3.7983	0.000145693	0.00106307
Wnt2b	8.66677	-2.21481	0.58335	-3.7967	0.000146633	0.00106936
Lsm14b	24.1511	-1.16348	0.306464	-3.79648	0.000146768	0.00106977
A830018L16Rik	3.64095	-4.20842	1.10919	-3.79414	0.000148154	0.0010793
Fam234a	19.724	1.14263	0.301292	3.79245	0.000149167	0.00108553
Fam3c	28.5495	1.20768	0.318436	3.79255	0.000149108	0.00108553
Rnf165	34.889	0.825568	0.217731	3.79169	0.000149628	0.00108832
Itga7	2.86154	-4.43014	1.16925	-3.78888	0.000151327	0.00110008
Nars	41.9815	-0.852526	0.225025	-3.78859	0.000151505	0.0011008
Acta2	13.6275	-4.72784	1.24854	-3.78669	0.00015267	0.00110867
Pogz	81.4125	0.594886	0.157142	3.78567	0.000153296	0.00111263
Htra1	12.3611	1.86907	0.494109	3.78271	0.00015513	0.00112535
Mxd1	44.1598	0.819644	0.216698	3.78242	0.000155311	0.00112552
Tulp3	9.1848	1.59904	0.422757	3.78241	0.000155317	0.00112552
Ccdc88c	10.9516	1.4	0.370367	3.78004	0.000156806	0.0011357
Tlcd4	15.7231	-1.3889	0.367446	-3.77988	0.000156905	0.00113582
Frat1	11.4555	1.58182	0.418651	3.77838	0.000157854	0.00114209
Wdr17	115.689	0.791829	0.209697	3.77606	0.000159329	0.00115215
Oxr1	61.9868	-0.734564	0.194575	-3.77522	0.000159869	0.00115545
Pcgf3	19.3388	-1.41865	0.375856	-3.77446	0.000160354	0.00115834
Rhob	31.3949	-0.96645	0.256166	-3.77275	0.000161459	0.00116572
Gm49153	3.28572	3.83273	1.01622	3.77154	0.000162242	0.00117075
Rnf144b	12.4253	1.60694	0.426155	3.77078	0.000162736	0.0011737
Asic2	21.676	-1.2484	0.331206	-3.76924	0.000163745	0.00118036
Tia1	20.4697	1.16154	0.308206	3.76871	0.00016409	0.00118223
Ide	76.5781	0.701511	0.186222	3.76707	0.000165175	0.00118941
Parm1	15.1798	-1.57878	0.41923	-3.7659	0.000165948	0.00119435
Rimbp2	20.1287	-1.28099	0.340287	-3.76446	0.000166911	0.00120066
Wnk1	256.887	-0.358682	0.0952909	-3.76408	0.000167166	0.00120186
Ppm1h	69.6032	0.669664	0.178095	3.76015	0.000169809	0.00122023
Aacs	16.1876	-1.51659	0.403573	-3.75791	0.000171342	0.00123059
Zfp518b	20.645	1.17706	0.313262	3.75744	0.000171659	0.00123223
Abca5	38.1942	0.82818	0.220869	3.74965	0.000177079	0.00127047
Ctdsp2	31.9079	0.900233	0.240103	3.74936	0.000177287	0.0012713
Gm16551	3.3325	2.89146	0.771794	3.74641	0.000179384	0.00128566
Gm9077	1.64704	4.85336	1.29558	3.7461	0.000179608	0.00128596
Stk10	7.44234	1.98314	0.529391	3.74609	0.000179613	0.00128596
Ino80d	83.3436	0.674992	0.180196	3.74587	0.00017977	0.00128641
Gm4792	2.90647	3.93158	1.0508	3.7415	0.000182929	0.00130834
Unc5a	18.4197	-1.27927	0.341933	-3.74128	0.000183086	0.00130878
Marf1	82.6	-0.622583	0.166431	-3.7408	0.000183438	0.00131061
Cux1	139.009	-0.467132	0.124948	-3.7386	0.000185045	0.00132083
Cyp4x1	3.6312	-4.1674	1.1147	-3.73858	0.000185061	0.00132083
1300002E11Rik	7.80821	2.20501	0.589912	3.73785	0.000185597	0.00132384
Shisa5	6.17586	-3.37954	0.904165	-3.73775	0.000185675	0.00132384
Canx	199.942	-0.434064	0.116192	-3.73575	0.000187159	0.00133373
Spin1	24.722	-1.1119	0.297679	-3.73522	0.000187548	0.0013358
Katnal2	6.94481	3.30547	0.885036	3.73484	0.000187835	0.00133715
Arpp19	20.1979	-1.30268	0.349005	-3.73256	0.000189541	0.0013486
Stambp	16.2521	-1.37513	0.368487	-3.73182	0.0001901	0.00135188
Fbrsl1	34.1498	0.895779	0.240264	3.72831	0.000192768	0.00137014
Fam189b	12.0226	-1.6664	0.447483	-3.72394	0.000196138	0.00139337
Slitrk5	13.6499	-1.63844	0.44049	-3.71958	0.000199555	0.00141691
Rian	25.3717	-1.29809	0.349022	-3.71923	0.000199832	0.00141814
Amotl1	31.2053	-0.991078	0.266517	-3.71864	0.0002003	0.00142073
Sh3d19	8.06563	-2.45337	0.660144	-3.71641	0.000202073	0.00143257
Grb10	35.6182	-1.02638	0.276394	-3.71346	0.000204447	0.00144865
Klhl9	59.2627	0.67375	0.181446	3.71323	0.000204629	0.00144919
Rgs9	279.393	0.688427	0.185582	3.70956	0.000207623	0.00146912
Setbp1	26.5113	1.01934	0.274791	3.70951	0.000207657	0.00146912
Klhl5	10.3766	1.65528	0.446419	3.70791	0.00020898	0.00147707
Pdk3	15.5744	-1.85331	0.499829	-3.70789	0.000208996	0.00147707
Camk2g	43.2488	-0.918688	0.247924	-3.70552	0.000210954	0.00149014
Smpd3	27.0088	-1.00444	0.271086	-3.70527	0.000211168	0.00149088
Tmem63b	65.4634	-0.777672	0.209918	-3.70464	0.000211689	0.0014938
Adam19	6.86568	-2.79364	0.754551	-3.70239	0.000213578	0.00150635
Pbx1	138.44	-0.522131	0.141079	-3.70098	0.00021477	0.00151398
Sec24c	61.7649	0.72581	0.196154	3.7002	0.000215432	0.00151787
Cdc73	43.7022	0.953138	0.257718	3.69837	0.000216988	0.00152804
Pla2r1	41.1308	1.1866	0.32087	3.69806	0.000217256	0.00152915
Dtnbp1	17.2289	-1.31412	0.355396	-3.69763	0.00021762	0.00153093
Ddit4l	2.59294	3.82594	1.03604	3.69284	0.000221763	0.00155927
Nicn1	36.127	-0.897465	0.243074	-3.69215	0.000222366	0.00156191
Vopp1	86.1876	0.834651	0.226056	3.69223	0.000222297	0.00156191
Lrrc32	2.49644	-4.38998	1.18924	-3.6914	0.000223021	0.00156571
Pnpo	7.84322	-2.49685	0.676427	-3.69124	0.000223168	0.00156594
Jade1	22.1847	1.12895	0.305903	3.69056	0.000223762	0.00156931
Penk	5.62473	-4.04073	1.09508	-3.6899	0.000224345	0.00157259
Snrpb	21.9654	1.04568	0.283677	3.68616	0.000227667	0.00159506
Cacna1s	2.45545	4.39814	1.19385	3.684	0.000229605	0.00160782
Ak5	6.48077	-2.67794	0.726983	-3.68364	0.000229927	0.00160926
Spats2l	8.08494	-2.10374	0.571374	-3.68189	0.000231515	0.00161954
Scoc	13.0947	-1.52642	0.414682	-3.68093	0.000232381	0.00162477
2900026A02Rik	33.3202	0.867745	0.235858	3.6791	0.000234056	0.00163565
F630040K05Rik	10.6705	2.38907	0.649721	3.67707	0.000235932	0.00164792
Cyp2s1	5.53901	-3.9205	1.06733	-3.67319	0.000239546	0.00167231
Tcp11l2	17.5039	1.28007	0.348523	3.67284	0.000239873	0.00167374
Jak1	89.8633	-0.598422	0.162951	-3.6724	0.000240279	0.00167573
Gm25128	1.5595	5.03774	1.37206	3.67165	0.000240988	0.00167981
Efna5	11.9807	-1.5191	0.413764	-3.67142	0.000241203	0.00168046
Usp46	19.1865	-1.2894	0.351477	-3.66853	0.00024395	0.00169874
Hspa8	107.032	-0.605677	0.165201	-3.66629	0.000246092	0.00171278
Kcnh1	7.05247	-2.3461	0.640175	-3.66478	0.000247547	0.00172204
Btbd9	40.1296	0.821798	0.224504	3.66051	0.000251718	0.00175017
Trpc1	42.8722	0.933239	0.255054	3.65898	0.000253218	0.00175971
Peak1	27.5714	-1.13939	0.311413	-3.65877	0.000253433	0.00176031
Usp47	56.4173	0.708004	0.193787	3.65351	0.000258675	0.00179581
Syt5	6.38916	-2.45236	0.671427	-3.65246	0.000259736	0.00180226
Gm9866	2.28535	-4.21421	1.15522	-3.64797	0.000264318	0.00183313
Fut9	7.01422	-3.04618	0.8356	-3.6455	0.000266871	0.0018499
4933429O19Rik	2.39186	4.42118	1.2135	3.64333	0.000269133	0.0018637
A330023F24Rik	11.4185	1.53575	0.421521	3.64337	0.000269097	0.0018637
Cnpy3	19.6581	1.15953	0.318342	3.6424	0.000270111	0.00186859
Pfkfb3	12.8267	1.3666	0.375182	3.6425	0.000270005	0.00186859
Gdap1l1	22.1017	-1.22608	0.336681	-3.64167	0.00027087	0.00187289
Itgav	31.1895	0.905279	0.248607	3.64141	0.000271153	0.0018729
Itpr2	9.37077	1.59493	0.438012	3.6413	0.000271266	0.0018729
Rnpc3	5.8097	2.10912	0.579223	3.64129	0.00027128	0.0018729
Rtn2	37.8797	-0.966143	0.265709	-3.6361	0.0002768	0.00191005
Elovl2	20.6389	1.67458	0.460563	3.63595	0.000276962	0.0019102
Myo1c	7.77564	-1.95305	0.537967	-3.63043	0.000282946	0.00195049
Vav3	8.47808	-2.10605	0.580457	-3.62827	0.000285329	0.00196593
Gm47543	16.9015	1.81901	0.501374	3.62804	0.00028558	0.00196668
Car5b	3.09596	3.00569	0.828759	3.62674	0.000287025	0.00197564
Gpr156	3.80543	2.34015	0.645308	3.62641	0.00028739	0.00197716
Smo	5.54156	2.27276	0.626809	3.62592	0.000287935	0.00197992
Tram1	47.8944	0.765986	0.211266	3.62569	0.000288192	0.00198069
Psd	94.5398	0.671927	0.185354	3.6251	0.000288845	0.00198418
Dpp8	52.0045	-0.791011	0.218224	-3.62477	0.000289216	0.00198574
[truncated: 21,935 more rows]

## Sheet: BPvsONL
	baseMean	log2FoldChange	lfcSE	stat	pvalue	padj
Gpr179	166.765	3.82852	0.176897	21.6427	7.126e-104	5.77145e-100
Vsx2	282.785	3.9639	0.183217	21.635	8.41013e-104	5.77145e-100
Map4	653.967	1.46989	0.074376	19.763	6.19925e-87	2.83616e-83
Dpysl3	288.867	-2.20393	0.111754	-19.7212	1.41749e-86	4.86377e-83
Trpm1	264.687	3.77508	0.192176	19.6439	6.52394e-86	1.79082e-82
Neurod4	130.475	3.78335	0.198582	19.0519	6.342e-81	1.45073e-77
Lrtm1	181.205	3.38658	0.179994	18.815	5.69476e-79	1.11658e-75
Kcnma1	217.849	2.73456	0.149711	18.2657	1.55341e-74	2.66507e-71
Prox1	243.372	3.55031	0.195947	18.1187	2.26863e-73	3.45966e-70
Abca8a	99.7476	3.32867	0.186355	17.862	2.32999e-71	3.19791e-68
Gnao1	427.747	2.38255	0.134748	17.6815	5.81833e-70	7.25969e-67
Glul	782.128	2.89116	0.163975	17.6317	1.40795e-69	1.61034e-66
Ptprd	144.96	3.34629	0.191123	17.5085	1.23372e-68	1.30252e-65
Gnai2	122.59	2.70284	0.154693	17.4723	2.33067e-68	2.28489e-65
Zmiz1	390.17	2.72638	0.157355	17.3263	2.97989e-67	2.7266e-64
Map1b	1825.85	-1.54094	0.0894683	-17.2233	1.77568e-66	1.5232e-63
Rp1l1	246.006	-2.68952	0.157518	-17.0744	2.30087e-65	1.85761e-62
Tnr	164.937	3.4254	0.205546	16.6649	2.35997e-62	1.79947e-59
Nrxn3	193.689	2.94479	0.17731	16.6082	6.08343e-62	4.39447e-59
Uhmk1	263.632	-1.98843	0.120002	-16.57	1.14793e-61	7.87764e-59
Kcnv2	230.424	-2.59377	0.158584	-16.3558	3.95587e-60	2.58545e-57
Grik1	101.947	3.70223	0.2265	16.3454	4.69041e-60	2.92618e-57
Grm6	70.2463	3.70998	0.228694	16.2225	3.49728e-59	2.08696e-56
Kcnb1	964.621	-2.11227	0.131804	-16.0258	8.44026e-58	4.82678e-55
Rlbp1	188.897	2.55249	0.16073	15.8806	8.63988e-57	4.74329e-54
Cabp5	78.5645	3.30698	0.208343	15.8728	9.77829e-57	5.16181e-54
Gnb1	1500.29	-1.996	0.125916	-15.8518	1.36513e-56	6.93939e-54
Trnp1	130.095	3.27923	0.208453	15.7312	9.23761e-56	4.52808e-53
Grk1	398.59	-2.57985	0.165109	-15.6252	4.90551e-55	2.32166e-52
Rp1	889.824	-2.75948	0.177339	-15.5605	1.35091e-54	6.18041e-52
Celf3	106.373	2.97991	0.192168	15.5068	3.1227e-54	1.38255e-51
Agpat3	520.713	-2.0208	0.130387	-15.4985	3.54897e-54	1.52217e-51
Dpysl2	498.781	1.60711	0.10517	15.2811	1.0214e-52	4.24811e-50
Tnrc6b	395.665	-1.45192	0.0953635	-15.2251	2.41086e-52	9.73206e-50
Nyap2	75.3989	3.44886	0.228432	15.098	1.67038e-51	6.55028e-49
Pcare	195.846	-2.66752	0.177153	-15.0577	3.07392e-51	1.17193e-48
Ttyh1	161.447	1.79728	0.119388	15.0541	3.24563e-51	1.20395e-48
Nfia	74.4929	2.90092	0.193344	15.0039	6.91859e-51	2.49889e-48
Rs1	726.996	-2.47855	0.168151	-14.74	3.56583e-49	1.2549e-46
Rtbdn	307.279	-2.42152	0.164406	-14.7289	4.20468e-49	1.44273e-46
Pdzph1	132.239	-2.5929	0.176319	-14.7057	5.92127e-49	1.98218e-46
Ndnf	141.636	3.75874	0.255666	14.7018	6.28037e-49	2.05234e-46
Stxbp1	811.903	-1.08456	0.0738511	-14.6858	7.94636e-49	2.53637e-46
Lrp1	199.661	1.97702	0.135825	14.5557	5.3758e-48	1.67688e-45
Reln	423.63	2.45233	0.170249	14.4044	4.8528e-47	1.4801e-44
Casz1	233.091	-2.59541	0.180325	-14.3929	5.73249e-47	1.7104e-44
Plxna2	164.498	-2.11393	0.147626	-14.3195	1.65322e-46	4.82774e-44
Tlcd3b	680.826	-1.7627	0.123124	-14.3165	1.72712e-46	4.93848e-44
Fat4	74.8562	3.95456	0.276403	14.3072	1.97216e-46	5.52407e-44
Herc3	302.843	-1.74122	0.12216	-14.2536	4.2585e-46	1.16896e-43
Plekhb1	261.434	-1.60237	0.112451	-14.2496	4.51127e-46	1.21406e-43
Esrrb	293.226	-2.48814	0.174964	-14.2209	6.79946e-46	1.79466e-43
Agap1	242.289	1.46464	0.10328	14.1812	1.19786e-45	3.102e-43
Map2	382.235	-1.35536	0.0957159	-14.1603	1.61345e-45	4.10085e-43
Hlf	176.094	1.99447	0.141096	14.1356	2.29311e-45	5.72235e-43
Prkca	204.122	1.53245	0.108432	14.1328	2.38445e-45	5.84404e-43
Thsd7a	95.0535	3.24913	0.230574	14.0915	4.28452e-45	1.03167e-42
Slc4a10	72.7098	3.03125	0.215755	14.0495	7.75917e-45	1.83611e-42
Pcdh15	132.885	-2.23833	0.15994	-13.9948	1.67608e-44	3.89901e-42
Prph2	924.97	-2.48103	0.177644	-13.9663	2.50207e-44	5.72349e-42
Lactbl1	90.438	2.52062	0.180564	13.9597	2.74702e-44	6.18079e-42
Kdr	125.936	3.27656	0.235099	13.9369	3.77935e-44	8.36639e-42
Gm37583	77.8098	2.45632	0.176478	13.9186	4.88425e-44	1.06407e-41
Abr	118.881	2.55216	0.183458	13.9114	5.40323e-44	1.15874e-41
Epb41	565.495	-1.7464	0.125574	-13.9073	5.71974e-44	1.20774e-41
Cdk5r2	226.796	-1.96325	0.141707	-13.8542	1.19922e-43	2.49384e-41
Slc4a7	112.184	-2.44144	0.178305	-13.6925	1.12518e-42	2.30494e-40
Dyrk2	151.631	-2.22393	0.163893	-13.5694	6.07786e-42	1.22674e-39
Pde6g	984.648	-1.91514	0.141464	-13.538	9.33219e-42	1.85629e-39
Gpr37	53.3305	3.22559	0.23889	13.5024	1.51345e-41	2.96744e-39
Tnfaip3	127.485	-2.27591	0.168604	-13.4985	1.59577e-41	3.08478e-39
Gabra1	66.5493	3.5631	0.264151	13.4889	1.8178e-41	3.46517e-39
Elovl4	158.68	-2.07476	0.154279	-13.4481	3.15789e-41	5.93727e-39
C2cd2l	284.424	-1.87695	0.139842	-13.422	4.49644e-41	8.33968e-39
Auts2	86.6289	2.87587	0.215102	13.3698	9.07697e-41	1.66109e-38
Fscn1	103.837	2.37481	0.177844	13.3533	1.13311e-40	2.04631e-38
Calm1	540.494	1.62578	0.122217	13.3025	2.23951e-40	3.99186e-38
Klhl18	139.558	-2.13806	0.161022	-13.278	3.10459e-40	5.46288e-38
Sulf2	71.4049	3.03466	0.22865	13.2721	3.36138e-40	5.83987e-38
Stk35	519.516	-1.3378	0.101025	-13.2422	5.00491e-40	8.58655e-38
Rom1	444.59	-2.11864	0.160009	-13.2408	5.10154e-40	8.64427e-38
Med13l	201.204	-1.57537	0.119286	-13.2067	8.0272e-40	1.34358e-37
Fam135b	58.9771	3.56478	0.270275	13.1894	1.00922e-39	1.66886e-37
Adcy1	194.147	-1.70446	0.129993	-13.112	2.81246e-39	4.59536e-37
Adipor1	172.761	-1.85854	0.142051	-13.0837	4.08351e-39	6.59366e-37
Car8	39.6655	3.66298	0.281945	12.9918	1.361e-38	2.17206e-36
Prickle2	63.6494	2.71155	0.208871	12.9819	1.54936e-38	2.44426e-36
Kif21b	238.612	-1.58522	0.12237	-12.9543	2.22015e-38	3.46267e-36
Wdr17	115.689	-2.40972	0.186253	-12.9379	2.75061e-38	4.24181e-36
Nxnl1	106.371	-2.59793	0.202144	-12.8519	8.39452e-38	1.28016e-35
Rho	5220.68	-2.46282	0.191752	-12.8438	9.32439e-38	1.40634e-35
Crx	597.001	-1.96229	0.152872	-12.8362	1.02864e-37	1.53457e-35
Tet3	338.813	-1.32551	0.103612	-12.793	1.79486e-37	2.64886e-35
Shank1	177.732	2.04421	0.160216	12.759	2.77578e-37	4.05294e-35
Tle3	64.3539	2.73169	0.214458	12.7376	3.65328e-37	5.27803e-35
Tub	138.061	-2.05903	0.161987	-12.7111	5.13137e-37	7.33626e-35
Gucy2f	179.868	-2.29218	0.180739	-12.6823	7.41271e-37	1.04886e-34
Reep6	934.124	-2.18697	0.17412	-12.5601	3.49778e-36	4.89868e-34
Atp8a2	131.137	-1.90325	0.151877	-12.5315	5.02219e-36	6.96258e-34
Sag	2398.87	-2.40498	0.192668	-12.4825	9.30211e-36	1.26407e-33
Tulp1	380.462	-2.21818	0.177696	-12.483	9.24395e-36	1.26407e-33
Nr2e3	134.805	-2.44482	0.195956	-12.4764	1.00475e-35	1.35198e-33
Slc4a3	77.8474	2.71073	0.217713	12.4509	1.38245e-35	1.84215e-33
Cdr2	80.5176	-2.52196	0.203043	-12.4208	2.01416e-35	2.6581e-33
Rgs9	279.393	-2.19814	0.177104	-12.4116	2.2622e-35	2.95702e-33
Maged1	305.257	1.32786	0.107635	12.3367	5.74643e-35	7.44054e-33
Slc12a5	396.43	1.34629	0.109247	12.3234	6.77598e-35	8.69162e-33
Frmd4a	52.3968	3.27478	0.265877	12.3169	7.34798e-35	9.33806e-33
Opn1sw	215.621	-3.4151	0.27731	-12.3151	7.51579e-35	9.46369e-33
Gabrr1	37.7811	4.20437	0.341819	12.3	9.05998e-35	1.13044e-32
Epb41l2	304.864	-1.56672	0.127618	-12.2766	1.20957e-34	1.49562e-32
Scd2	224.984	1.53007	0.124713	12.2687	1.33371e-34	1.63439e-32
Mpp4	108.592	-2.20767	0.180505	-12.2305	2.13587e-34	2.59423e-32
Map6	125.075	1.74617	0.143073	12.2048	2.93054e-34	3.52821e-32
Slc1a3	54.7429	3.05487	0.250926	12.1744	4.25631e-34	5.07982e-32
Ptprs	173.543	1.42587	0.117147	12.1717	4.39998e-34	5.20601e-32
Gucy1a1	100.022	2.3931	0.197676	12.1062	9.79383e-34	1.14889e-31
Foxn3	82.6775	2.46176	0.20385	12.0763	1.40903e-33	1.62513e-31
Ttyh3	117.714	2.32752	0.192727	12.0768	1.40115e-33	1.62513e-31
Clstn3	79.0174	2.34471	0.194183	12.0747	1.43616e-33	1.64261e-31
Icmt	167.407	-1.71362	0.142263	-12.0454	2.04994e-33	2.32525e-31
Pde6a	732.132	-2.16124	0.179823	-12.0187	2.83274e-33	3.18683e-31
Car10	63.6588	3.05589	0.256424	11.9173	9.61544e-33	1.07294e-30
Clip3	558.272	1.70752	0.143765	11.8772	1.55502e-32	1.72118e-30
Rpa1	62.5056	2.25372	0.190133	11.8534	2.06676e-32	2.2693e-30
Hs3st3b1	71.4363	-3.21079	0.271042	-11.8461	2.25444e-32	2.45573e-30
Arid5b	57.7044	2.62798	0.222143	11.8301	2.72697e-32	2.94706e-30
Nrl	373.763	-2.09529	0.177271	-11.8197	3.08676e-32	3.30983e-30
Heg1	97.089	-2.23509	0.189882	-11.771	5.50738e-32	5.85959e-30
Podxl	104.931	-2.68312	0.228058	-11.7651	5.90794e-32	6.23742e-30
Slc6a11	204.8	2.4258	0.206207	11.7639	5.98905e-32	6.27479e-30
Pitpnm3	197.694	-2.42431	0.206108	-11.7623	6.10158e-32	6.34426e-30
Kcnk3	42.0392	3.62063	0.308083	11.7521	6.88634e-32	7.10639e-30
Ptprz1	42.6896	3.5648	0.303948	11.7283	9.12554e-32	9.34687e-30
Tgfb2	42.7003	3.34982	0.285701	11.7249	9.49913e-32	9.65745e-30
Tbx2	42.8806	2.83244	0.241912	11.7086	1.15206e-31	1.16264e-29
Ankrd33b	189.094	-2.11433	0.180817	-11.6932	1.38018e-31	1.3827e-29
Mtus2	52.2294	2.71837	0.232584	11.6877	1.47361e-31	1.4656e-29
Septin4	82.4585	2.42472	0.208064	11.6537	2.19625e-31	2.1686e-29
Dpysl5	91.2862	2.28302	0.196452	11.6213	3.21222e-31	3.14912e-29
Qpct	32.9185	4.0158	0.345927	11.6088	3.71852e-31	3.61962e-29
Zbtb20	255.839	1.39661	0.120496	11.5905	4.60189e-31	4.44795e-29
Hcn1	297.832	-1.642	0.141883	-11.5729	5.65567e-31	5.42826e-29
Asap2	56.6263	2.64025	0.22854	11.5527	7.15396e-31	6.81862e-29
Shank2	85.7975	2.34498	0.203067	11.5478	7.57452e-31	7.16968e-29
Arhgef17	105.891	2.34989	0.203547	11.5447	7.85324e-31	7.38258e-29
Rpgrip1	90.1897	-2.081	0.180279	-11.5432	7.98823e-31	7.45839e-29
Mpp2	153.083	2.89722	0.251163	11.5352	8.76569e-31	8.12899e-29
Slc24a1	529.571	-2.3267	0.203121	-11.4548	2.22542e-30	2.04993e-28
Fry	165.801	2.04006	0.178242	11.4454	2.47886e-30	2.26816e-28
Lhx4	41.1166	3.38529	0.295854	11.4424	2.56568e-30	2.33205e-28
Rdh12	110.332	-2.44548	0.213993	-11.4279	3.03452e-30	2.72214e-28
Syt4	73.0831	2.52591	0.221027	11.4281	3.02657e-30	2.72214e-28
Crmp1	85.9465	2.22646	0.194846	11.4268	3.0738e-30	2.73947e-28
Adgrb1	68.6565	2.85148	0.249624	11.4231	3.20714e-30	2.83987e-28
Plxna4	37.9981	3.5362	0.310282	11.3967	4.34118e-30	3.8194e-28
Slc6a6	852.487	-1.26616	0.111172	-11.3892	4.73479e-30	4.13917e-28
Adgrl2	30.9484	3.36415	0.295642	11.3791	5.31202e-30	4.6144e-28
Gnat1	2496.23	-2.00259	0.176073	-11.3737	5.65608e-30	4.88237e-28
Vtn	182.966	-2.14924	0.189069	-11.3675	6.07193e-30	5.20857e-28
Pde1b	50.2813	2.81389	0.247768	11.3569	6.84994e-30	5.83947e-28
Septin8	72.1474	2.39229	0.210904	11.343	8.03015e-30	6.80332e-28
Slc24a3	110.563	2.50866	0.221369	11.3325	9.05916e-30	7.62803e-28
Sorl1	149.83	2.19571	0.193797	11.33	9.32445e-30	7.80354e-28
Gucy2e	271.43	-2.26136	0.2	-11.3068	1.21482e-29	1.01051e-27
Cadps	301.435	2.49578	0.221049	11.2906	1.46002e-29	1.20716e-27
Lin7a	45.5265	3.04155	0.269434	11.2887	1.49308e-29	1.2271e-27
Dgke	79.0311	-2.27414	0.201695	-11.2751	1.74163e-29	1.42285e-27
Dkk3	92.3156	2.24993	0.199567	11.274	1.76283e-29	1.43165e-27
Igsf9	105.259	-1.95668	0.173978	-11.2467	2.40458e-29	1.94134e-27
Neurod1	252.426	-1.5873	0.141248	-11.2377	2.66224e-29	2.1368e-27
Zfhx3	173.292	2.44617	0.218408	11.2	4.07813e-29	3.2542e-27
Alpl	84.7138	-2.00571	0.179766	-11.1573	6.59466e-29	5.23189e-27
Slit2	94.6263	3.3019	0.296171	11.1486	7.27176e-29	5.73592e-27
Pdzd2	160.317	-1.44292	0.12975	-11.1207	9.94501e-29	7.79973e-27
Trio	76.8592	2.1172	0.190614	11.1073	1.15657e-28	9.01929e-27
Ndrg3	218.724	-1.48794	0.134067	-11.0985	1.27598e-28	9.89426e-27
Pcdh1	76.3954	2.4594	0.221643	11.0962	1.30849e-28	1.00894e-26
Zeb2	107.984	2.66382	0.241368	11.0363	2.55264e-28	1.95726e-26
Tdrd7	88.0729	-2.06612	0.187384	-11.0261	2.85948e-28	2.18035e-26
Eef1a2	209.318	1.8927	0.171793	11.0173	3.15424e-28	2.39182e-26
Tcf4	84.8956	1.89834	0.172427	11.0096	3.43715e-28	2.59203e-26
Ntng1	36.6066	3.16679	0.288336	10.983	4.61395e-28	3.46046e-26
Dhrs3	85.0612	-2.34209	0.214169	-10.9357	7.77826e-28	5.80199e-26
Rbp3	1369.53	-1.95286	0.179178	-10.899	1.16492e-27	8.64245e-26
Strip2	42.1552	3.63004	0.333369	10.889	1.3013e-27	9.60231e-26
Fam149a	76.0879	-2.23706	0.205722	-10.8742	1.53059e-27	1.12177e-25
Nova2	65.631	2.67253	0.245777	10.8738	1.53656e-27	1.12177e-25
Hipk3	126.343	-1.67887	0.154449	-10.8701	1.601e-27	1.16263e-25
Slitrk2	37.0213	2.92434	0.26923	10.8619	1.75145e-27	1.26519e-25
Pde6b	568.615	-2.28397	0.210607	-10.8447	2.11399e-27	1.51908e-25
Vat1l	70.8521	2.81696	0.259781	10.8436	2.13899e-27	1.52904e-25
Pcp4	65.0032	2.79939	0.258619	10.8244	2.63782e-27	1.87586e-25
Rgs9bp	149.543	-1.83918	0.169948	-10.822	2.70756e-27	1.91553e-25
Cdhr1	911.776	-2.24868	0.208548	-10.7826	4.16047e-27	2.92833e-25
Cacna1h	89.0548	3.07004	0.285012	10.7717	4.68524e-27	3.28087e-25
Scg2	134.839	1.63002	0.151347	10.7701	4.76691e-27	3.32111e-25
Faim2	140.409	2.43508	0.226255	10.7625	5.17215e-27	3.58524e-25
Cntn4	39.8098	2.90575	0.270082	10.7588	5.38814e-27	3.71619e-25
A730046J19Rik	25.7838	3.98081	0.370896	10.7329	7.12881e-27	4.89215e-25
Cplx3	96.275	1.84037	0.17154	10.7285	7.48276e-27	5.10949e-25
Cngb1	313.173	-2.07773	0.194693	-10.6718	1.37861e-26	9.36706e-25
Sgip1	203.697	-1.25017	0.117179	-10.6689	1.42372e-26	9.62588e-25
Cnga1	153.61	-2.69025	0.252584	-10.6509	1.72678e-26	1.16177e-24
Arhgef9	81.9523	2.04069	0.192149	10.6203	2.39722e-26	1.60497e-24
Rnf152	39.3688	2.74978	0.259037	10.6154	2.52693e-26	1.6836e-24
Gabrb3	90.7654	1.75447	0.165422	10.606	2.79323e-26	1.85203e-24
Apoe	81.7368	2.17499	0.2051	10.6045	2.83966e-26	1.87377e-24
Isl1	37.7509	3.51404	0.331714	10.5936	3.19121e-26	2.09566e-24
Abca4	692.07	-2.1194	0.200439	-10.5738	3.94371e-26	2.5775e-24
H1f2	76.2548	-2.213	0.209626	-10.5569	4.72048e-26	3.07055e-24
Tob2	190.987	-1.82042	0.172637	-10.5448	5.37047e-26	3.47688e-24
Cdh11	33.8888	3.46242	0.328905	10.5271	6.48073e-26	4.17597e-24
Pex5l	92.6312	-2.11046	0.200626	-10.5194	7.03294e-26	4.51061e-24
Hap1	52.7229	2.37345	0.226127	10.4961	9.00064e-26	5.74575e-24
Aff1	187.584	-1.23509	0.118037	-10.4636	1.26949e-25	8.06657e-24
Kirrel	86.8481	-1.90065	0.181698	-10.4605	1.31197e-25	8.29806e-24
Heatr5a	72.6866	-2.34008	0.224536	-10.4219	1.97034e-25	1.22922e-23
Sdk2	61.5585	2.75833	0.264657	10.4223	1.96213e-25	1.22922e-23
Tox2	83.1305	2.16541	0.207765	10.4224	1.95915e-25	1.22922e-23
Sphkap	286.668	1.39732	0.134378	10.3984	2.5218e-25	1.56614e-23
Pias3	83.4149	-2.04722	0.196924	-10.396	2.58537e-25	1.59839e-23
Nfix	73.3409	2.18698	0.210408	10.394	2.64137e-25	1.62568e-23
Ybx3	154.599	-1.62695	0.156567	-10.3914	2.7134e-25	1.66256e-23
Tubb4a	220.033	2.05676	0.1984	10.3667	3.5149e-25	2.14409e-23
Ldha	175.116	-1.58549	0.152977	-10.3643	3.60501e-25	2.18932e-23
Vopp1	86.1876	-2.09124	0.201837	-10.361	3.72907e-25	2.25469e-23
Kcna5	29.0953	3.7487	0.362302	10.3469	4.32286e-25	2.60225e-23
Unc119	421.722	-1.47564	0.142639	-10.3453	4.39541e-25	2.63436e-23
Dusp4	26.8212	3.60439	0.348428	10.3447	4.4219e-25	2.63872e-23
Mef2d	464.395	-1.10664	0.10703	-10.3395	4.66925e-25	2.77426e-23
Ddr1	39.3815	2.75172	0.266156	10.3387	4.70769e-25	2.78505e-23
Msi1	481.025	-0.919911	0.0889949	-10.3367	4.80985e-25	2.83327e-23
Tanc1	60.8676	2.34795	0.227218	10.3335	4.97367e-25	2.91725e-23
Fam53b	74.8336	-2.44494	0.236668	-10.3307	5.11907e-25	2.98975e-23
Ipmk	84.6079	-2.00129	0.194171	-10.3068	6.56344e-25	3.81709e-23
Pdc	520.076	-2.3119	0.224609	-10.293	7.57746e-25	4.38822e-23
Cdh2	102.391	1.59907	0.155489	10.2841	8.30833e-25	4.79126e-23
Zdhhc5	198.818	-1.48693	0.144828	-10.2669	9.93694e-25	5.70647e-23
Caskin1	79.5408	2.30707	0.224914	10.2576	1.09419e-24	6.25742e-23
Pdzd8	100.61	-1.82093	0.177612	-10.2523	1.15539e-24	6.58e-23
Lasp1	70.4993	2.0253	0.197994	10.2291	1.46872e-24	8.32984e-23
Utrn	56.7964	2.72538	0.266788	10.2155	1.68975e-24	9.50482e-23
Zfhx4	107.453	2.99602	0.293279	10.2156	1.68828e-24	9.50482e-23
Lifr	95.66	-1.75369	0.172018	-10.1948	2.0915e-24	1.17167e-22
Ankrd33	82.1084	-2.14435	0.210868	-10.1691	2.7237e-24	1.51963e-22
Hecw1	86.8193	2.41561	0.237747	10.1604	2.97741e-24	1.65445e-22
Lrit3	44.4053	-3.35776	0.330555	-10.1579	3.05473e-24	1.69057e-22
Six3os1	47.3395	2.6255	0.259181	10.13	4.06787e-24	2.24223e-22
Phyhipl	106.115	1.56322	0.154357	10.1273	4.17955e-24	2.29457e-22
Gramd1b	261.118	-1.11667	0.110402	-10.1145	4.76351e-24	2.60475e-22
Cecr2	83.174	-1.9178	0.189674	-10.111	4.93578e-24	2.68823e-22
Sp4	94.3061	-1.66248	0.16452	-10.105	5.24849e-24	2.84725e-22
Lgalsl	110.522	-1.60582	0.159215	-10.0859	6.37988e-24	3.4474e-22
Osbp2	233.117	-1.39214	0.138134	-10.0782	6.89637e-24	3.71187e-22
Mak	63.1558	-2.51744	0.250185	-10.0623	8.10651e-24	4.34617e-22
Glra1	27.2959	3.46819	0.344805	10.0584	8.43599e-24	4.50521e-22
Sh3pxd2b	38.9433	2.7567	0.274605	10.0388	1.02941e-23	5.47622e-22
Mgarp	240.644	1.00802	0.100479	10.0322	1.1005e-23	5.8318e-22
Cacnb2	124.36	-1.64855	0.164408	-10.0272	1.15798e-23	6.11278e-22
Acsl3	72.1308	2.22374	0.221871	10.0227	1.21196e-23	6.37325e-22
Irf2bpl	33.3952	3.10497	0.309892	10.0195	1.2513e-23	6.55498e-22
Igsf21	38.0286	2.82043	0.281953	10.0032	1.47573e-23	7.7013e-22
Stat5b	44.8077	2.75195	0.275161	10.0013	1.5048e-23	7.82325e-22
Hk2	48.3362	-3.03219	0.303265	-9.99849	1.54733e-23	8.01399e-22
Rcvrn	538.492	-1.9715	0.197259	-9.99448	1.61134e-23	8.31415e-22
Frmd4b	90.3737	-1.74148	0.174363	-9.98768	1.72581e-23	8.87143e-22
Sebox	30.0875	2.9877	0.300029	9.95804	2.32595e-23	1.19118e-21
Lonrf2	92.4483	2.16877	0.218401	9.93024	3.07513e-23	1.569e-21
St3gal1	119.177	-2.02252	0.203812	-9.92343	3.29241e-23	1.67364e-21
Clasp1	196.42	-1.15581	0.116539	-9.91784	3.48194e-23	1.76346e-21
Hspb6	109.126	-1.92941	0.194899	-9.89953	4.18231e-23	2.11038e-21
Dab2ip	79.9261	2.01459	0.203587	9.89545	4.35635e-23	2.19014e-21
Katnip	86.9366	-2.16058	0.218547	-9.88611	4.78242e-23	2.39558e-21
Ptp4a3	154.056	-1.59504	0.161626	-9.86869	5.69025e-23	2.83995e-21
Sntb2	58.456	-2.38911	0.242243	-9.86249	6.05302e-23	3.01006e-21
Sipa1l1	52.115	2.54544	0.258406	9.85057	6.81577e-23	3.37713e-21
Rd3	122.35	-1.59216	0.161809	-9.83976	7.58944e-23	3.74695e-21
Samd7	55.8679	-2.52821	0.257036	-9.836	7.87779e-23	3.87536e-21
Vim	52.907	2.89522	0.29503	9.81329	9.86996e-23	4.83804e-21
Ptpro	44.0074	2.5867	0.263622	9.81214	9.98244e-23	4.87576e-21
Arfgef3	66.7565	2.33156	0.238058	9.79409	1.19364e-22	5.80947e-21
Xiap	172.987	-1.42675	0.145727	-9.79058	1.23583e-22	5.99354e-21
Lbhd1	52.5414	-2.48254	0.253622	-9.78832	1.26374e-22	6.10733e-21
Khdrbs3	75.9645	1.58153	0.161702	9.78053	1.36491e-22	6.57313e-21
B3gat1	65.9969	2.63036	0.26906	9.77612	1.42565e-22	6.84161e-21
Pfkfb2	52.1524	-2.56317	0.262229	-9.77457	1.44776e-22	6.92354e-21
Elfn1	67.5831	-2.24686	0.230023	-9.76796	1.54532e-22	7.36439e-21
Rgs11	25.5806	3.46304	0.355877	9.731	2.22385e-22	1.05614e-20
Rgs8	62.3026	2.32299	0.238791	9.72813	2.28753e-22	1.08263e-20
Amer2	174.279	-1.4472	0.148839	-9.72328	2.39921e-22	1.13159e-20
Samd11	64.245	-2.13957	0.220286	-9.71269	2.66215e-22	1.2513e-20
Bhlhe40	41.5038	2.75837	0.284024	9.71174	2.68722e-22	1.25877e-20
Scgn	24.6202	3.57354	0.368147	9.70682	2.81988e-22	1.31642e-20
Dlg4	388.838	-0.853891	0.0880368	-9.69926	3.03708e-22	1.41301e-20
Mdga2	55.1367	2.55602	0.263606	9.69635	3.12472e-22	1.44888e-20
Snrk	86.3881	-1.81344	0.187243	-9.68492	3.49468e-22	1.61496e-20
App	142.068	1.76867	0.182726	9.67936	3.69014e-22	1.69957e-20
Jam2	95.1927	-1.73999	0.179776	-9.67867	3.71522e-22	1.7054e-20
Lrrc8b	143.685	-1.27864	0.132178	-9.67363	3.9027e-22	1.78549e-20
Aldoa	701.842	-0.917459	0.0949017	-9.66747	4.14518e-22	1.89012e-20
Adgrl1	136.258	1.58981	0.164529	9.66283	4.33723e-22	1.97114e-20
Impg2	227.405	-2.19351	0.227767	-9.63052	5.94278e-22	2.6919e-20
Prom1	167.176	-2.01729	0.209784	-9.61603	6.84206e-22	3.08906e-20
AI847159	60.11	-2.38676	0.248365	-9.60989	7.26251e-22	3.26813e-20
Foxp4	49.7872	2.04085	0.212433	9.60703	7.46714e-22	3.34923e-20
Myo6	96.6741	1.61597	0.16829	9.60231	7.81691e-22	3.49469e-20
Tax1bp1	109.315	-1.47618	0.153814	-9.59712	8.22057e-22	3.66322e-20
Tmem132d	24.1573	3.82604	0.3988	9.59387	8.48393e-22	3.76835e-20
Elfn2	63.531	1.96784	0.205164	9.59153	8.67919e-22	3.84264e-20
Dnm3	210.581	-1.30323	0.135935	-9.58713	9.05677e-22	3.99692e-20
Epha4	34.0612	3.1233	0.326287	9.57224	1.04611e-21	4.6019e-20
Ppp2r2b	83.1185	-1.85125	0.193467	-9.56882	1.08135e-21	4.74169e-20
Cpt1a	89.1827	-2.13797	0.223818	-9.55228	1.26871e-21	5.54557e-20
Cntn1	107.58	1.92385	0.201468	9.54916	1.30758e-21	5.69733e-20
Bbs9	81.679	-1.84134	0.19293	-9.54407	1.37328e-21	5.96465e-20
Cadm2	181.052	-1.66834	0.175041	-9.53118	1.55504e-21	6.7328e-20
Syt11	138.409	1.82532	0.191875	9.51308	1.85101e-21	7.98902e-20
Chrna4	43.7947	3.2688	0.343705	9.51049	1.89758e-21	8.16437e-20
Celsr2	117.769	1.61429	0.169783	9.50795	1.94461e-21	8.34055e-20
Epb41l5	114.727	-1.38705	0.145906	-9.50643	1.97326e-21	8.43706e-20
Gabrr2	23.3167	3.2454	0.341783	9.4955	2.19162e-21	9.3416e-20
Rit2	60.6242	2.34844	0.247472	9.48972	2.31662e-21	9.84384e-20
Arhgap31	28.0156	2.84841	0.300294	9.48541	2.41424e-21	1.0227e-19
Sox6	32.4008	3.0251	0.319306	9.47398	2.69385e-21	1.13763e-19
Vldlr	138.547	-1.52259	0.160756	-9.47145	2.75998e-21	1.16199e-19
Parva	68.6186	2.23497	0.235979	9.47107	2.76993e-21	1.16261e-19
Hcn4	32.2514	3.08512	0.325798	9.46941	2.81436e-21	1.17765e-19
Spon1	54.6268	2.46756	0.261014	9.45376	3.26881e-21	1.36366e-19
Plcxd2	80.4455	-1.88374	0.199441	-9.4451	3.55062e-21	1.47674e-19
Plagl2	72.7329	-1.89271	0.200589	-9.43576	3.88166e-21	1.60954e-19
Notch1	40.5278	2.46171	0.26103	9.43074	4.07221e-21	1.68347e-19
Nt5e	59.4712	-2.26521	0.240284	-9.42721	4.21129e-21	1.73574e-19
Fzd5	36.1799	2.26808	0.240815	9.41838	4.58093e-21	1.88243e-19
Trim9	89.2777	1.59299	0.169215	9.41401	4.7756e-21	1.95657e-19
Grm5	20.3024	4.35784	0.464171	9.38843	6.09031e-21	2.48778e-19
Pgbd5	39.445	2.4364	0.260128	9.36618	7.52059e-21	3.06291e-19
Slc24a4	35.8761	2.27688	0.243157	9.36383	7.68998e-21	3.12263e-19
Chd7	135.921	-1.5104	0.161351	-9.36094	7.90328e-21	3.19978e-19
St18	23.6031	3.65803	0.3908	9.36036	7.94666e-21	3.20788e-19
Sulf1	27.9052	2.90753	0.311494	9.33414	1.01817e-20	4.09806e-19
Kif1a	719.392	1.01481	0.108728	9.33345	1.0248e-20	4.11267e-19
Syne2	98.4757	-1.94483	0.208416	-9.33147	1.04416e-20	4.17814e-19
Stard7	70.58	-1.90106	0.203832	-9.32658	1.09345e-20	4.36268e-19
Impdh1	364.855	-1.52682	0.164099	-9.30421	1.3499e-20	5.37025e-19
Sox9	27.3349	2.84315	0.305671	9.30134	1.38685e-20	5.50131e-19
Ddah1	59.9162	2.39937	0.258049	9.29814	1.42922e-20	5.65305e-19
Prdx6	39.057	2.3847	0.25651	9.2967	1.44866e-20	5.71345e-19
Amigo2	28.462	3.0374	0.327239	9.2819	1.66486e-20	6.54735e-19
Hk1	282.772	-0.899897	0.0972329	-9.25507	2.14094e-20	8.37163e-19
Tenm3	90.3907	1.77217	0.19148	9.25508	2.14075e-20	8.37163e-19
Doc2b	58.6603	-2.0337	0.219804	-9.2523	2.19704e-20	8.56659e-19
Itm2c	61.5418	2.26019	0.244465	9.24547	2.34204e-20	9.1061e-19
Arhgef26	61.2871	-1.93708	0.210621	-9.19698	3.68135e-20	1.4273e-18
Laptm4b	116.008	-1.65046	0.179475	-9.19605	3.71352e-20	1.43572e-18
Aatk	65.3836	2.34476	0.255257	9.18591	4.08067e-20	1.57324e-18
Otud7b	81.0983	-1.83431	0.200205	-9.16216	5.08699e-20	1.95571e-18
Six3	102.234	1.86883	0.203981	9.16179	5.10426e-20	1.95687e-18
Dgkh	62.313	1.84194	0.201155	9.15679	5.34659e-20	2.04407e-18
Klf13	47.2325	2.38786	0.261259	9.13982	6.25547e-20	2.3849e-18
Insyn2a	25.8063	3.1121	0.34067	9.13524	6.52621e-20	2.48123e-18
Cacna2d3	24.7592	3.39136	0.371395	9.13141	6.76134e-20	2.55683e-18
Dctn1	188.656	-1.03342	0.113173	-9.13139	6.76232e-20	2.55683e-18
Pak3	74.512	2.48033	0.272496	9.10225	8.84761e-20	3.32694e-18
Shisal1	70.7298	1.82598	0.200604	9.10241	8.83462e-20	3.32694e-18
Neo1	75.5219	1.5008	0.165289	9.07984	1.08739e-19	4.07773e-18
Aqp4	28.4951	3.17465	0.34993	9.07223	1.16608e-19	4.3609e-18
Runx1t1	50.9108	2.53647	0.279752	9.06686	1.22501e-19	4.56881e-18
Trp53inp2	230.008	-1.14247	0.126021	-9.06572	1.23789e-19	4.60434e-18
Tef	94.8315	1.57396	0.173712	9.06075	1.29552e-19	4.80569e-18
Afap1	32.7529	2.84109	0.313826	9.05309	1.38979e-19	5.14146e-18
Hpcal4	43.4173	2.56412	0.283309	9.05061	1.4217e-19	5.24539e-18
Prkcb	49.7216	2.53536	0.280149	9.05006	1.42895e-19	5.25802e-18
Impg1	160.828	-2.27101	0.251038	-9.04649	1.47635e-19	5.41788e-18
Pcdh9	48.4422	2.55073	0.282024	9.04437	1.5053e-19	5.50939e-18
Gpm6a	65.8833	2.15496	0.238326	9.04206	1.53743e-19	5.61203e-18
Tmem132a	32.6977	2.87272	0.318043	9.0325	1.67798e-19	6.10883e-18
Aipl1	91.4672	-2.10053	0.232562	-9.03212	1.68384e-19	6.11394e-18
Cdr1os	249.885	1.19251	0.132078	9.0288	1.73565e-19	6.28544e-18
Ap2a2	202.184	-1.12654	0.125137	-9.00247	2.20689e-19	7.97095e-18
Septin3	129.437	1.99063	0.221363	8.99259	2.41468e-19	8.67577e-18
Tenm2	54.7654	2.29787	0.255528	8.99263	2.41386e-19	8.67577e-18
Fryl	275.254	-1.14799	0.127704	-8.98941	2.48561e-19	8.90731e-18
Hif1a	377.8	-0.96485	0.107367	-8.98644	2.55365e-19	9.10479e-18
Tet1	76.9232	1.57744	0.175536	8.98643	2.55399e-19	9.10479e-18
Guca1b	114.141	-2.69627	0.300069	-8.98549	2.57579e-19	9.15874e-18
Sorcs2	49.8257	2.97914	0.331563	8.98514	2.58416e-19	9.16476e-18
Spock2	306.736	1.67112	0.186291	8.97049	2.95206e-19	1.04425e-17
Megf10	20.9287	3.22974	0.360438	8.9606	3.22908e-19	1.13931e-17
Kcnd3	57.6135	2.24209	0.250659	8.9448	3.72619e-19	1.31133e-17
Rhot1	81.3288	-1.67688	0.187536	-8.94167	3.83347e-19	1.34563e-17
Tnrc18	92.1403	2.46572	0.275976	8.93452	4.08946e-19	1.43183e-17
Drd2	29.9573	2.97046	0.332593	8.93123	4.21305e-19	1.47135e-17
Rap1gap	121.267	2.11822	0.237401	8.92255	4.55657e-19	1.58728e-17
Mbnl2	175.306	-1.07748	0.120819	-8.91813	4.74208e-19	1.64772e-17
Diras2	125.549	1.4761	0.165563	8.91568	4.84825e-19	1.68036e-17
Uckl1	46.4084	-2.31273	0.259866	-8.8997	5.5999e-19	1.93599e-17
Mylk	89.4829	-2.12651	0.239026	-8.89657	5.75979e-19	1.98626e-17
Col23a1	29.2898	2.69012	0.302644	8.88872	6.18154e-19	2.12636e-17
Hid1	36.6117	2.7129	0.305844	8.87022	7.30036e-19	2.50493e-17
Gucy1b1	33.442	2.66195	0.300708	8.8523	8.57318e-19	2.93434e-17
Slco4a1	42.642	-2.65751	0.300366	-8.84758	8.94387e-19	3.0536e-17
Ano2	65.9468	-2.12731	0.240597	-8.84182	9.41687e-19	3.20711e-17
Mab21l1	87.4776	-1.61695	0.182993	-8.83613	9.909e-19	3.36636e-17
Glb1l2	38.4669	-2.84172	0.321617	-8.83572	9.9455e-19	3.37042e-17
Ncor2	214.671	0.96031	0.109034	8.80746	1.28018e-18	4.32769e-17
Padi2	52.8032	1.63844	0.186036	8.8071	1.28428e-18	4.3309e-17
Tmtc2	26.8223	3.04791	0.346263	8.80231	1.34033e-18	4.50882e-17
Grina	244.23	-1.04353	0.118637	-8.79598	1.41799e-18	4.75841e-17
Cacna1g	79.2912	2.71468	0.308712	8.79356	1.44891e-18	4.85033e-17
Ckmt1	86.5921	-1.7479	0.199069	-8.78037	1.62938e-18	5.44117e-17
Slc22a17	157.883	1.4493	0.165389	8.76295	1.902e-18	6.33617e-17
Camk1d	168.933	-1.11503	0.127404	-8.75195	2.09693e-18	6.96861e-17
Unc13c	55.3242	2.4929	0.285048	8.74553	2.21964e-18	7.35858e-17
Arhgap23	37.6794	2.80467	0.32214	8.70637	3.13748e-18	1.03764e-16
Rskr	20.8496	3.24635	0.373182	8.69909	3.34556e-18	1.10379e-16
2900026A02Rik	33.3202	2.58309	0.297249	8.68999	3.62478e-18	1.19305e-16
Mapt	101.752	1.7489	0.201269	8.68939	3.6438e-18	1.19644e-16
Ccdc126	55.8529	-2.20116	0.253566	-8.6808	3.93011e-18	1.28737e-16
Nisch	280.034	0.853461	0.0986113	8.6548	4.93761e-18	1.61354e-16
Ppp2r5c	120.166	-1.20199	0.138916	-8.65262	5.03313e-18	1.64085e-16
Dcaf7	131.65	1.13618	0.131442	8.64397	5.42923e-18	1.76579e-16
Syt2	42.273	2.70291	0.313619	8.61847	6.78567e-18	2.20173e-16
Neto1	28.5732	3.66172	0.42496	8.61662	6.89621e-18	2.22707e-16
Sqstm1	95.4171	1.63098	0.189279	8.61678	6.8862e-18	2.22707e-16
Aplp2	451.997	0.840665	0.0976342	8.61036	7.28339e-18	2.34109e-16
Scrn1	98.6765	1.66915	0.193852	8.61043	7.27889e-18	2.34109e-16
Wscd2	28.222	3.00969	0.350269	8.59251	8.5093e-18	2.72874e-16
Gnb5	122.463	-1.28843	0.150037	-8.58743	8.89349e-18	2.84529e-16
Ptpn21	83.6622	-1.68613	0.196554	-8.57845	9.61563e-18	3.06918e-16
Adamts5	18.841	3.38371	0.394981	8.56676	1.06436e-17	3.38941e-16
Llgl2	47.4115	-2.45132	0.286215	-8.56459	1.08465e-17	3.44602e-16
Tmem215	19.3638	3.42547	0.400098	8.56157	1.11345e-17	3.52934e-16
6430548M08Rik	161.649	1.34746	0.157712	8.54383	1.29848e-17	4.10638e-16
Zfp467	36.8242	2.54532	0.298537	8.52598	1.51523e-17	4.78082e-16
Hivep2	78.1397	1.62735	0.190939	8.52288	1.55632e-17	4.89918e-16
Ret	67.0306	2.31139	0.271349	8.51815	1.62117e-17	5.09166e-16
D630045J12Rik	116.034	-1.80679	0.212465	-8.50394	1.83263e-17	5.74267e-16
Mbnl1	75.9283	-1.60264	0.188523	-8.50101	1.87942e-17	5.87586e-16
Cadm3	226.705	1.06953	0.125867	8.49729	1.94067e-17	6.05356e-16
Nebl	32.7747	2.89172	0.340333	8.49675	1.94979e-17	6.06821e-16
Trim8	43.1732	2.03678	0.239787	8.49414	1.99399e-17	6.19173e-16
Drd4	42.2396	-2.68698	0.316517	-8.48922	2.08029e-17	6.44515e-16
Mknk2	32.9683	2.36683	0.278833	8.48835	2.09599e-17	6.47915e-16
Kif1b	653.035	-0.734522	0.0866228	-8.47955	2.26069e-17	6.97258e-16
Fasn	277.75	1.11904	0.13201	8.47698	2.31109e-17	7.11203e-16
Tpm3	20.5642	3.39749	0.401097	8.4705	2.4435e-17	7.50268e-16
Arfgef1	155.77	-1.1076	0.130853	-8.46448	2.57298e-17	7.88262e-16
Nfib	31.7485	2.73356	0.323168	8.45864	2.70504e-17	8.25036e-16
Pacsin2	71.1021	-1.60904	0.190221	-8.45882	2.70099e-17	8.25036e-16
Igf1	26.5542	3.14346	0.371813	8.45441	2.80503e-17	8.52441e-16
Plekhf2	33.6614	-2.63777	0.312003	-8.45431	2.80731e-17	8.52441e-16
Fyco1	76.8034	-1.79723	0.212685	-8.4502	2.90803e-17	8.81076e-16
Prkab1	49.3898	-2.1051	0.249252	-8.44567	3.023e-17	9.13892e-16
Rap1gap2	62.4574	2.14703	0.254469	8.43728	3.24818e-17	9.79809e-16
Atxn1	201.829	-0.907814	0.107641	-8.43369	3.34919e-17	1.00586e-15
Tpbgl	19.5181	4.64603	0.550873	8.43394	3.34227e-17	1.00586e-15
Pde4dip	118.648	-1.24159	0.147225	-8.43328	3.36109e-17	1.00723e-15
Frmd3	29.6476	3.30955	0.39331	8.4146	3.94236e-17	1.17884e-15
Apc2	109.138	1.76783	0.210389	8.40269	4.36347e-17	1.30193e-15
Ypel2	130.408	-1.37183	0.163413	-8.39489	4.66336e-17	1.38839e-15
Dpf3	46.509	-2.06878	0.246492	-8.39289	4.74343e-17	1.40917e-15
Prrc2b	474.328	0.662504	0.0790532	8.38048	5.27142e-17	1.56264e-15
Cdc42ep4	28.033	2.99948	0.358117	8.37571	5.48936e-17	1.62374e-15
Gpr152	35.7368	-2.48902	0.297365	-8.37024	5.74988e-17	1.69714e-15
Myo16	37.605	2.44534	0.292549	8.35875	6.33866e-17	1.86691e-15
Rrp1b	38.0833	-2.28822	0.273829	-8.35636	6.46849e-17	1.90107e-15
Kcng4	21.825	3.66493	0.43866	8.35484	6.55235e-17	1.9216e-15
Cdh8	17.4701	3.63723	0.435957	8.34309	7.23731e-17	2.11795e-15
Wnk2	112.321	1.43183	0.171787	8.3349	7.75642e-17	2.26504e-15
Fn1	47.2234	2.44634	0.293921	8.32313	8.56727e-17	2.49651e-15
Cntfr	24.8132	2.79762	0.336369	8.31711	9.0132e-17	2.62089e-15
Inpp4b	25.7127	2.67307	0.321441	8.3159	9.10567e-17	2.64218e-15
Dbp	37.1768	2.19081	0.263518	8.31369	9.2771e-17	2.68625e-15
Dock4	23.9697	3.31924	0.399455	8.30942	9.617e-17	2.77881e-15
Skida1	43.0397	-2.11306	0.255176	-8.28079	1.22356e-16	3.52802e-15
Kcnh6	31.0731	2.16111	0.261237	8.27262	1.31042e-16	3.77056e-15
Pla2r1	41.1308	-2.22215	0.26877	-8.26785	1.36399e-16	3.91647e-15
Espn	29.229	2.50588	0.303232	8.26388	1.41014e-16	4.04053e-15
Cited2	89.7063	-1.4367	0.173867	-8.26324	1.4177e-16	4.05374e-15
Csrnp3	55.065	1.91352	0.231957	8.24945	1.59119e-16	4.54034e-15
Nav1	260.296	-0.88277	0.107082	-8.24389	1.66694e-16	4.74664e-15
Synpo2	51.5348	-2.12794	0.258165	-8.24256	1.68558e-16	4.78977e-15
Trib1	76.6879	-1.57308	0.190861	-8.24203	1.69313e-16	4.80127e-15
Cav1	20.0353	3.27774	0.397945	8.23666	1.77092e-16	5.01152e-15
Madd	233.909	-1.04548	0.126976	-8.23371	1.81498e-16	5.11511e-15
Tacr3	15.2665	4.24365	0.515389	8.23388	1.81241e-16	5.11511e-15
Begain	32.1855	2.96155	0.36025	8.22084	2.02088e-16	5.68371e-15
Dpp6	89.9861	1.98771	0.242041	8.21231	2.16982e-16	6.09013e-15
Ric8b	45.8024	-2.10795	0.256726	-8.21086	2.19601e-16	6.15106e-15
Ldb1	64.6137	1.75284	0.213753	8.20032	2.39757e-16	6.70196e-15
Wdtc1	143.428	-1.10233	0.134569	-8.19159	2.57791e-16	7.19143e-15
Akna	40.9007	-2.28488	0.27901	-8.18923	2.62901e-16	7.31909e-15
Vsx1	19.2796	4.15212	0.507355	8.18386	2.749e-16	7.63766e-15
Fam161a	38.8382	-2.24122	0.273942	-8.18138	2.80616e-16	7.78073e-15
Whrn	62.4782	-1.69958	0.207829	-8.17776	2.89162e-16	8.0015e-15
Pcbp2	238.017	-1.07147	0.13133	-8.15862	3.38863e-16	9.35795e-15
Kdm4c	62.8212	-1.79704	0.220331	-8.15611	3.46001e-16	9.53588e-15
Rabgef1	44.1631	-2.06761	0.253585	-8.1535	3.5355e-16	9.7244e-15
Tlcd5	59.6099	-1.76879	0.216972	-8.15214	3.57544e-16	9.81458e-15
Paqr4	44.914	-2.10595	0.25849	-8.14713	3.72659e-16	1.02091e-14
Son	298.037	-0.776107	0.095373	-8.1376	4.03198e-16	1.10237e-14
Fam222a	47.2043	-1.9863	0.244258	-8.13198	4.22344e-16	1.15242e-14
Tnpo1	157.557	-1.15292	0.141805	-8.13032	4.28168e-16	1.16599e-14
Egflam	74.5126	-1.96449	0.241692	-8.12808	4.3613e-16	1.18532e-14
Bicdl1	49.9838	-1.84912	0.227583	-8.12504	4.47219e-16	1.21306e-14
Cds1	76.2636	-1.92147	0.236662	-8.11905	4.69865e-16	1.27197e-14
Bcr	79.4746	1.39372	0.171668	8.11869	4.71252e-16	1.27321e-14
Plagl1	29.8206	2.23347	0.275627	8.10324	5.35139e-16	1.44298e-14
Thrb	65.0794	-2.36627	0.292091	-8.10113	5.44505e-16	1.46536e-14
Plch1	60.5454	1.66057	0.205226	8.09142	5.89717e-16	1.58393e-14
Synj1	211.7	-0.913728	0.113179	-8.07333	6.84073e-16	1.83377e-14
Synrg	109.613	-1.24527	0.154317	-8.06956	7.05519e-16	1.88757e-14
Adra2a	18.0249	3.00811	0.373172	8.0609	7.57339e-16	2.02227e-14
Ltbp3	25.3268	2.6347	0.327043	8.05613	7.87509e-16	2.09875e-14
Fsd1l	41.3978	-2.13806	0.265642	-8.04866	8.37082e-16	2.22654e-14
Sdk1	29.7216	2.96524	0.368549	8.04571	8.57448e-16	2.2763e-14
Samd14	82.8983	2.10713	0.261903	8.04546	8.59188e-16	2.27644e-14
Scarb1	79.5757	-1.49204	0.185456	-8.04523	8.60819e-16	2.27644e-14
Sfxn5	47.7917	1.84101	0.22888	8.04354	8.72804e-16	2.3037e-14
Timp2	61.9074	2.29807	0.285762	8.0419	8.84563e-16	2.33026e-14
Notch2	30.8242	2.07781	0.258786	8.0291	9.8191e-16	2.58175e-14
Pcmtd2	103.88	-1.82621	0.227951	-8.01144	1.13376e-15	2.97532e-14
Ntrk2	54.0842	2.04071	0.254759	8.01036	1.14376e-15	2.99582e-14
Rncr4	43.6228	-2.15587	0.269314	-8.00505	1.19414e-15	3.12182e-14
Tox3	23.567	2.86849	0.358502	8.00133	1.23087e-15	3.21173e-14
Unc79	46.8733	1.76656	0.220815	8.0002	1.24213e-15	3.23497e-14
Gng3	127.516	1.53085	0.191443	7.99637	1.28137e-15	3.33084e-14
Ush2a	169.78	-1.69294	0.211749	-7.99501	1.29564e-15	3.36156e-14
Meg3	200.489	1.44674	0.181008	7.99268	1.32039e-15	3.41932e-14
Slc43a2	60.2065	1.72763	0.216183	7.99149	1.33314e-15	3.44584e-14
Igsf9b	50.7998	2.08294	0.260656	7.99116	1.33676e-15	3.44869e-14
Frmpd2	32.9555	-2.95835	0.371171	-7.97031	1.5827e-15	4.07312e-14
Ttll7	91.7061	1.62862	0.204339	7.97016	1.58473e-15	4.07312e-14
Ppm1e	88.7916	1.30444	0.163673	7.9698	1.58926e-15	4.07713e-14
Sntb1	22.2369	2.62176	0.329275	7.96222	1.6898e-15	4.32696e-14
Cadm4	32.6408	2.5325	0.318378	7.95439	1.80018e-15	4.60101e-14
Tkt	100.652	1.66983	0.209999	7.95161	1.84096e-15	4.6965e-14
Reps2	47.6791	2.35628	0.296601	7.94426	1.95358e-15	4.97456e-14
Dusp3	52.0761	2.02407	0.254898	7.94071	2.01032e-15	5.10956e-14
Fam160a1	44.549	-2.1531	0.271366	-7.93429	2.117e-15	5.37076e-14
Zc3h4	138.572	-1.00237	0.126376	-7.93167	2.16225e-15	5.47543e-14
Cx3cl1	136.224	1.62727	0.205442	7.92085	2.35885e-15	5.96229e-14
Ubap1l	36.6013	-2.12076	0.267928	-7.9154	2.46469e-15	6.21836e-14
Tenm4	115.982	1.60021	0.202175	7.91498	2.47302e-15	6.22793e-14
Mtss2	155.123	1.2995	0.164256	7.91146	2.54393e-15	6.39477e-14
Vegfa	33.9732	2.05775	0.260657	7.89447	2.91544e-15	7.31524e-14
Tmcc3	18.5889	3.23701	0.410368	7.88808	3.06882e-15	7.68605e-14
Rasgrf2	133.039	-1.35744	0.172582	-7.86548	3.67674e-15	9.19185e-14
Mdm1	37.0818	-2.21227	0.281611	-7.85576	3.97367e-15	9.91612e-14
Tox	33.4364	2.67614	0.341024	7.84739	4.24785e-15	1.05811e-13
Prkce	76.8209	1.46092	0.186196	7.8461	4.29169e-15	1.06709e-13
Calb1	24.4916	3.44089	0.439971	7.82072	5.25236e-15	1.30359e-13
Akap6	154.909	-1.10383	0.141169	-7.81918	5.31699e-15	1.31725e-13
Ttc3	251.351	1.19933	0.15339	7.8188	5.33272e-15	1.31877e-13
Bend4	15.3727	3.69672	0.472848	7.81798	5.36777e-15	1.32505e-13
Plcl1	19.9854	2.71267	0.34704	7.81658	5.42773e-15	1.33744e-13
Gpsm2	42.8081	-1.89256	0.242359	-7.8089	5.76897e-15	1.41898e-13
Iqsec3	302.931	1.59264	0.204136	7.80188	6.09921e-15	1.49752e-13
Camk2b	75.3217	1.65947	0.212751	7.80004	6.18872e-15	1.51679e-13
Ncald	33.3885	2.34418	0.300735	7.79482	6.45007e-15	1.57803e-13
Ap2b1	191.134	0.897054	0.115531	7.76461	8.18939e-15	1.99999e-13
Cdk19	75.4038	-1.44389	0.186157	-7.75629	8.74529e-15	2.13196e-13
Arl4d	31.9407	-2.3547	0.303996	-7.74584	9.49552e-15	2.31074e-13
Aqp1	34.7103	-2.3942	0.309209	-7.74298	9.71121e-15	2.35905e-13
Camsap2	85.7456	1.38894	0.179397	7.74225	9.76691e-15	2.36839e-13
Mest	72.22	-1.60497	0.207363	-7.73989	9.95016e-15	2.40857e-13
Syt13	58.2064	2.20863	0.285781	7.72841	1.08897e-14	2.63135e-13
ENSMUSG00000118642	85.5216	1.88551	0.243982	7.72805	1.09203e-14	2.6341e-13
Agrn	50.6616	2.10193	0.272451	7.7149	1.21077e-14	2.91541e-13
Slco5a1	14.1398	3.74404	0.485642	7.70948	1.26335e-14	3.03668e-13
Tmem200c	18.9279	3.20184	0.416023	7.69632	1.40042e-14	3.36028e-13
Cnot6	125.075	-1.10901	0.144186	-7.69151	1.45414e-14	3.48308e-13
Atp6v0a1	327.215	0.787157	0.102422	7.68546	1.52446e-14	3.64515e-13
Pcbp3	224.729	0.806286	0.105078	7.6732	1.67756e-14	4.00425e-13
Rora	243.256	-0.83699	0.109151	-7.66818	1.74451e-14	4.15683e-13
Man1c1	22.0917	2.72308	0.35514	7.66763	1.75208e-14	4.16763e-13
Wwc2	51.477	-1.75286	0.228698	-7.66452	1.79499e-14	4.26233e-13
Ric1	74.0373	-1.41855	0.185284	-7.65612	1.91633e-14	4.54259e-13
Cabp4	31.2417	-2.59767	0.339411	-7.65345	1.95652e-14	4.62986e-13
Dach1	55.9181	1.60455	0.209698	7.65173	1.98298e-14	4.6844e-13
Kif5c	110.478	1.70887	0.22334	7.65142	1.98769e-14	4.68748e-13
Pitpnm1	275.498	-0.778326	0.101786	-7.64667	2.06252e-14	4.85559e-13
Nkd1	28.163	2.58677	0.338301	7.64635	2.06758e-14	4.85916e-13
Chsy1	40.2639	-1.91237	0.250418	-7.63669	2.22878e-14	5.22905e-13
Grid1	16.5323	3.66026	0.479668	7.63081	2.33276e-14	5.46367e-13
Sobp	38.6826	2.12726	0.278862	7.62837	2.37744e-14	5.55883e-13
Sox4	26.3872	2.36677	0.310332	7.62659	2.41053e-14	5.62663e-13
Plpp2	34.1943	-2.30321	0.302142	-7.62295	2.4795e-14	5.77777e-13
Map4k3	70.5487	-1.70168	0.223758	-7.60502	2.84867e-14	6.62678e-13
S1pr1	17.1408	3.30417	0.43507	7.59457	3.08817e-14	7.17175e-13
Igsf8	36.8772	2.23326	0.29434	7.58737	3.26469e-14	7.56891e-13
Smad3	22.875	2.99838	0.395269	7.58568	3.30753e-14	7.65528e-13
Insm1	30.2674	-2.61101	0.344699	-7.57475	3.59824e-14	8.30121e-13
Tbc1d30	57.0607	-1.99507	0.263385	-7.57473	3.5987e-14	8.30121e-13
Arr3	27.7719	-3.34854	0.442304	-7.57067	3.71297e-14	8.55042e-13
Psd	94.5398	-1.30288	0.172121	-7.56954	3.74552e-14	8.61093e-13
Apba2	51.0828	2.04359	0.270158	7.56444	3.89539e-14	8.94051e-13
Opn1mw	26.5328	-3.63413	0.480509	-7.56308	3.9364e-14	9.01955e-13
Syngap1	66.0053	1.59246	0.21066	7.55937	4.05035e-14	9.26517e-13
Dnah9	28.2637	-2.58867	0.342523	-7.55767	4.10352e-14	9.37118e-13
Sema6a	84.9141	1.57822	0.20918	7.5448	4.52976e-14	1.03274e-12
Dgki	22.4171	2.9307	0.389116	7.53168	5.00906e-14	1.14012e-12
Plekha8	40.3863	-1.92501	0.255633	-7.53035	5.06041e-14	1.1499e-12
Ttc9	54.3906	1.84241	0.245004	7.51992	5.48098e-14	1.24341e-12
Fbxl16	110.567	1.13628	0.151142	7.51793	5.56517e-14	1.26043e-12
Atf4	80.6535	-1.49232	0.198547	-7.51622	5.63824e-14	1.27487e-12
Prkd3	31.1107	1.91006	0.254419	7.50754	6.02466e-14	1.36001e-12
Tanc2	97.3229	1.66242	0.221869	7.49279	6.74252e-14	1.51956e-12
Dtx1	30.8347	2.62143	0.350152	7.48654	7.07108e-14	1.59099e-12
Dtx4	31.874	2.2304	0.298488	7.47234	7.87836e-14	1.76973e-12
Setd7	46.4929	2.12148	0.28493	7.44564	9.64784e-14	2.16367e-12
Slit1	23.8041	3.08912	0.415141	7.44114	9.98238e-14	2.23504e-12
Scamp5	181.639	-0.868136	0.116673	-7.44077	1.001e-13	2.23757e-12
Qk	58.9692	1.54692	0.207938	7.43931	1.01216e-13	2.25884e-12
Lhx2	20.4206	2.64233	0.355449	7.43378	1.05541e-13	2.35154e-12
Secisbp2l	149.161	-0.991284	0.133359	-7.43319	1.0601e-13	2.35816e-12
Cabp1	20.1263	3.42567	0.460916	7.4323	1.06729e-13	2.37031e-12
Hectd4	390.986	0.618506	0.0832276	7.4315	1.07374e-13	2.38079e-12
Dennd5b	47.7364	2.01296	0.270985	7.4283	1.10001e-13	2.43272e-12
Sox8	13.2638	3.86839	0.520769	7.42822	1.10071e-13	2.43272e-12
Rdh8	53.6284	-2.18499	0.295077	-7.40479	1.31362e-13	2.89863e-12
Epha7	14.82	3.00191	0.405942	7.39494	1.41477e-13	3.1168e-12
Prkar1b	97.5452	1.47291	0.199293	7.39067	1.46095e-13	3.21338e-12
Trerf1	27.5808	2.28874	0.310144	7.37962	1.58742e-13	3.48596e-12
Plekho2	19.1088	2.75284	0.373092	7.37846	1.60134e-13	3.51091e-12
Wnk4	13.0386	3.9185	0.531165	7.37719	1.61666e-13	3.53887e-12
Kmt2d	562.051	-0.581895	0.0789212	-7.37311	1.66688e-13	3.64297e-12
Zfp36l2	58.4304	-1.55381	0.210901	-7.36748	1.73881e-13	3.79414e-12
Car14	21.6454	2.54332	0.345319	7.36513	1.76971e-13	3.85545e-12
Tpbg	14.4609	3.50808	0.476446	7.36302	1.798e-13	3.91086e-12
Max	68.7047	-1.34819	0.183306	-7.3549	1.91075e-13	4.14953e-12
Dlc1	101.972	-1.20964	0.164608	-7.34862	2.00261e-13	4.34216e-12
Mcc	22.802	2.31245	0.314838	7.34489	2.05924e-13	4.4579e-12
Osbpl6	39.5664	1.80332	0.245546	7.34414	2.07087e-13	4.47601e-12
Sybu	28.1956	2.71869	0.370287	7.34212	2.1024e-13	4.53701e-12
Hspa12a	123.628	1.1607	0.1583	7.33225	2.26323e-13	4.87642e-12
Cln6	36.1486	1.64754	0.224729	7.33124	2.2804e-13	4.90571e-12
Lrrc75b	22.6841	2.55419	0.348486	7.32941	2.31169e-13	4.96525e-12
Plpp3	21.3131	2.96643	0.405181	7.32124	2.45688e-13	5.26886e-12
Xylt1	59.7916	-1.45791	0.199584	-7.30477	2.77735e-13	5.94681e-12
Gprasp1	145.864	1.2841	0.175951	7.29804	2.9198e-13	6.24211e-12
Nudt4	49.1068	1.69887	0.232842	7.29626	2.95883e-13	6.3157e-12
Zfp608	31.1482	2.23905	0.307098	7.291	3.07672e-13	6.55715e-12
St8sia3	31.8097	2.65247	0.364258	7.28185	3.29271e-13	7.00658e-12
Ywhag	266.565	1.00589	0.138228	7.27698	3.41371e-13	7.25282e-12
Oip5os1	160.799	-1.00818	0.138631	-7.27238	3.53203e-13	7.4926e-12
Ppp1r1a	26.7727	2.34882	0.323117	7.26925	3.61493e-13	7.65663e-12
Lyve1	14.1118	3.40268	0.468405	7.2644	3.74687e-13	7.92386e-12
Zbtb18	57.0396	-1.52094	0.209396	-7.26343	3.77396e-13	7.96886e-12
Pla2g7	67.4648	-1.65964	0.22851	-7.26287	3.78965e-13	7.98969e-12
Spred1	37.7182	1.87724	0.258524	7.26139	3.83128e-13	8.06508e-12
Cacna1d	24.6439	2.38669	0.329119	7.25177	4.11359e-13	8.6461e-12
Gngt1	129.474	-1.76951	0.244046	-7.25075	4.14485e-13	8.69849e-12
Hsp90ab1	299.017	0.816195	0.112622	7.24721	4.25433e-13	8.91461e-12
Pde8b	29.4192	-2.44695	0.338323	-7.23257	4.73924e-13	9.91556e-12
E130310I04Rik	36.0612	-1.93014	0.266963	-7.22999	4.83031e-13	1.00907e-11
Mir124a-1hg	176.053	-1.42448	0.197358	-7.21776	5.28491e-13	1.10236e-11
Ctbp2	240.669	-0.745319	0.103274	-7.21688	5.31929e-13	1.10785e-11
Kdm3b	150.299	-1.09956	0.152367	-7.21653	5.33311e-13	1.10904e-11
St8sia1	65.6633	-1.40733	0.195537	-7.19726	6.14366e-13	1.27567e-11
Synpr	40.0255	2.05184	0.285175	7.19504	6.24441e-13	1.29463e-11
Cacng7	85.7309	1.22898	0.171263	7.17598	7.17894e-13	1.48614e-11
Shroom2	68.6812	-1.50827	0.210386	-7.16908	7.55031e-13	1.56066e-11
Vdac1	119.837	1.04091	0.14524	7.16684	7.67467e-13	1.58398e-11
Atrnl1	65.034	1.46633	0.204782	7.16042	8.04309e-13	1.65753e-11
Marchf1	31.2744	-2.28108	0.318606	-7.15954	8.09482e-13	1.66569e-11
Tmem229b	82.7491	-1.28867	0.180175	-7.15232	8.53214e-13	1.75305e-11
Adcy5	34.3604	2.15175	0.300959	7.14965	8.69967e-13	1.78213e-11
Pknox2	16.0828	3.05842	0.427764	7.14979	8.6911e-13	1.78213e-11
Srrm2	612.721	-0.592648	0.0829401	-7.1455	8.96683e-13	1.83412e-11
Rev3l	149.251	0.925199	0.129886	7.12314	1.05494e-12	2.15461e-11
Hsp90aa1	84.282	-1.26895	0.178212	-7.12043	1.07587e-12	2.19411e-11
Car2	89.6045	1.05426	0.148168	7.11531	1.11661e-12	2.27381e-11
Sema5a	65.3127	2.03927	0.28663	7.11466	1.1219e-12	2.2812e-11
Ppp3cc	47.0778	-1.65562	0.232816	-7.11129	1.1496e-12	2.33405e-11
Kalrn	23.6919	2.70764	0.380848	7.1095	1.16462e-12	2.36107e-11
Shroom3	70.0496	-1.33395	0.187639	-7.10915	1.16758e-12	2.36358e-11
Usp22	112.665	1.08158	0.15215	7.10867	1.17165e-12	2.36832e-11
Abcg4	90.0036	-1.2267	0.172622	-7.10626	1.19226e-12	2.40644e-11
Lsamp	131.423	1.78986	0.252041	7.10145	1.23451e-12	2.48805e-11
Taok3	56.0415	-1.51762	0.213786	-7.09881	1.25837e-12	2.53242e-11
Creb3l2	35.1854	2.1952	0.309279	7.09781	1.26749e-12	2.54705e-11
Dync1li1	68.1149	-1.53791	0.216797	-7.09376	1.30519e-12	2.61896e-11
Synj2	16.3774	3.33326	0.470387	7.0862	1.37845e-12	2.76194e-11
Syt9	49.2969	1.56593	0.221056	7.08389	1.40159e-12	2.80419e-11
Zfp516	76.8276	-1.38161	0.195814	-7.05573	1.71696e-12	3.43017e-11
Gdpd5	40.8923	-1.75872	0.249385	-7.05222	1.76082e-12	3.51267e-11
Kdm5b	196.377	-0.863685	0.122491	-7.051	1.77632e-12	3.53847e-11
Pbx3	42.7148	-1.82688	0.259542	-7.03886	1.93825e-12	3.85544e-11
Soga1	21.9835	2.60915	0.370761	7.03729	1.96013e-12	3.89331e-11
Dock1	16.1445	2.76542	0.393165	7.03375	2.01049e-12	3.98756e-11
Ppargc1b	63.2287	-1.59189	0.226712	-7.02164	2.19271e-12	4.34271e-11
Sesn3	141.988	0.848921	0.120907	7.02126	2.19882e-12	4.34854e-11
Slitrk6	18.3028	3.06129	0.436083	7.01998	2.219e-12	4.38213e-11
Bhlhe23	10.8306	4.06999	0.57999	7.01735	2.2612e-12	4.45905e-11
Usp33	59.8645	-1.42168	0.202637	-7.01591	2.2846e-12	4.49873e-11
Gbe1	23.21	2.12562	0.302998	7.0153	2.29449e-12	4.51172e-11
Atcay	55.1936	1.7066	0.243322	7.01374	2.32024e-12	4.55585e-11
Abca1	30.2282	1.80147	0.257086	7.00727	2.43009e-12	4.76471e-11
Drd1	13.6922	3.40831	0.486442	7.00661	2.44164e-12	4.78052e-11
Fxyd6	30.3261	2.25239	0.321757	7.00029	2.55425e-12	4.99388e-11
Zfp804b	13.374	3.30328	0.472071	6.99743	2.60695e-12	5.08967e-11
Tmem65	26.4174	2.50948	0.358739	6.99528	2.64734e-12	5.16119e-11
Cbfa2t3	19.2195	2.97348	0.425156	6.99386	2.67425e-12	5.20625e-11
Dusp16	17.8028	2.9837	0.427546	6.97865	2.98021e-12	5.79367e-11
Wdr47	69.5162	-1.38788	0.198999	-6.97428	3.07441e-12	5.96835e-11
Zfp385a	538.375	-0.71578	0.10264	-6.97366	3.08802e-12	5.98631e-11
Cry2	80.8839	1.20612	0.173126	6.96671	3.24447e-12	6.28073e-11
Efr3b	47.9924	1.86242	0.267398	6.96495	3.2851e-12	6.35042e-11
Kcnj10	54.0884	2.14145	0.307812	6.95698	3.47636e-12	6.71069e-11
Apcdd1	16.7076	2.72764	0.392367	6.95174	3.60805e-12	6.95512e-11
Zfp654	51.8722	-1.63309	0.235131	-6.94546	3.77242e-12	7.26177e-11
Cdon	39.1328	1.65713	0.239075	6.93143	4.16606e-12	8.00828e-11
Megf11	25.2452	2.24407	0.324045	6.92519	4.35393e-12	8.35773e-11
Tspan7	176.331	-0.871428	0.125927	-6.92012	4.51251e-12	8.65003e-11
Kcnh2	33.3625	1.91597	0.276907	6.9192	4.54213e-12	8.69466e-11
Ctnnd2	71.3856	1.57026	0.227169	6.91228	4.76917e-12	9.11656e-11
Vps37a	60.5509	-1.56812	0.227441	-6.89463	5.40055e-12	1.03091e-10
Ntng2	58.3592	-1.50687	0.218768	-6.88798	5.65891e-12	1.07873e-10
Nrep	150.414	0.909437	0.132042	6.88751	5.6779e-12	1.08085e-10
AA474408	93.1158	-1.44515	0.20989	-6.88527	5.76793e-12	1.09647e-10
Dscaml1	120.196	-1.00993	0.146732	-6.88284	5.86695e-12	1.11375e-10
Tbc1d24	84.1467	-1.21661	0.176832	-6.88003	5.98395e-12	1.13439e-10
Tfap2b	76.4068	1.85891	0.270254	6.87839	6.05339e-12	1.14597e-10
Zfp804a	19.1289	2.4085	0.350632	6.86904	6.46359e-12	1.22194e-10
Gpc6	14.0278	3.77725	0.549935	6.86854	6.4864e-12	1.22456e-10
Zfp36l1	17.8233	2.46138	0.358463	6.86647	6.58103e-12	1.24072e-10
Cplx4	46.3014	-1.86244	0.271468	-6.86063	6.85578e-12	1.29075e-10
Bsn	228.527	0.797723	0.116375	6.85474	7.14404e-12	1.34318e-10
Phlpp2	72.677	-1.32929	0.193961	-6.85339	7.21199e-12	1.3541e-10
Gnl3l	82.0411	1.15719	0.168883	6.85202	7.28149e-12	1.36342e-10
Mras	29.4305	1.90044	0.277351	6.85209	7.27763e-12	1.36342e-10
Eps15	49.8825	1.44358	0.210734	6.85023	7.37317e-12	1.3787e-10
Nrip1	115.834	-1.03892	0.15176	-6.84578	7.60609e-12	1.42032e-10
Alkbh5	136.496	-0.927018	0.135465	-6.84323	7.74272e-12	1.44387e-10
Pik3r1	89.4084	-1.21415	0.177492	-6.8406	7.8863e-12	1.46865e-10
Cdk2ap2	37.8195	-2.01329	0.29458	-6.83443	8.23327e-12	1.53119e-10
Ptprf	55.5621	1.47632	0.21618	6.82912	8.54356e-12	1.58674e-10
Prr14	58.0525	-1.44236	0.211291	-6.82643	8.70556e-12	1.61465e-10
B3galt2	20.3787	2.84836	0.417438	6.82344	8.88841e-12	1.64633e-10
Rogdi	61.3468	1.25559	0.184096	6.82033	9.08317e-12	1.68014e-10
Pcbp4	148.227	-1.13298	0.166474	-6.80576	1.00516e-11	1.85678e-10
Cacng4	45.3417	1.86982	0.27476	6.80528	1.00851e-11	1.86045e-10
Chd5	48.6214	1.66236	0.244317	6.80413	1.01665e-11	1.87295e-10
Flt1	26.5234	2.30222	0.338382	6.8036	1.02038e-11	1.8773e-10
Gm2115	15.2491	2.84159	0.41776	6.80197	1.03197e-11	1.89609e-10
Il1rap	10.6362	3.61314	0.531994	6.7917	1.1082e-11	2.03343e-10
4932438A13Rik	183.145	-0.817524	0.120392	-6.79049	1.11752e-11	2.0478e-10
Fmn2	34.4238	1.98876	0.293105	6.78513	1.15981e-11	2.12246e-10
Vax2os	42.8485	-1.81297	0.267454	-6.7786	1.21348e-11	2.21771e-10
Dmxl2	212.807	-0.790788	0.116689	-6.77688	1.22796e-11	2.24118e-10
Lmtk3	52.6855	1.95396	0.288508	6.77265	1.26448e-11	2.30477e-10
Ppp2r3a	49.0102	-1.55877	0.230275	-6.76919	1.29502e-11	2.35732e-10
Slitrk3	16.7405	3.35435	0.49555	6.76895	1.29723e-11	2.35822e-10
Disp2	221.553	1.11716	0.165253	6.76028	1.37724e-11	2.50034e-10
Rtn4	312.016	0.649334	0.0961431	6.75383	1.43989e-11	2.61064e-10
Atp11b	44.07	-1.59986	0.237068	-6.74852	1.4936e-11	2.70444e-10
Ahr	31.1849	-2.18206	0.323483	-6.74551	1.52493e-11	2.75753e-10
Adamts3	22.5663	-2.68215	0.398029	-6.73857	1.59954e-11	2.88864e-10
Fam155a	20.2704	2.78467	0.41398	6.72659	1.73682e-11	3.13244e-10
Dmd	85.4462	-1.12928	0.168026	-6.72089	1.80622e-11	3.25333e-10
Atp1b2	1274.04	-0.854228	0.127127	-6.71947	1.82391e-11	3.28089e-10
Kmt2c	297.123	-0.798115	0.118804	-6.71794	1.84313e-11	3.31112e-10
Onecut2	19.6723	3.48043	0.51836	6.71431	1.88957e-11	3.39011e-10
Dab1	28.5159	2.32294	0.346202	6.70978	1.94916e-11	3.48946e-10
Tnfsf12	30.525	-1.93374	0.288199	-6.70972	1.95003e-11	3.48946e-10
Tcaf1	92.5058	1.35322	0.201704	6.70891	1.96077e-11	3.50411e-10
C1ql1	41.5922	1.85109	0.276373	6.69778	2.11602e-11	3.77665e-10
Fzd3	31.2506	2.13525	0.319101	6.69143	2.20997e-11	3.93921e-10
Gdf11	20.0719	2.39995	0.35878	6.68921	2.24383e-11	3.99436e-10
Pkm	286.852	-0.659907	0.0986869	-6.68688	2.27984e-11	4.05321e-10
Trafd1	50.6537	-1.52688	0.22846	-6.68336	2.33518e-11	4.14624e-10
Fgd4	70.9592	-1.2751	0.190889	-6.6798	2.39276e-11	4.24298e-10
Ap1b1	162.359	-0.837399	0.125595	-6.66748	2.60227e-11	4.60854e-10
Baz2b	109.119	-0.994229	0.149288	-6.65982	2.74166e-11	4.84914e-10
Gabrb2	25.9741	2.6513	0.398315	6.65629	2.80832e-11	4.96064e-10
Pcp4l1	24.6355	2.42086	0.363798	6.65441	2.84431e-11	5.01776e-10
Nwd1	13.4971	3.02501	0.454837	6.65076	2.91591e-11	5.13747e-10
Fam234b	31.4392	2.0695	0.31132	6.6475	2.98112e-11	5.24563e-10
Scg3	94.6695	1.17942	0.177612	6.64044	3.1274e-11	5.49597e-10
Pgm2l1	91.1303	1.37028	0.206418	6.63836	3.17187e-11	5.56699e-10
Sptb	121.95	1.4367	0.216624	6.63223	3.30648e-11	5.79583e-10
Peli3	23.1059	-2.63471	0.397351	-6.63069	3.34111e-11	5.84907e-10
Prcd	36.0244	-1.84955	0.27901	-6.62899	3.37994e-11	5.90951e-10
Nol4l	139.592	-0.857348	0.129434	-6.62384	3.49986e-11	6.1114e-10
AW549877	64.7897	-1.30509	0.197077	-6.62224	3.53788e-11	6.16995e-10
Fgf13	19.6944	2.61334	0.39475	6.62024	3.58609e-11	6.23816e-10
Jag1	28.705	-2.52532	0.381448	-6.62035	3.58355e-11	6.23816e-10
Slc17a7	907.02	-1.17633	0.177859	-6.61386	3.74433e-11	6.50519e-10
Vstm2b	15.3366	2.70839	0.410596	6.59625	4.21697e-11	7.31705e-10
Tafa3	84.7477	1.22288	0.185435	6.59468	4.26161e-11	7.38517e-10
Cep164	25.0998	-2.18857	0.332357	-6.585	4.54875e-11	7.87283e-10
Grik5	51.3898	1.46409	0.222343	6.58481	4.55455e-11	7.87294e-10
Col2a1	17.2741	2.57021	0.39046	6.58253	4.62511e-11	7.98485e-10
Polr2a	524.859	-0.549707	0.0835198	-6.58175	4.64932e-11	8.01658e-10
Samd8	72.4206	-1.2189	0.185231	-6.5804	4.69193e-11	8.07989e-10
Adcy6	22.4846	-2.75149	0.418567	-6.5736	4.91124e-11	8.44697e-10
Abat	67.0652	1.50455	0.229119	6.5667	5.1441e-11	8.83639e-10
Kmt2a	248.377	-0.684215	0.104298	-6.56021	5.3731e-11	9.21822e-10
Crym	13.0287	3.28539	0.500996	6.55772	5.46364e-11	9.36186e-10
Cers6	20.8497	2.6883	0.410306	6.55194	5.67955e-11	9.71968e-10
Slc6a8	40.5615	1.5826	0.241674	6.54848	5.81261e-11	9.935e-10
Robo2	89.9536	1.71763	0.262463	6.54428	5.97823e-11	1.02054e-09
Ubn2	113.224	-0.931468	0.142349	-6.54355	6.00738e-11	1.02424e-09
Plcb4	80.8574	1.1168	0.17072	6.5417	6.0822e-11	1.03571e-09
Ampd2	36.9399	1.78556	0.273055	6.53918	6.18567e-11	1.05202e-09
Plekhm3	66.6911	-1.26706	0.193807	-6.53773	6.246e-11	1.06016e-09
Sema4g	38.9387	2.05491	0.314319	6.53766	6.24893e-11	1.06016e-09
Camsap1	92.7785	-1.08168	0.165474	-6.53684	6.28343e-11	1.06469e-09
Atp6v0e2	194.275	-0.761679	0.116551	-6.53516	6.35405e-11	1.07533e-09
Mlc1	20.1945	2.4388	0.373403	6.53128	6.52085e-11	1.1022e-09
Usp6nl	62.2736	-1.50308	0.230401	-6.52374	6.85746e-11	1.15767e-09
Slc16a6	27.3725	-2.1886	0.335872	-6.51618	7.21221e-11	1.21606e-09
Cacna1i	41.7551	1.91597	0.294439	6.50719	7.65716e-11	1.28792e-09
Kcnj14	20.2591	-2.82613	0.434299	-6.50734	7.64936e-11	1.28792e-09
Phlpp1	74.0538	1.12301	0.172649	6.50458	7.79104e-11	1.30884e-09
Kcnb2	31.5485	2.4111	0.371537	6.48953	8.61073e-11	1.44477e-09
Prr36	23.8269	2.05001	0.315936	6.48869	8.65846e-11	1.45101e-09
Sez6	101.915	1.01006	0.155816	6.48241	9.02697e-11	1.51092e-09
Ktn1	44.4396	-1.57039	0.242311	-6.48091	9.11718e-11	1.52416e-09
Wasf3	250.3	-0.780534	0.120457	-6.47978	9.18537e-11	1.53369e-09
Irs1	34.8299	2.14565	0.331171	6.47898	9.23451e-11	1.54002e-09
Pde4a	43.2302	1.7653	0.272478	6.47868	9.25278e-11	1.54119e-09
Tubb2a	42.1833	1.90597	0.294223	6.47797	9.29671e-11	1.54664e-09
Ddx5	157.604	-0.784939	0.121255	-6.47345	9.57908e-11	1.59168e-09
Nalcn	49.8405	1.68593	0.260463	6.47284	9.61758e-11	1.59615e-09
Gsg1	10.2063	3.84753	0.595247	6.46375	1.02142e-10	1.69312e-09
Gng2	31.909	2.09806	0.325195	6.45171	1.10594e-10	1.831e-09
Cnnm4	47.4445	-1.40403	0.217636	-6.45127	1.10918e-10	1.83415e-09
Gnaz	55.6931	-1.48559	0.230761	-6.43778	1.21235e-10	2.00234e-09
Prkg1	12.7004	3.38358	0.525797	6.43514	1.23358e-10	2.03496e-09
Marcks	92.5459	1.41219	0.219618	6.43022	1.27421e-10	2.09947e-09
Fam234a	19.724	2.30742	0.359042	6.42662	1.30476e-10	2.14723e-09
Dop1b	31.1538	2.01042	0.312955	6.42398	1.32757e-10	2.18215e-09
Rcan2	81.0012	1.48609	0.231633	6.41571	1.40166e-10	2.30116e-09
Cntnap2	63.955	1.5567	0.242818	6.41098	1.44589e-10	2.37094e-09
Rtn4rl1	38.802	1.47851	0.230711	6.4085	1.46959e-10	2.40694e-09
Rgs16	10.9937	3.68278	0.574731	6.40784	1.47596e-10	2.41449e-09
Usp11	32.7034	1.65822	0.258794	6.40748	1.47942e-10	2.41726e-09
Rgs7	24.942	2.20068	0.343489	6.40685	1.48555e-10	2.4244e-09
Hmgn1	36.4562	-1.70016	0.266275	-6.38498	1.71424e-10	2.7943e-09
Tmem108	40.5108	-1.59794	0.250527	-6.37831	1.79053e-10	2.91518e-09
Rnf165	34.889	1.55593	0.244132	6.3733	1.85009e-10	3.00858e-09
Dchs1	21.7275	2.62474	0.411974	6.37113	1.87636e-10	3.04769e-09
Pcdh17	25.2171	2.1486	0.337293	6.37013	1.88868e-10	3.06409e-09
Siah3	13.8272	3.24143	0.508883	6.36969	1.89407e-10	3.0692e-09
Ank3	487.395	0.919684	0.144438	6.36732	1.92362e-10	3.11341e-09
Foxk1	68.4553	-1.1084	0.174178	-6.36359	1.97093e-10	3.18623e-09
Fat3	157.344	1.4506	0.228002	6.36224	1.98836e-10	3.21062e-09
Mta2	57.9676	-1.33524	0.209905	-6.36114	2.00262e-10	3.22985e-09
Ptch1	87.9849	1.07532	0.169103	6.35897	2.03105e-10	3.27185e-09
Iglon5	78.1605	1.46348	0.230159	6.35859	2.03615e-10	3.27623e-09
Rtkn2	24.8375	-2.20747	0.347355	-6.35507	2.08326e-10	3.34809e-09
Hrh3	14.3523	3.04613	0.479386	6.35424	2.09457e-10	3.36234e-09
Adgrl3	43.9628	1.70213	0.268392	6.34195	2.26871e-10	3.63763e-09
Ppef2	36.2872	-1.69565	0.267474	-6.3395	2.30516e-10	3.69175e-09
Dusp7	73.755	-1.11783	0.176451	-6.33506	2.37254e-10	3.79523e-09
Abca2	115.594	1.00507	0.158802	6.32907	2.46646e-10	3.94088e-09
B4galt1	26.9982	-2.22296	0.351801	-6.31881	2.6359e-10	4.20671e-09
Rnf123	66.6955	-1.31411	0.208024	-6.3171	2.66513e-10	4.24843e-09
Rorb	316.34	-0.627881	0.0994128	-6.31589	2.68605e-10	4.27681e-09
Slc7a2	10.3418	2.99331	0.474297	6.31104	2.77162e-10	4.40793e-09
Tmod2	139.719	1.42524	0.225908	6.30893	2.80966e-10	4.46326e-09
Ubtd1	18.1872	-3.60442	0.57169	-6.30485	2.88469e-10	4.57716e-09
Fam163a	16.2349	2.96044	0.46984	6.30095	2.95827e-10	4.68849e-09
Myof	11.7685	2.75788	0.438012	6.29635	3.04737e-10	4.82413e-09
Dclk2	24.6042	2.32745	0.369706	6.29542	3.06577e-10	4.84765e-09
Per3	43.8176	1.39437	0.221795	6.28675	3.24172e-10	5.11998e-09
Eif4g2	402.426	-0.544851	0.0867345	-6.28182	3.34623e-10	5.27896e-09
Zmym3	49.3652	1.37207	0.218453	6.28083	3.36761e-10	5.30659e-09
Tsc22d4	23.4666	2.0883	0.332945	6.27222	3.55939e-10	5.60236e-09
Ina	130.683	1.31776	0.210234	6.26805	3.65588e-10	5.74765e-09
Sec22c	39.0223	-1.64394	0.262337	-6.26652	3.69202e-10	5.79783e-09
Ssc5d	15.9216	2.42146	0.387369	6.25105	4.07708e-10	6.39519e-09
Plekhd1	16.4293	2.66154	0.4259	6.24921	4.12531e-10	6.46346e-09
Tbc1d8	39.8885	-1.72074	0.275426	-6.24755	4.1695e-10	6.52525e-09
Calm3	314.078	0.797579	0.127715	6.245	4.23789e-10	6.62472e-09
Trim35	37.8945	1.53793	0.246273	6.2448	4.24331e-10	6.62564e-09
Fat1	32.8143	1.82444	0.292864	6.22966	4.67446e-10	7.27666e-09
Mapre3	166.299	-0.738725	0.118583	-6.2296	4.67615e-10	7.27666e-09
Palm	57.2629	1.66606	0.267432	6.22986	4.66867e-10	7.27666e-09
Sik2	28.2647	-2.07491	0.333084	-6.22941	4.68193e-10	7.2774e-09
Sema3f	52.3741	-1.40611	0.225836	-6.22624	4.77764e-10	7.41778e-09
Aplp1	136.219	1.01461	0.163084	6.22138	4.9281e-10	7.64273e-09
Nipbl	105.427	-0.895203	0.144063	-6.21398	5.16592e-10	8.00251e-09
Cbx5	66.7264	1.32593	0.213668	6.20557	5.44983e-10	8.4328e-09
Osbpl5	16.2258	2.54104	0.409821	6.20036	5.6333e-10	8.70687e-09
Trpc1	42.8722	-1.39822	0.225533	-6.19962	5.65984e-10	8.73806e-09
Zfp827	37.9319	1.82798	0.29492	6.19821	5.71072e-10	8.8067e-09
Lsm14a	60.2681	-1.26493	0.204167	-6.19555	5.80804e-10	8.94673e-09
Dnmt3a	285.537	-0.570835	0.0922389	-6.18866	6.06768e-10	9.3362e-09
Gaa	99.2217	1.08127	0.17473	6.18827	6.08297e-10	9.34925e-09
Mob3b	9.73912	3.47936	0.562377	6.18688	6.13661e-10	9.42113e-09
Itgav	31.1895	1.71966	0.278251	6.18026	6.39962e-10	9.81394e-09
Camk4	18.7324	2.69607	0.436606	6.17508	6.61302e-10	1.01299e-08
Gbf1	136.103	-0.878925	0.142423	-6.17124	6.77574e-10	1.03676e-08
Cacna2d2	88.8699	1.29244	0.20946	6.17034	6.81434e-10	1.0415e-08
Kcnc3	100.686	1.02465	0.166177	6.16603	7.00275e-10	1.06911e-08
Cbx4	30.4763	1.71989	0.279015	6.16416	7.08589e-10	1.0806e-08
Zfp444	82.6448	-1.01788	0.16518	-6.16222	7.17307e-10	1.09268e-08
Ahcyl1	109.154	-0.886391	0.14389	-6.16018	7.26604e-10	1.10561e-08
Edil3	63.5913	1.32929	0.215987	6.15447	7.53281e-10	1.14494e-08
Appl2	19.839	1.91047	0.310853	6.1459	7.95104e-10	1.20717e-08
Epha5	39.5931	2.11327	0.343893	6.14514	7.98936e-10	1.21165e-08
St8sia2	15.192	3.09842	0.504434	6.14236	8.13052e-10	1.23169e-08
Nedd4l	68.5271	-1.17759	0.19181	-6.13936	8.28555e-10	1.25379e-08
Arhgap24	42.9063	-1.4087	0.229552	-6.13675	8.42271e-10	1.27315e-08
Best3	10.2093	3.27455	0.533668	6.13593	8.46619e-10	1.27831e-08
Mapk10	75.6992	1.58316	0.258183	6.13195	8.68091e-10	1.30929e-08
Pcdh7	75.9553	1.70738	0.278707	6.12608	9.00701e-10	1.35698e-08
Sparc	260.194	1.47874	0.241396	6.12578	9.02413e-10	1.35807e-08
Mmp14	10.8891	3.16033	0.516036	6.12425	9.11139e-10	1.3697e-08
Pcdhgc4	25.1686	2.52044	0.411661	6.1226	9.2058e-10	1.38238e-08
Gabrr3	12.6589	2.72128	0.444762	6.11851	9.44559e-10	1.41684e-08
Cep120	59.9122	-1.37137	0.224198	-6.11678	9.54868e-10	1.43074e-08
Epb41l3	141.984	1.21718	0.199494	6.10134	1.05183e-09	1.5743e-08
Mt1	18.6735	1.99959	0.327848	6.09912	1.06652e-09	1.59456e-08
Reep5	78.8571	1.30753	0.214453	6.09705	1.08043e-09	1.61359e-08
Hook3	113.474	-0.969513	0.159045	-6.09583	1.08871e-09	1.62418e-08
Gria2	31.0307	2.02254	0.332043	6.09118	1.1208e-09	1.67025e-08
Tapt1	24.1545	-2.17669	0.357498	-6.08868	1.13842e-09	1.69467e-08
Mamld1	87.525	-1.05475	0.173238	-6.08844	1.14015e-09	1.6954e-08
Pde3a	47.95	1.69926	0.279349	6.08291	1.18021e-09	1.75307e-08
4933431E20Rik	15.058	2.95166	0.485409	6.08077	1.19609e-09	1.77474e-08
Optn	30.2871	-1.80325	0.296618	-6.07937	1.20652e-09	1.78829e-08
Oplah	13.3923	3.22892	0.531373	6.07656	1.22786e-09	1.81794e-08
Ckb	141.252	0.93067	0.153175	6.07587	1.2332e-09	1.82388e-08
Plce1	27.899	2.07221	0.341251	6.07239	1.26019e-09	1.86179e-08
Nyx	8.11107	3.69081	0.607907	6.07134	1.26845e-09	1.87089e-08
Pcp2	8.90921	3.428	0.564628	6.07126	1.26907e-09	1.87089e-08
Cntnap1	122.228	1.31978	0.217541	6.06679	1.3049e-09	1.91959e-08
Kmt2e	168.182	-0.720009	0.118677	-6.06696	1.30357e-09	1.91959e-08
Cpt1c	21.3033	2.32259	0.383616	6.05445	1.40896e-09	2.07045e-08
Ndrg4	292	1.20602	0.199482	6.04579	1.48684e-09	2.18255e-08
Itsn2	35.9934	-1.55372	0.257157	-6.04192	1.52289e-09	2.23309e-08
Mvb12b	56.9626	1.41172	0.234163	6.02878	1.65202e-09	2.41985e-08
Pax6	71.8089	1.33251	0.221341	6.02016	1.74246e-09	2.5496e-08
Lingo1	52.1938	1.66787	0.277248	6.01579	1.79016e-09	2.61661e-08
Kank1	21.3729	-2.18757	0.363859	-6.01214	1.83088e-09	2.67328e-08
Ttbk1	78.9263	1.37991	0.229927	6.00152	1.95483e-09	2.85123e-08
Tspan13	40.1239	1.44561	0.24103	5.99764	2.00206e-09	2.91701e-08
Psat1	12.5644	2.76854	0.461712	5.99625	2.01926e-09	2.93895e-08
Tril	9.51956	3.30099	0.550902	5.99198	2.07302e-09	3.014e-08
Ebpl	30.2398	-1.88511	0.314727	-5.98966	2.10277e-09	3.05403e-08
Sh3bgrl	18.8143	2.44942	0.409019	5.98852	2.11754e-09	3.07223e-08
Dst	144.998	0.985244	0.164605	5.98552	2.15697e-09	3.12613e-08
Stmn3	83.5475	1.40476	0.234722	5.9848	2.16657e-09	3.13673e-08
Cp	26.1712	1.91478	0.320182	5.98029	2.22744e-09	3.22146e-08
Ppargc1a	33.5154	-1.78883	0.29951	-5.97253	2.33596e-09	3.37485e-08
Slc6a1	227.869	0.994537	0.166529	5.97217	2.34113e-09	3.37876e-08
8030462N17Rik	57.6119	-1.19171	0.199711	-5.96719	2.41374e-09	3.47686e-08
Gramd2	16.0276	-3.14647	0.527313	-5.96699	2.41671e-09	3.47686e-08
Nr1d1	166.827	0.976913	0.163715	5.96716	2.41421e-09	3.47686e-08
Glrb	48.284	1.91223	0.320514	5.96616	2.42906e-09	3.49098e-08
Cul7	22.0493	2.08219	0.349021	5.96581	2.43425e-09	3.49477e-08
Npr2	17.585	2.5541	0.428194	5.96481	2.44916e-09	3.51251e-08
Onecut3	8.27475	4.6026	0.772081	5.96129	2.50261e-09	3.58542e-08
Plxdc2	12.7693	3.19348	0.536257	5.95513	2.59868e-09	3.71918e-08
Ksr1	33.797	1.36162	0.2288	5.95113	2.66295e-09	3.80719e-08
Cltb	61.9238	1.33668	0.22467	5.9495	2.68969e-09	3.83742e-08
Kdm2a	101.431	-0.918501	0.154383	-5.94951	2.68946e-09	3.83742e-08
Adcy2	36.0209	1.8707	0.314707	5.94427	2.7769e-09	3.95773e-08
Klf9	100.929	-0.898702	0.151237	-5.94233	2.80995e-09	4.00068e-08
Per2	14.2398	2.51821	0.423862	5.9411	2.83114e-09	4.02668e-08
Slc25a25	30.5035	-1.68474	0.283705	-5.93835	2.87901e-09	4.09052e-08
Cd47	74.9073	1.08018	0.181953	5.93661	2.90967e-09	4.12554e-08
Prrt1	67.0827	1.13147	0.190592	5.93663	2.90945e-09	4.12554e-08
Lrtm2	18.0644	2.08446	0.351194	5.93534	2.93237e-09	4.15344e-08
Slc44a1	34.786	-1.74565	0.294514	-5.92723	3.08087e-09	4.35927e-08
Anp32e	82.0531	-0.965979	0.163006	-5.92604	3.10329e-09	4.38648e-08
Baiap3	10.4678	4.63926	0.783006	5.92494	3.12417e-09	4.41144e-08
Celf5	24.5034	2.11861	0.35785	5.92038	3.21201e-09	4.53081e-08
Nectin3	17.8385	2.0788	0.351211	5.91895	3.24002e-09	4.56564e-08
Chst2	45.5205	1.59841	0.270067	5.91857	3.24749e-09	4.57147e-08
Bahcc1	28.8723	1.7478	0.295325	5.91822	3.25443e-09	4.57654e-08
Ankrd6	11.1863	3.06816	0.518556	5.91675	3.28373e-09	4.6083e-08
Pfkfb3	12.8267	2.79073	0.47166	5.91683	3.28201e-09	4.6083e-08
Kbtbd11	17.9663	2.46162	0.416476	5.91059	3.40882e-09	4.77897e-08
Osbpl8	41.4331	-1.40333	0.23745	-5.91	3.42105e-09	4.79121e-08
Cst3	243.802	-0.99994	0.169246	-5.9082	3.45872e-09	4.83904e-08
Plekha2	16.6811	-2.95208	0.499688	-5.90785	3.46595e-09	4.84421e-08
Rbfox2	70.9506	1.40852	0.238593	5.90346	3.55962e-09	4.97007e-08
Acsl6	71.9261	-1.02466	0.173579	-5.90314	3.56644e-09	4.97454e-08
Tmem170b	55.656	-1.30247	0.220742	-5.9004	3.62619e-09	5.05273e-08
Vps37c	38.2577	-1.51922	0.257535	-5.89906	3.65587e-09	5.08893e-08
Rims2	114	-0.886185	0.150249	-5.89813	3.67655e-09	5.11253e-08
Setd2	95.0889	-0.877977	0.148886	-5.89698	3.70205e-09	5.14278e-08
Hspa4l	152.203	-0.798647	0.135685	-5.88602	3.95597e-09	5.48995e-08
Srcin1	63.3183	1.3372	0.227282	5.88342	4.01877e-09	5.57147e-08
Rab30	26.4659	-1.86616	0.317297	-5.88145	4.06687e-09	5.63247e-08
Prkar1a	172.136	0.799631	0.13619	5.87142	4.32081e-09	5.97813e-08
Parp8	18.1401	2.40151	0.40923	5.86838	4.40084e-09	6.08273e-08
Nap1l5	118.571	1.30568	0.222599	5.8656	4.47517e-09	6.17925e-08
Fam13c	12.5051	2.66771	0.4553	5.85925	4.6496e-09	6.41364e-08
Elmo1	73.0396	1.28971	0.220288	5.85466	4.77999e-09	6.58689e-08
Peg13	107.313	-0.864458	0.147672	-5.85389	4.80209e-09	6.61071e-08
Nav2	84.9442	1.09059	0.186397	5.8509	4.88929e-09	6.724e-08
Serinc1	118.849	0.931034	0.159233	5.84699	5.00543e-09	6.87683e-08
Ccn4	16.1478	-2.58963	0.444278	-5.82886	5.58089e-09	7.65978e-08
Cpe	285.053	-0.84011	0.144307	-5.82167	5.82623e-09	7.98851e-08
Pde4d	36.3133	1.88378	0.323891	5.8161	6.02352e-09	8.25078e-08
Ammecr1	22.7137	-2.04784	0.352493	-5.8096	6.2624e-09	8.56944e-08
Cc2d2a	40.11	-1.42893	0.246294	-5.80173	6.56339e-09	8.97232e-08
Erich5	7.60104	4.41555	0.761097	5.80156	6.56989e-09	8.97232e-08
Cbx6	176.433	0.977103	0.16851	5.79847	6.69225e-09	9.13034e-08
C130073E24Rik	9.64396	3.70517	0.639085	5.79761	6.72671e-09	9.16823e-08
Mgat3	26.0626	2.05706	0.354905	5.79607	6.78872e-09	9.24357e-08
Mark4	59.8509	1.05729	0.182451	5.79494	6.83463e-09	9.29686e-08
Mtfr1	41.1058	-1.46894	0.253538	-5.79377	6.88227e-09	9.35239e-08
Lpin1	48.4272	-1.37071	0.236614	-5.79304	6.91217e-09	9.38373e-08
Cacna2d1	33.1861	1.80071	0.310916	5.79164	6.97015e-09	9.4531e-08
Raph1	70.8148	-1.16511	0.201249	-5.78938	7.06473e-09	9.5719e-08
Ccdc6	47.8493	-1.35427	0.234233	-5.78173	7.39348e-09	9.99759e-08
Ptprt	32.3035	2.09655	0.362614	5.78178	7.39155e-09	9.99759e-08
Septin7	36.3284	1.44907	0.250656	5.78111	7.4209e-09	1.00248e-07
St6galnac4	11.9428	2.80483	0.485842	5.77314	7.78088e-09	1.05007e-07
Fam107b	27.6718	-1.99075	0.344843	-5.77292	7.79072e-09	1.05037e-07
Chgb	68.646	1.17438	0.203503	5.77084	7.8877e-09	1.0624e-07
Myh14	25.6553	1.94347	0.336918	5.76838	8.00377e-09	1.07698e-07
Tspan9	35.7676	1.53627	0.266636	5.76165	8.32942e-09	1.1197e-07
Atp11a	105.88	-0.913907	0.158761	-5.75651	8.58714e-09	1.15321e-07
Ldb2	11.4731	3.01938	0.524582	5.75579	8.62384e-09	1.15701e-07
Mdga1	23.2598	1.89977	0.330204	5.75334	8.74993e-09	1.17278e-07
Pdpn	10.957	2.76608	0.480819	5.75285	8.77534e-09	1.17504e-07
Zfp385b	80.9435	1.08916	0.189757	5.73977	9.4807e-09	1.26825e-07
Pde1c	20.7909	2.25168	0.392399	5.73823	9.56696e-09	1.27855e-07
Mpdz	46.6885	-1.34586	0.234754	-5.73307	9.86313e-09	1.31684e-07
Slc26a2	24.9231	-2.12132	0.370368	-5.72761	1.01857e-08	1.35859e-07
Efhd2	18.355	2.59389	0.45299	5.72616	1.02729e-08	1.36889e-07
Fem1c	32.9551	-1.56975	0.274311	-5.72253	1.04949e-08	1.39711e-07
Syt1	540.849	-0.433831	0.075851	-5.71951	1.06833e-08	1.42081e-07
Crb1	115.34	-1.07182	0.187505	-5.71625	1.08898e-08	1.44688e-07
Lpcat1	62.5287	-1.13532	0.198692	-5.71397	1.1037e-08	1.46502e-07
Gyg	12.7366	2.70313	0.47316	5.71294	1.11044e-08	1.47254e-07
Mboat2	13.6367	2.85094	0.49972	5.70508	1.1629e-08	1.54062e-07
Pik3r3	25.6567	1.64497	0.288388	5.70401	1.17021e-08	1.54881e-07
Wdr6	154.346	0.730561	0.128083	5.70381	1.17159e-08	1.54914e-07
Magi1	49.1772	1.38416	0.242789	5.70107	1.19056e-08	1.57271e-07
Lrrc4	22.2287	1.79052	0.314096	5.70056	1.19411e-08	1.57589e-07
Selenom	19.9816	2.43574	0.427321	5.70003	1.19785e-08	1.5793e-07
Als2	32.5772	-1.5359	0.269482	-5.69945	1.20198e-08	1.58322e-07
Pcsk6	15.5449	3.03243	0.532108	5.6989	1.20583e-08	1.58677e-07
Tagln3	43.9748	1.5803	0.277332	5.6982	1.21077e-08	1.59174e-07
Cygb	45.783	1.61413	0.283325	5.69709	1.2187e-08	1.60064e-07
Usp10	57.9547	-1.21289	0.212904	-5.69688	1.22017e-08	1.60103e-07
Nacc2	61.4684	1.54715	0.271686	5.69464	1.23629e-08	1.62064e-07
Camsap3	26.8146	1.69085	0.296949	5.69407	1.24049e-08	1.62459e-07
Slc7a14	43.4834	2.03124	0.356886	5.69155	1.25894e-08	1.64718e-07
Ywhab	164.124	0.800167	0.140604	5.69092	1.26357e-08	1.65167e-07
Mgat1	30.6537	-1.69441	0.297909	-5.68767	1.28784e-08	1.68179e-07
Ahcyl2	33.2117	1.6723	0.294079	5.68656	1.29621e-08	1.69111e-07
1700025G04Rik	46.1528	1.55445	0.273527	5.68299	1.3236e-08	1.72223e-07
Ajm1	23.6823	2.46451	0.433667	5.68296	1.32383e-08	1.72223e-07
Tshz2	59.1941	-1.51836	0.26717	-5.68311	1.32269e-08	1.72223e-07
Foxo3	111.09	-0.965172	0.169868	-5.68189	1.33216e-08	1.73142e-07
Man2a2	133.833	-0.832438	0.146635	-5.67693	1.37136e-08	1.7807e-07
Cyp1b1	9.09836	3.44041	0.606585	5.67178	1.41323e-08	1.8326e-07
Med13	220.907	-0.584951	0.103135	-5.67168	1.41401e-08	1.8326e-07
Pkd1	61.2032	-1.10084	0.194122	-5.67085	1.4209e-08	1.8398e-07
Sv2b	213.179	-0.851319	0.150153	-5.66968	1.43066e-08	1.85068e-07
Kdm5c	130.363	-0.830565	0.146512	-5.66892	1.43703e-08	1.85718e-07
Magi3	25.9842	1.73279	0.305738	5.66755	1.4485e-08	1.87024e-07
Ephb1	18.9337	2.46143	0.434587	5.66384	1.48025e-08	1.90944e-07
Msn	20.0972	2.24441	0.396371	5.66239	1.49278e-08	1.92379e-07
Tro	33.9756	2.18536	0.386055	5.66075	1.50715e-08	1.94049e-07
Mta1	42.6521	1.29548	0.228925	5.65898	1.52273e-08	1.95872e-07
Syngr1	197.874	-0.6483	0.114606	-5.65678	1.54238e-08	1.98213e-07
Ppard	39.1965	-1.46833	0.259617	-5.65574	1.55172e-08	1.99227e-07
Nphp4	24.1592	-1.80965	0.320348	-5.649	1.61381e-08	2.07005e-07
Gstm5	11.7594	2.78997	0.494162	5.64585	1.64366e-08	2.10637e-07
Dixdc1	38.5953	-1.36603	0.242092	-5.64259	1.67509e-08	2.14465e-07
Sema4d	23.3076	1.86472	0.330597	5.64047	1.69584e-08	2.16919e-07
Lrp3	32.8003	1.82178	0.323157	5.63745	1.72589e-08	2.20557e-07
Nckap5l	22.975	1.92361	0.341669	5.63006	1.80149e-08	2.30004e-07
Top2b	113.855	-0.81538	0.144834	-5.62974	1.80478e-08	2.3021e-07
Raver2	19.5182	2.02911	0.360444	5.62948	1.80758e-08	2.30354e-07
Fhod3	36.2343	-1.44958	0.257579	-5.62771	1.82615e-08	2.32504e-07
Cyp2d22	9.05693	3.07385	0.546626	5.62331	1.87332e-08	2.38289e-07
Dpy19l3	14.2969	2.31451	0.411663	5.62234	1.88393e-08	2.39417e-07
Atad2b	48.0569	-1.31713	0.234322	-5.62101	1.89848e-08	2.41042e-07
Ranbp2	120.344	-0.752799	0.133951	-5.61998	1.90984e-08	2.42261e-07
Frmpd1	89.5083	-1.0175	0.181064	-5.61956	1.91439e-08	2.42614e-07
Pfn2	72.2514	1.10728	0.197168	5.61594	1.95496e-08	2.47526e-07
Bmpr1a	48.0228	-1.33092	0.237008	-5.61553	1.95963e-08	2.47889e-07
Tcf7l1	9.91112	3.02806	0.539874	5.60883	2.03695e-08	2.57432e-07
Tmtc1	22.0327	2.1778	0.38865	5.6035	2.10069e-08	2.65244e-07
Macroh2a1	77.0509	0.876054	0.156501	5.59776	2.17133e-08	2.73911e-07
Ncoa2	203.464	-0.656202	0.11725	-5.59661	2.18586e-08	2.7549e-07
Akap1	27.1609	-1.76496	0.315453	-5.59502	2.20599e-08	2.77772e-07
Spry4	12.8251	2.54383	0.454715	5.59434	2.21457e-08	2.78597e-07
Lrrc4b	45.0903	1.56845	0.280454	5.59254	2.23766e-08	2.81245e-07
Rgs5	67.847	1.65615	0.296376	5.58801	2.29692e-08	2.88428e-07
Cobl	35.1775	1.70499	0.30531	5.58445	2.34434e-08	2.94114e-07
Gnat2	21.7309	-2.25263	0.403814	-5.5784	2.42746e-08	3.04264e-07
Tiam1	31.9626	1.67874	0.301023	5.57678	2.4501e-08	3.06821e-07
Kif3b	42.5912	-1.3269	0.238027	-5.57459	2.4812e-08	3.10149e-07
Tmem132e	18.058	2.65152	0.475638	5.57466	2.48013e-08	3.10149e-07
Slc16a7	15.9413	2.45203	0.439896	5.57411	2.48801e-08	3.10718e-07
Gria4	52.7573	1.45182	0.260494	5.57335	2.49893e-08	3.11799e-07
Spry2	34.2146	-1.6183	0.290376	-5.57313	2.50208e-08	3.11908e-07
Samsn1	12.2966	2.30512	0.414	5.56792	2.57794e-08	3.21073e-07
Lyar	16.2994	-2.50574	0.450271	-5.56495	2.62228e-08	3.26299e-07
Cnot1	152.362	-0.700839	0.126008	-5.56186	2.66908e-08	3.31821e-07
Hnrnpu	159.962	-0.77644	0.139874	-5.551	2.84032e-08	3.52791e-07
Adgrb2	47.9313	1.45713	0.26255	5.54993	2.85779e-08	3.54639e-07
Lca5	24.4093	-1.80125	0.324726	-5.547	2.9061e-08	3.6031e-07
Gas6	31.8057	-1.81409	0.327067	-5.54654	2.91377e-08	3.60934e-07
Pter	17.4506	-2.35528	0.424784	-5.54466	2.94519e-08	3.64497e-07
Lhx1	7.22439	4.42653	0.798403	5.54423	2.95245e-08	3.65067e-07
Celf4	114.983	0.986395	0.178073	5.53929	3.03705e-08	3.75189e-07
Cyria	26.3675	2.25324	0.406931	5.53717	3.07403e-08	3.79416e-07
Kcnh5	42.291	1.73992	0.314315	5.53558	3.10203e-08	3.82528e-07
Ppp3ca	81.2664	0.937578	0.169541	5.53009	3.2007e-08	3.94341e-07
Gfod1	10.7801	2.7899	0.504672	5.52815	3.23624e-08	3.98363e-07
Tle1	19.5324	1.86251	0.336992	5.52688	3.25971e-08	4.00892e-07
Elovl2	20.6389	-2.0224	0.366513	-5.51796	3.42959e-08	4.21406e-07
Cd9	8.30426	3.42943	0.622109	5.51259	3.53585e-08	4.33759e-07
Rab3c	53.622	1.67955	0.304676	5.51256	3.53644e-08	4.33759e-07
Hook1	40.1848	-1.38697	0.251791	-5.5084	3.62113e-08	4.4375e-07
Trim36	24.6589	-2.0649	0.375267	-5.50247	3.74511e-08	4.58534e-07
Mdc1	49.305	-1.20228	0.218838	-5.49395	3.93039e-08	4.8079e-07
Kras	50.095	-1.19714	0.217954	-5.49265	3.95957e-08	4.83928e-07
Zwint	111.833	1.00452	0.182932	5.49119	3.99225e-08	4.87488e-07
Pnmal2	79.4666	1.43627	0.261821	5.48571	4.11804e-08	5.02401e-07
Crocc	37.1067	-1.46313	0.266836	-5.48327	4.17542e-08	5.08949e-07
Fezf2	7.53844	4.17489	0.761899	5.47958	4.26336e-08	5.19207e-07
Rxra	28.4813	-1.6939	0.309298	-5.4766	4.33578e-08	5.27559e-07
Fam193a	97.73	-0.851782	0.155594	-5.47441	4.38981e-08	5.33659e-07
Astn1	102.707	1.28028	0.234088	5.46923	4.52007e-08	5.49008e-07
Pip4k2c	50.71	-1.29735	0.237248	-5.46832	4.54331e-08	5.51343e-07
Mgll	59.3106	1.53829	0.281347	5.46756	4.56263e-08	5.53199e-07
Ccndbp1	55.1709	-1.17525	0.215048	-5.46503	4.62816e-08	5.60648e-07
Wnk1	256.887	-0.527671	0.0965907	-5.46296	4.68267e-08	5.66752e-07
Bcan	13.9643	2.43223	0.445477	5.45983	4.76599e-08	5.76328e-07
Galnt13	36.5875	1.39765	0.256068	5.45811	4.81238e-08	5.81425e-07
Rnf187	149.388	0.971494	0.178071	5.45564	4.87962e-08	5.89031e-07
Lmo4	14.3317	2.38046	0.436382	5.45499	4.89743e-08	5.90661e-07
B4galt6	30.2208	1.88121	0.344939	5.45374	4.93212e-08	5.93801e-07
Zkscan8	33.5101	-1.4764	0.27071	-5.45381	4.9301e-08	5.93801e-07
Dync1i2	63.1166	-1.08621	0.199294	-5.45031	5.02821e-08	6.0484e-07
Olfml3	7.52499	4.02447	0.739721	5.44052	5.31249e-08	6.38476e-07
Amph	111.922	0.759262	0.139607	5.43856	5.37143e-08	6.44994e-07
Col27a1	6.50535	4.52113	0.831359	5.43824	5.38099e-08	6.45578e-07
Hdac7	14.1735	2.46934	0.454228	5.43635	5.43834e-08	6.51888e-07
Tln2	158.074	-0.743933	0.136889	-5.43458	5.49257e-08	6.57814e-07
Thoc2	47.5551	-1.28091	0.235725	-5.43392	5.51289e-08	6.59673e-07
Lpgat1	99.0148	-0.888656	0.163602	-5.4318	5.57875e-08	6.66972e-07
Azin2	10.8358	3.17731	0.585158	5.42982	5.64099e-08	6.73327e-07
Fam189a2	7.65453	4.04459	0.744887	5.4298	5.64172e-08	6.73327e-07
Gng13	6.63981	4.59567	0.847153	5.42484	5.80065e-08	6.91694e-07
Jarid2	60.4965	-1.02735	0.189473	-5.42215	5.8886e-08	7.01571e-07
Klc1	112.394	0.896073	0.165286	5.42134	5.91541e-08	7.04154e-07
Syn1	219.556	0.945962	0.174526	5.42017	5.95438e-08	7.08179e-07
Gtf2i	228.854	0.545767	0.100734	5.41789	6.03074e-08	7.1664e-07
Sv2a	137.199	1.11054	0.20504	5.4162	6.08776e-08	7.2279e-07
Wscd1	15.8364	2.02249	0.373454	5.41564	6.10714e-08	7.24464e-07
Arhgap33	43.4703	1.3972	0.258174	5.41185	6.23763e-08	7.39305e-07
Proser2	20.3213	-2.03294	0.375933	-5.40771	6.38364e-08	7.55957e-07
Dock3	60.2208	1.42476	0.263638	5.40421	6.50944e-08	7.69997e-07
Pard6b	14.8031	-2.73657	0.506387	-5.4041	6.51342e-08	7.69997e-07
Bbs7	21.2871	-1.94793	0.360481	-5.40371	6.52757e-08	7.71006e-07
Ro60	62.3325	-1.01835	0.188668	-5.39756	6.75545e-08	7.97236e-07
Inka2	29.8344	-1.56395	0.289838	-5.39594	6.81657e-08	8.03758e-07
Svil	21.8547	-1.99465	0.369763	-5.39441	6.87487e-08	8.09937e-07
Acap3	24.0062	1.7226	0.319386	5.39349	6.91027e-08	8.13409e-07
Pdxk	37.0759	1.33832	0.248346	5.38892	7.0882e-08	8.33638e-07
Gria1	18.5007	2.3124	0.42962	5.38242	7.34922e-08	8.63596e-07
Stx3	125.1	-0.849035	0.157788	-5.38088	7.41244e-08	8.7028e-07
Bmp3	8.77966	3.20976	0.596551	5.38053	7.4266e-08	8.71197e-07
Cdc42ep1	6.62651	4.08431	0.759669	5.37643	7.59778e-08	8.90517e-07
Pdgfrb	22.3705	2.31013	0.42972	5.37588	7.62097e-08	8.92473e-07
Ptprr	7.82494	3.5526	0.66088	5.37556	7.63467e-08	8.93315e-07
Nxnl2	16.2797	-2.30721	0.429258	-5.37489	7.66287e-08	8.95851e-07
Slc15a2	7.92884	2.95801	0.550438	5.37393	7.704e-08	8.99893e-07
Nt5dc2	12.61	2.3942	0.446773	5.35887	8.37457e-08	9.7739e-07
Arhgap20	32.6729	1.78496	0.333207	5.3569	8.46639e-08	9.87266e-07
Ssbp3	107.625	0.764432	0.142796	5.3533	8.63646e-08	1.00624e-06
Ppp1r9b	70.1234	1.41529	0.26454	5.35	8.79533e-08	1.02388e-06
Cyth3	13.3019	2.42826	0.454325	5.34476	9.05366e-08	1.05306e-06
Arid3b	26.5131	-1.68199	0.314763	-5.34367	9.10845e-08	1.05854e-06
6530402F18Rik	28.0197	-1.58593	0.297176	-5.33668	9.46639e-08	1.09921e-06
Tnk2	52.3514	1.0351	0.194178	5.33066	9.78549e-08	1.1353e-06
Dlgap4	76.5495	1.00285	0.188327	5.32506	1.00919e-07	1.16985e-06
Shoc2	58.6129	-1.02384	0.192339	-5.3231	1.02016e-07	1.18157e-06
Bmp7	10.7025	2.50955	0.471821	5.31885	1.04424e-07	1.20845e-06
Pias1	60.7608	-1.06592	0.200446	-5.31778	1.05042e-07	1.21458e-06
Lrp4	26.0328	-1.66189	0.312874	-5.31169	1.08613e-07	1.25454e-06
Mllt6	259.306	-0.479809	0.0903327	-5.31158	1.08681e-07	1.25454e-06
Cttnbp2	12.6612	2.73196	0.514406	5.3109	1.09084e-07	1.25813e-06
Adarb2	13.868	3.11449	0.586794	5.30764	1.11055e-07	1.27979e-06
Fstl5	19.8986	2.01439	0.379757	5.30442	1.13033e-07	1.30149e-06
Slc16a1	77.8982	-0.961212	0.181549	-5.29451	1.19338e-07	1.37294e-06
Inpp4a	68.4956	1.06656	0.201482	5.2936	1.19931e-07	1.3786e-06
Zfp704	25.7947	1.57278	0.297124	5.29333	1.20108e-07	1.37948e-06
Nbea	189.825	-0.586862	0.110872	-5.29316	1.20224e-07	1.37966e-06
Chn1	76.7173	1.11818	0.21129	5.29216	1.20883e-07	1.38606e-06
Frrs1l	32.7187	1.74867	0.330446	5.29184	1.21093e-07	1.38731e-06
Cul5	39.6733	-1.36852	0.258673	-5.29053	1.21963e-07	1.39611e-06
Pink1	124.552	-0.805053	0.15219	-5.28979	1.22454e-07	1.40056e-06
Tcf20	331.293	-0.558	0.105555	-5.28635	1.2478e-07	1.42598e-06
Nckap5	21.4388	2.0352	0.385107	5.28478	1.25855e-07	1.43707e-06
Plekha1	33.7533	1.23916	0.234529	5.2836	1.26669e-07	1.44516e-06
Susd3	13.1353	-2.65415	0.502393	-5.28302	1.2707e-07	1.44853e-06
Adgrb3	28.063	1.57431	0.298514	5.27382	1.33614e-07	1.52187e-06
Caly	16.3331	2.2673	0.430211	5.27019	1.36281e-07	1.55096e-06
Sash1	21.3173	2.04214	0.387539	5.26952	1.36781e-07	1.55483e-06
Utp14b	44.6796	1.47223	0.27939	5.26943	1.36848e-07	1.55483e-06
Adcy8	12.5646	2.77217	0.526129	5.26899	1.37175e-07	1.55726e-06
Sp2	43.663	-1.13513	0.215582	-5.26543	1.39859e-07	1.58642e-06
Wapl	35.7309	-1.3699	0.260212	-5.26456	1.40523e-07	1.59263e-06
Epha3	7.30945	3.28285	0.623667	5.26379	1.41116e-07	1.59803e-06
Plaat3	7.12391	3.44625	0.655551	5.25702	1.46407e-07	1.65658e-06
Kcna6	20.837	2.12526	0.404413	5.25516	1.47895e-07	1.67205e-06
Rps6ka2	42.9471	-1.19488	0.227494	-5.25235	1.50169e-07	1.69635e-06
Cers4	43.467	-1.30572	0.248701	-5.25017	1.51962e-07	1.71519e-06
Thsd7b	9.51529	2.77082	0.527879	5.24897	1.52948e-07	1.72491e-06
Gse1	154.104	-0.66717	0.127116	-5.24851	1.5333e-07	1.7278e-06
Crtc1	74.0504	0.92959	0.177134	5.24796	1.53796e-07	1.73163e-06
Zdhhc2	20.7932	-2.00169	0.381478	-5.24718	1.54442e-07	1.73747e-06
Plxnb2	43.5397	1.18359	0.225588	5.24669	1.54857e-07	1.74072e-06
Krba1	30.6395	1.37269	0.26165	5.24629	1.55189e-07	1.74301e-06
Gprin1	52.442	1.33945	0.255345	5.24565	1.55731e-07	1.74767e-06
Pmepa1	36.7455	1.35206	0.258283	5.23479	1.65169e-07	1.85208e-06
Dact3	30.1807	1.59382	0.304508	5.23408	1.65813e-07	1.85778e-06
Col1a2	10.2975	3.40105	0.64983	5.23375	1.66102e-07	1.8595e-06
Macir	20.4406	-1.82419	0.348566	-5.23341	1.66415e-07	1.86149e-06
Slc8a1	93.2061	1.21134	0.231605	5.23021	1.69317e-07	1.89241e-06
Cep290	29.8228	-1.55788	0.297894	-5.22965	1.69834e-07	1.89664e-06
Grin1	52.2887	1.46273	0.279821	5.22738	1.71929e-07	1.91848e-06
Tecpr2	45.5865	-1.15633	0.221461	-5.22135	1.7762e-07	1.98037e-06
Crb2	20.6224	-1.87976	0.36038	-5.21605	1.82777e-07	2.03621e-06
Igdcc4	10.8495	2.73237	0.523962	5.21483	1.83986e-07	2.04754e-06
Prdm1	14.7564	-2.21942	0.425606	-5.21472	1.84093e-07	2.04754e-06
Tubg2	14.0983	2.39653	0.459884	5.21116	1.87667e-07	2.08561e-06
Zscan29	19.8675	-1.94313	0.372979	-5.20975	1.89094e-07	2.09977e-06
Frzb	6.87387	3.91653	0.75191	5.20877	1.90094e-07	2.10917e-06
Kat6a	149.062	-0.663381	0.127436	-5.20558	1.93391e-07	2.14402e-06
Lrguk	13.5305	-2.52547	0.485213	-5.20487	1.94135e-07	2.15053e-06
Hcn3	15.8864	2.45176	0.471124	5.20407	1.9497e-07	2.15804e-06
Src	23.8271	1.8047	0.346895	5.20244	1.96685e-07	2.17527e-06
Crot	21.4516	1.53127	0.294834	5.19366	2.06197e-07	2.27863e-06
Rapgef5	67.2707	-0.958894	0.18469	-5.19191	2.08142e-07	2.29827e-06
Cntnap5a	19.7805	2.17016	0.418062	5.19101	2.09157e-07	2.30762e-06
Itgb5	15.3403	2.16958	0.41803	5.19	2.1029e-07	2.31826e-06
Nrxn2	125.827	1.39975	0.269768	5.18872	2.11744e-07	2.33241e-06
Nuak1	11.2846	2.55212	0.491987	5.18738	2.13273e-07	2.34737e-06
Acsl1	30.1799	-1.39814	0.269803	-5.18209	2.1941e-07	2.41298e-06
Mllt11	70.6413	1.30516	0.251875	5.18175	2.19809e-07	2.41543e-06
Ddb1	230.575	-0.729105	0.140795	-5.17848	2.23704e-07	2.45627e-06
Mtmr10	10.9964	2.12219	0.409854	5.17791	2.24381e-07	2.46173e-06
Mb21d2	13.8535	2.09775	0.405274	5.17612	2.26544e-07	2.48175e-06
Pde6d	41.464	-1.22534	0.23673	-5.1761	2.26567e-07	2.48175e-06
Fam189a1	10.1544	2.5381	0.490382	5.17575	2.26993e-07	2.48443e-06
Zfr2	21.7505	1.78599	0.345239	5.17321	2.30107e-07	2.51651e-06
Dner	56.594	1.47723	0.285581	5.17274	2.30691e-07	2.52089e-06
Prdm8	27.4577	1.5193	0.294045	5.16691	2.38e-07	2.59662e-06
Sprn	24.3789	2.02096	0.39113	5.16697	2.37922e-07	2.59662e-06
Raly	59.4663	-1.08693	0.210665	-5.15951	2.47596e-07	2.69917e-06
Ccdc88c	10.9516	2.26017	0.438096	5.15907	2.48175e-07	2.70334e-06
C77080	21.0178	-2.08716	0.404745	-5.15672	2.51309e-07	2.7353e-06
Spred3	23.3344	1.68447	0.32681	5.15427	2.54627e-07	2.76922e-06
Arhgap21	56.7919	1.00911	0.196105	5.14576	2.66444e-07	2.89544e-06
Dnai4	16.9689	-2.12287	0.412749	-5.14325	2.7002e-07	2.93093e-06
Sdc4	30.4617	-1.54366	0.300137	-5.14317	2.70137e-07	2.93093e-06
Dlgap1	55.5952	1.44249	0.280605	5.14065	2.73794e-07	2.96826e-06
Add2	102.291	1.04835	0.203948	5.14026	2.74362e-07	2.97207e-06
Lnx1	10.8537	2.78013	0.541617	5.13302	2.85124e-07	3.08622e-06
Cdh20	11.2606	2.53682	0.494369	5.13144	2.87541e-07	3.10993e-06
Msi2	343.31	-0.446768	0.0871294	-5.12764	2.934e-07	3.1708e-06
Aldh5a1	18.9579	2.01691	0.393442	5.12632	2.95462e-07	3.19057e-06
Arvcf	11.7067	2.34882	0.45822	5.12596	2.96023e-07	3.19412e-06
Capn7	43.3653	-1.28998	0.251726	-5.12453	2.98281e-07	3.21595e-06
Myo5a	159.251	0.932953	0.182262	5.11873	3.07597e-07	3.31379e-06
Pygb	45.452	1.14223	0.223218	5.11712	3.10243e-07	3.33967e-06
Ryr3	9.43039	2.61719	0.511592	5.11578	3.12451e-07	3.3608e-06
Eml3	40.9259	-1.12013	0.219017	-5.11434	3.14841e-07	3.38386e-06
Zhx2	19.0774	1.5909	0.311086	5.11401	3.15386e-07	3.38707e-06
Dyrk1a	65.0433	-0.984201	0.192693	-5.10761	3.26267e-07	3.50118e-06
Cfap61	29.4426	-1.37431	0.269614	-5.09735	3.44446e-07	3.69337e-06
Akap12	52.9726	1.40444	0.27579	5.09244	3.53493e-07	3.78742e-06
Gabrg2	44.2118	1.41276	0.277493	5.09114	3.5591e-07	3.81035e-06
Snrpn	71.2441	1.40797	0.276648	5.08942	3.59168e-07	3.84224e-06
Bscl2	31.2647	1.39234	0.273893	5.08351	3.70525e-07	3.96063e-06
Ier3	11.7262	-3.89741	0.767008	-5.08131	3.74838e-07	4.00362e-06
Pde6h	14.0524	-2.80117	0.551663	-5.07768	3.82081e-07	4.07781e-06
Crip2	14.2417	2.25609	0.444394	5.07678	3.83885e-07	4.09388e-06
Sema6d	23.9407	1.9076	0.375971	5.0738	3.89955e-07	4.15538e-06
Rnf157	185.746	-0.599878	0.118256	-5.0727	3.92202e-07	4.17608e-06
Arl13b	14.7903	-2.20379	0.434532	-5.07164	3.9441e-07	4.19634e-06
Ttc8	41.0138	-1.4834	0.292521	-5.0711	3.95514e-07	4.20483e-06
Pxylp1	7.54403	3.56332	0.702692	5.07096	3.95824e-07	4.20486e-06
Mtus1	52.682	1.06591	0.210237	5.07005	3.97714e-07	4.22167e-06
Ep300	223.413	-0.570344	0.112562	-5.06692	4.04307e-07	4.28834e-06
Hs3st4	8.07833	2.95612	0.583736	5.06414	4.10252e-07	4.34804e-06
Parp14	16.8196	1.92635	0.380449	5.06334	4.11967e-07	4.36285e-06
Cnn3	14.6786	2.37953	0.470097	5.06179	4.15337e-07	4.39514e-06
Ndn	48.6413	1.33517	0.263816	5.061	4.17054e-07	4.40991e-06
Adam9	42.3695	-1.24446	0.24606	-5.05753	4.24728e-07	4.4876e-06
Gm45212	5.87321	4.85364	0.960002	5.05587	4.28438e-07	4.52332e-06
Tmem201	56.0497	-1.18203	0.233907	-5.0534	4.34007e-07	4.57859e-06
H4c3	21.4583	-1.75557	0.34747	-5.05243	4.36218e-07	4.59838e-06
Nim1k	13.9551	-2.35602	0.466627	-5.04904	4.44024e-07	4.67708e-06
Slc25a35	22.4509	-1.75461	0.347569	-5.04823	4.45917e-07	4.69341e-06
Sh3rf1	15.8435	2.15011	0.425995	5.04726	4.48194e-07	4.71376e-06
Dot1l	96.6309	-0.855087	0.169545	-5.04342	4.57289e-07	4.80573e-06
Ncor1	233.079	-0.546541	0.108394	-5.04215	4.60322e-07	4.83391e-06
H2-D1	29.4926	-1.56068	0.309596	-5.04102	4.63047e-07	4.8588e-06
Syne3	15.7904	-2.40647	0.477413	-5.04066	4.63939e-07	4.86444e-06
Pag1	20.9061	1.67201	0.331959	5.03679	4.73413e-07	4.95999e-06
Hr	92.0202	0.771824	0.153259	5.03607	4.75198e-07	4.9749e-06
Nsmf	31.3744	1.62077	0.321891	5.03516	4.7745e-07	4.99466e-06
Rasa3	19.4026	1.78032	0.35363	5.03441	4.79334e-07	5.01056e-06
Gas1	7.47841	2.80619	0.557523	5.03332	4.82057e-07	5.03519e-06
Vwa5a	7.91968	3.56875	0.709315	5.03126	4.87264e-07	5.08571e-06
Lrp8	25.9102	1.51485	0.301586	5.02295	5.08839e-07	5.30685e-06
Slc4a4	11.4307	2.54746	0.507282	5.0218	5.11908e-07	5.3348e-06
Erbb4	10.0056	3.47892	0.692879	5.02096	5.14139e-07	5.35398e-06
Trpm3	97.4022	1.39511	0.277956	5.01917	5.18949e-07	5.39998e-06
Pom121	93.9115	-0.815676	0.162655	-5.01475	5.31013e-07	5.52133e-06
Nxph1	5.60195	5.11037	1.02046	5.00789	5.50302e-07	5.71756e-06
Wdr31	12.8252	-2.55455	0.510361	-5.00537	5.57535e-07	5.78833e-06
Bbs1	60.6605	-0.960378	0.191895	-5.0047	5.59491e-07	5.80425e-06
Prkacb	75.2753	0.91214	0.182291	5.00376	5.62236e-07	5.82832e-06
Pla2g5	47.4357	-1.16576	0.232987	-5.00352	5.62934e-07	5.83115e-06
Cryab	10.6329	2.38417	0.476579	5.00266	5.65442e-07	5.8527e-06
Zyx	28.2409	1.95587	0.391201	4.99964	5.74364e-07	5.94057e-06
Ksr2	45.1766	1.25462	0.251073	4.99703	5.82213e-07	6.01723e-06
Mtss1	75.4014	0.906771	0.181513	4.99563	5.86442e-07	6.05637e-06
Ino80d	83.3436	-0.847896	0.169874	-4.99134	5.9963e-07	6.18792e-06
Scara3	5.40162	5.10505	1.02323	4.98917	6.06389e-07	6.25296e-06
Fabp12	20.7706	-1.68749	0.338249	-4.98889	6.07266e-07	6.2573e-06
Fhl1	18.2433	2.23079	0.447485	4.98517	6.19068e-07	6.37412e-06
Zfpm2	16.9644	2.32159	0.465821	4.98386	6.23278e-07	6.41266e-06
Tacc2	54.2648	-1.16815	0.234397	-4.98364	6.23982e-07	6.4151e-06
Kpna3	44.4544	-1.22106	0.245042	-4.98306	6.25851e-07	6.4295e-06
Tmem63c	11.2516	2.62276	0.526475	4.98173	6.30168e-07	6.46901e-06
Dnajc5	190.59	-0.63993	0.128462	-4.98149	6.30964e-07	6.47234e-06
Dgkz	29.4476	1.69845	0.341048	4.98009	6.35563e-07	6.50978e-06
Tnfrsf21	19.9324	2.53378	0.508779	4.98011	6.35478e-07	6.50978e-06
Igfbp4	16.0132	2.45879	0.493902	4.97829	6.41492e-07	6.56561e-06
Kcnc1	99.3174	1.0955	0.220389	4.97077	6.66865e-07	6.82021e-06
Abhd2	57.252	1.13509	0.228399	4.96977	6.70308e-07	6.85031e-06
Col4a2	31.172	2.20516	0.443895	4.96774	6.77366e-07	6.9173e-06
Prex1	13.0638	2.01674	0.406003	4.96732	6.78859e-07	6.92739e-06
Fam120a	131.794	-0.676994	0.136314	-4.96641	6.8202e-07	6.95448e-06
Cckbr	5.38635	-5.48116	1.10469	-4.96172	6.98729e-07	7.11956e-06
Tab3	30.4432	-1.33008	0.268297	-4.95751	7.14015e-07	7.26992e-06
Chn2	10.8795	2.32735	0.469817	4.95374	7.27996e-07	7.40678e-06
Rgs20	21.0792	-1.63067	0.330046	-4.94073	7.78304e-07	7.91276e-06
Sec14l2	16.5184	-2.00453	0.405988	-4.93742	7.91627e-07	8.04225e-06
Dusp8	129.362	-0.76565	0.155123	-4.93575	7.98417e-07	8.10523e-06
Strbp	123.664	-0.668125	0.135397	-4.93455	8.03356e-07	8.14935e-06
Ctnna2	25.0423	1.85619	0.376617	4.9286	8.28217e-07	8.39533e-06
Btbd8	26.7507	1.61755	0.32832	4.92675	8.36082e-07	8.4688e-06
Fnbp1	42.964	1.29161	0.262243	4.92524	8.42589e-07	8.52842e-06
Tnik	41.5233	1.23382	0.250736	4.92081	8.61887e-07	8.71731e-06
Ddi2	37.0451	-1.2329	0.25062	-4.91939	8.68156e-07	8.77426e-06
Tctn2	25.1578	-1.47721	0.300317	-4.91884	8.70606e-07	8.79255e-06
Mreg	21.0944	-1.9564	0.398147	-4.91377	8.93417e-07	9.01266e-06
Srrm1	95.1878	-0.784792	0.159715	-4.9137	8.93715e-07	9.01266e-06
Nfic	256.195	-0.468406	0.0953543	-4.91227	9.00273e-07	9.07213e-06
Zfyve28	19.8285	-2.0367	0.414743	-4.91075	9.07309e-07	9.13633e-06
Atp6v1a	173.836	0.591399	0.12062	4.903	9.4384e-07	9.49722e-06
Lrp5	8.02037	2.7553	0.562051	4.90223	9.47572e-07	9.52778e-06
Slc7a8	68.4753	-0.855923	0.17461	-4.90191	9.49098e-07	9.53614e-06
Gm42992	5.38278	5.04284	1.02932	4.89921	9.62222e-07	9.65603e-06
Rny1	1024.04	-0.692359	0.141322	-4.89917	9.62437e-07	9.65603e-06
Chrm2	10.4834	2.7938	0.570714	4.89527	9.81703e-07	9.84212e-06
Axl	12.8768	2.78921	0.569912	4.89411	9.87539e-07	9.89341e-06
Galnt4	12.4086	-2.33901	0.477982	-4.89352	9.90471e-07	9.91554e-06
Rassf4	17.2409	1.99751	0.408218	4.89325	9.91851e-07	9.92212e-06
Pcnx	112.057	0.668095	0.136566	4.89209	9.97688e-07	9.97325e-06
St6gal2	21.2215	2.28672	0.468145	4.88464	1.03619e-06	1.03506e-05
Gpatch8	71.2685	-0.870676	0.178272	-4.88397	1.03973e-06	1.03708e-05
Klhl36	12.1538	-3.03701	0.621821	-4.88405	1.0393e-06	1.03708e-05
Fyn	28.718	1.74225	0.357055	4.8795	1.06354e-06	1.06007e-05
Cse1l	74.8543	-0.892653	0.182989	-4.87818	1.07069e-06	1.06642e-05
Kazn	29.6845	-1.56656	0.32133	-4.87524	1.08676e-06	1.08164e-05
Ndrg2	93.6094	1.11691	0.229179	4.87351	1.09632e-06	1.09036e-05
Glp2r	24.7955	-1.41762	0.291453	-4.86398	1.1505e-06	1.14342e-05
Rgs6	30.7332	1.59981	0.329075	4.86152	1.16485e-06	1.15685e-05
Fam78a	10.9446	2.0175	0.41501	4.86134	1.16593e-06	1.15708e-05
Slc12a7	7.70418	3.16432	0.651301	4.85847	1.18298e-06	1.17315e-05
Speg	20.257	1.56516	0.322442	4.85408	1.20949e-06	1.19857e-05
Arl6	24.9369	-1.52036	0.313509	-4.84949	1.23777e-06	1.22571e-05
E2f4	28.431	-1.40039	0.288909	-4.84717	1.25234e-06	1.23925e-05
Arrb1	63.4796	1.29403	0.267077	4.84514	1.26522e-06	1.25109e-05
Gm47543	16.9015	-1.89675	0.391536	-4.84437	1.27012e-06	1.25504e-05
Inf2	11.5484	2.29617	0.475087	4.83316	1.34384e-06	1.32692e-05
Plch2	205.162	-0.589817	0.122132	-4.82936	1.36975e-06	1.35153e-05
Kank2	7.95337	3.13033	0.648533	4.82679	1.3875e-06	1.36807e-05
Amotl1	31.2053	1.59923	0.331619	4.82248	1.41787e-06	1.397e-05
Me2	15.9437	-2.20528	0.457676	-4.81843	1.44694e-06	1.42463e-05
Ptprj	20.4526	2.02305	0.420338	4.81291	1.48745e-06	1.46346e-05
Egfr	9.45322	2.37819	0.494216	4.81205	1.4939e-06	1.46875e-05
A230057D06Rik	7.38948	2.91823	0.606473	4.8118	1.49578e-06	1.46954e-05
Arih1	72.7038	-0.923268	0.192007	-4.8085	1.52063e-06	1.4929e-05
Gm38393	14.8125	2.08384	0.433433	4.80777	1.52625e-06	1.49734e-05
Marcksl1	28.0366	1.46455	0.304647	4.80738	1.52918e-06	1.49814e-05
Thra	84.9508	1.10214	0.22926	4.80738	1.52925e-06	1.49814e-05
Calcoco1	53.0365	-1.08635	0.226002	-4.80682	1.53353e-06	1.50126e-05
Aqr	66.6656	-0.959056	0.199565	-4.80572	1.54196e-06	1.50843e-05
Cul3	80.1058	-0.854236	0.177881	-4.8023	1.56856e-06	1.53337e-05
Ptpn9	12.4121	2.24213	0.467183	4.79925	1.59259e-06	1.55575e-05
Csgalnact2	14.7125	-2.13445	0.44479	-4.79878	1.59634e-06	1.5583e-05
Sorbs3	12.7172	2.11793	0.442173	4.78982	1.66934e-06	1.6284e-05
Sfxn1	18.6194	1.96629	0.410755	4.78702	1.69274e-06	1.65006e-05
Ago2	152.477	-0.580152	0.121262	-4.78428	1.71599e-06	1.67154e-05
Kcnk1	7.90965	3.44767	0.721994	4.7752	1.79526e-06	1.74627e-05
St8sia5	8.71618	2.63312	0.551414	4.77522	1.79511e-06	1.74627e-05
Bri3bp	31.2142	1.34306	0.281409	4.77263	1.81836e-06	1.76749e-05
Rundc3a	64.8958	1.04581	0.219303	4.76879	1.85333e-06	1.80021e-05
Bcl7a	19.4177	1.65023	0.346214	4.7665	1.87457e-06	1.81955e-05
Sptbn2	39.7108	1.44682	0.303805	4.76231	1.9139e-06	1.85641e-05
Rab28	31.5286	-1.27674	0.268328	-4.75812	1.95406e-06	1.89403e-05
Glis2	17.7592	1.655	0.347856	4.7577	1.95809e-06	1.8966e-05
Slc29a2	13.0242	-2.51035	0.527745	-4.75674	1.96744e-06	1.90431e-05
Pcx	18.4854	1.78724	0.376626	4.74541	2.0808e-06	2.01262e-05
Spag9	83.576	0.761252	0.160508	4.74277	2.10814e-06	2.03762e-05
Dagla	62.7313	1.24626	0.262783	4.74253	2.11067e-06	2.03863e-05
Frem1	9.95842	2.35131	0.495886	4.74163	2.12011e-06	2.04487e-05
Mpnd	24.2021	1.61432	0.340453	4.74167	2.11961e-06	2.04487e-05
Tmem200a	6.67187	3.57635	0.754373	4.74082	2.12851e-06	2.05154e-05
Cox4i2	5.77478	4.42341	0.933294	4.73957	2.14173e-06	2.06283e-05
Prrc2c	293.147	-0.443609	0.093611	-4.73886	2.14927e-06	2.06864e-05
Dtna	38.7166	1.42177	0.300308	4.73435	2.19756e-06	2.11363e-05
Nxph4	13.7506	2.02071	0.426988	4.73246	2.21814e-06	2.13193e-05
Lamb2	14.3207	2.60897	0.551562	4.73016	2.24347e-06	2.15477e-05
Grtp1	12.2473	-2.54857	0.539074	-4.72768	2.27104e-06	2.17667e-05
Rhoc	8.69333	2.49574	0.527889	4.72778	2.26985e-06	2.17667e-05
Sh3glb1	46.077	-1.00361	0.212276	-4.72787	2.2689e-06	2.17667e-05
Slc35f1	41.417	1.40632	0.297519	4.72684	2.28045e-06	2.18398e-05
Tns3	84.6967	1.10793	0.234397	4.72671	2.28184e-06	2.18398e-05
Tmem237	21.3358	-1.70299	0.360348	-4.72595	2.29037e-06	2.19061e-05
Pou2f1	50.5087	-1.02309	0.216494	-4.72574	2.29276e-06	2.19137e-05
Gem	7.99619	2.4908	0.527132	4.72519	2.29898e-06	2.19579e-05
Sgpp2	24.8645	1.67668	0.354867	4.72482	2.30324e-06	2.19833e-05
Ppp2r5e	75.5319	-0.842016	0.178336	-4.72152	2.34093e-06	2.23275e-05
Fcho1	17.0865	1.94113	0.412252	4.70861	2.4941e-06	2.3763e-05
Pon2	6.08067	2.9481	0.626118	4.70855	2.4949e-06	2.3763e-05
Pgrmc1	60.1711	0.93351	0.198271	4.70825	2.49856e-06	2.37814e-05
Otud4	34.9848	-1.29497	0.275139	-4.70661	2.51873e-06	2.39568e-05
Ppm1n	11.4034	-2.4915	0.529536	-4.70507	2.5378e-06	2.41214e-05
Panx1	8.15032	3.46237	0.736139	4.70342	2.55842e-06	2.43006e-05
Hpcal1	32.6822	-1.49806	0.318749	-4.69982	2.60389e-06	2.47153e-05
Zfp618	15.1483	2.04105	0.434521	4.69723	2.63711e-06	2.50133e-05
Ankhd1	37.6174	-1.19714	0.254888	-4.69675	2.6434e-06	2.50557e-05
Lpin2	42.4467	-1.08019	0.230087	-4.69469	2.67008e-06	2.52912e-05
Fads1	36.0614	1.32429	0.282378	4.68976	2.73523e-06	2.58904e-05
Ikzf4	14.9606	2.08775	0.445527	4.68602	2.78563e-06	2.63493e-05
Pygo1	21.7573	1.87119	0.399333	4.68579	2.78882e-06	2.63612e-05
Ttll5	43.8897	-1.07543	0.229524	-4.68548	2.79301e-06	2.63827e-05
Epha8	19.9186	2.041	0.43563	4.68517	2.79721e-06	2.64042e-05
Lrp2bp	5.65434	3.09933	0.661937	4.68222	2.83787e-06	2.67696e-05
Atp6v1g2	117.993	1.0543	0.225455	4.67634	2.92037e-06	2.75289e-05
Atp13a3	47.549	-1.03206	0.220715	-4.67598	2.92552e-06	2.75586e-05
Neurod2	9.75208	2.57295	0.55043	4.67444	2.94754e-06	2.77469e-05
Arhgap10	16.9924	-1.86365	0.398733	-4.67393	2.95486e-06	2.77968e-05
Limch1	36.3744	1.0621	0.227406	4.6705	3.00465e-06	2.82458e-05
Nrg1	19.4953	1.93487	0.414347	4.66969	3.0166e-06	2.83387e-05
Chtf18	4.98502	3.70559	0.793689	4.66881	3.02944e-06	2.84399e-05
Sowaha	4.8858	3.69298	0.791111	4.6681	3.04003e-06	2.85198e-05
Flcn	41.6782	-1.20126	0.257411	-4.66672	3.06041e-06	2.86913e-05
Nova1	17.5481	2.00617	0.429927	4.6663	3.06678e-06	2.87314e-05
Efemp1	7.87384	2.97203	0.636966	4.66592	3.07244e-06	2.87648e-05
Gm9195	5.479	3.28933	0.705337	4.66348	3.10906e-06	2.90878e-05
Meak7	15.9907	-1.77291	0.380415	-4.66045	3.15514e-06	2.94988e-05
A230077H06Rik	4.97598	4.41688	0.947869	4.65979	3.16524e-06	2.95732e-05
Gpr153	37.2448	1.67894	0.3605	4.65724	3.20471e-06	2.99215e-05
Stim2	25.4791	1.25457	0.269611	4.65324	3.26757e-06	3.04877e-05
Laptm4a	18.4928	1.61011	0.346091	4.65227	3.28308e-06	3.06116e-05
AI504432	8.62917	2.67249	0.574977	4.648	3.35164e-06	3.12297e-05
Rreb1	28.0529	-1.41776	0.305054	-4.64757	3.35872e-06	3.12744e-05
Uckl1os	16.0144	-1.83406	0.394689	-4.64684	3.37063e-06	3.1364e-05
Cnksr2	20.8084	2.04816	0.440803	4.64643	3.37735e-06	3.14052e-05
Jcad	37.8994	-1.53283	0.329931	-4.6459	3.38598e-06	3.14641e-05
Rimklb	13.0454	2.25999	0.486615	4.6443	3.41229e-06	3.16872e-05
Sorcs1	30.3541	1.49538	0.322164	4.64168	3.45582e-06	3.20697e-05
Enpp2	32.8445	1.07519	0.231708	4.64026	3.47978e-06	3.22702e-05
Lhfpl3	21.3642	-1.66598	0.35906	-4.63984	3.48675e-06	3.23131e-05
Antxr1	9.89808	2.72539	0.587987	4.63513	3.56718e-06	3.30361e-05
Cyfip1	14.7555	1.66725	0.359723	4.63483	3.57233e-06	3.30615e-05
Gfra4	15.8458	2.16725	0.46763	4.63454	3.57737e-06	3.30859e-05
Adamtsl1	9.09309	2.22727	0.480632	4.63404	3.58594e-06	3.31428e-05
Tspyl4	144.583	0.768499	0.165868	4.6332	3.60051e-06	3.3255e-05
Ptpa	49.7597	1.05966	0.228717	4.63306	3.60296e-06	3.32553e-05
Sox2	8.26647	3.00284	0.648901	4.62758	3.69971e-06	3.41253e-05
Galnt7	18.5967	-1.80964	0.391467	-4.62272	3.78747e-06	3.49114e-05
Plcb3	8.77712	2.57689	0.557574	4.62162	3.80755e-06	3.50729e-05
Ackr1	17.626	1.8428	0.398948	4.61914	3.85336e-06	3.54711e-05
Pwwp2b	11.9451	-3.2308	0.699626	-4.6179	3.87644e-06	3.56596e-05
Prkar2a	49.025	-1.13789	0.246609	-4.61413	3.94737e-06	3.62677e-05
Rhob	31.3949	1.46147	0.316738	4.61411	3.94783e-06	3.62677e-05
Gas7	59.5819	-0.943827	0.204594	-4.61316	3.96596e-06	3.64099e-05
Dusp10	9.45108	2.61497	0.567038	4.61164	3.99509e-06	3.66528e-05
Rusc2	81.4745	0.88775	0.192542	4.61068	4.01351e-06	3.67972e-05
Ddhd1	36.1738	-1.31416	0.285051	-4.61025	4.02195e-06	3.68499e-05
Radil	19.5809	-1.95935	0.425415	-4.60574	4.11007e-06	3.76323e-05
B630019K06Rik	10.7948	2.36276	0.513096	4.6049	4.12659e-06	3.77583e-05
Thoc5	36.9078	-1.18129	0.256546	-4.6046	4.13263e-06	3.77884e-05
Atp1a2	26.7089	1.75417	0.381115	4.60272	4.17007e-06	3.81053e-05
Lrit2	84.199	-0.894888	0.194433	-4.60254	4.17369e-06	3.81131e-05
Dcx	9.51969	2.60689	0.56668	4.60029	4.21908e-06	3.85019e-05
1700030J22Rik	12.9228	-2.16632	0.471097	-4.59846	4.2563e-06	3.879e-05
Nin	23.7615	-1.58306	0.344256	-4.59848	4.2558e-06	3.879e-05
Micall1	21.8436	1.7312	0.376663	4.59616	4.30349e-06	3.9194e-05
Gm15564	1584.84	-0.884828	0.192544	-4.59545	4.31812e-06	3.93012e-05
Slc6a17	121.747	1.10093	0.239637	4.59416	4.34505e-06	3.95201e-05
Erc1	24.0099	1.84986	0.402723	4.59339	4.36113e-06	3.96401e-05
Rimkla	48.6327	1.41195	0.30773	4.58827	4.46932e-06	4.05965e-05
Ace	11.3596	3.00966	0.656065	4.58744	4.48716e-06	4.07317e-05
Gabbr1	119.781	0.818115	0.178381	4.58634	4.51089e-06	4.092e-05
Rax	17.9751	-1.72167	0.375519	-4.58476	4.54499e-06	4.12021e-05
Kirrel3	18.2538	1.78772	0.390212	4.5814	4.61873e-06	4.1843e-05
Plcd1	5.52022	3.62537	0.791828	4.57848	4.68358e-06	4.24025e-05
Cdcp3	21.5829	-2.16059	0.471957	-4.57794	4.69572e-06	4.24844e-05
Ckap4	14.9932	1.89378	0.413858	4.57591	4.74145e-06	4.28698e-05
Gucd1	21.0329	-1.52304	0.333233	-4.57048	4.86612e-06	4.39681e-05
Igsf11	47.9095	-0.97201	0.212956	-4.56436	5.0101e-06	4.52392e-05
Hunk	51.4926	-1.25601	0.275254	-4.5631	5.04044e-06	4.54833e-05
Fxyd1	10.481	2.30654	0.505896	4.55933	5.13175e-06	4.62768e-05
Crybg3	17.4902	1.45098	0.31832	4.55825	5.15818e-06	4.64846e-05
Strn4	73.1866	0.789178	0.173264	4.55478	5.24398e-06	4.72267e-05
Id2	8.44238	2.41804	0.53186	4.54637	5.4578e-06	4.91202e-05
Mfng	5.12974	3.37975	0.743701	4.5445	5.50661e-06	4.9527e-05
Fbxo41	22.112	1.68461	0.37091	4.54183	5.57668e-06	5.01244e-05
Rabl6	35.4808	1.15644	0.254726	4.53994	5.62699e-06	5.05435e-05
Pde1a	5.2105	3.78921	0.835774	4.53377	5.79395e-06	5.20091e-05
mt-Co1	4077.52	0.320652	0.0708028	4.52881	5.93164e-06	5.32103e-05
Mab21l2	18.5761	1.93167	0.426628	4.52775	5.96142e-06	5.34425e-05
Rasgrp1	17.4801	1.79472	0.396422	4.5273	5.97426e-06	5.35227e-05
Pcif1	70.7201	-0.766599	0.169365	-4.52632	6.00193e-06	5.37355e-05
Kcnip2	13.3351	2.32402	0.51378	4.52338	6.08605e-06	5.44531e-05
Ldlrad3	8.90848	2.42743	0.537088	4.5196	6.19552e-06	5.53964e-05
Gm38056	5.77133	2.9014	0.642259	4.51749	6.25756e-06	5.59147e-05
Rnpep	8.76036	2.88767	0.63941	4.51615	6.29746e-06	5.62347e-05
Cep170	67.0047	0.900546	0.199623	4.51122	6.44543e-06	5.75186e-05
F2r	6.91099	3.59022	0.797056	4.50435	6.65771e-06	5.93743e-05
Xkr4	12.1131	2.21625	0.492283	4.50197	6.73251e-06	6.00024e-05
Kcnip3	21.8801	1.59104	0.353559	4.50006	6.7933e-06	6.04657e-05
Mbp	13.781	1.89802	0.421764	4.50019	6.78927e-06	6.04657e-05
Ehd2	18.6	2.24285	0.498541	4.49882	6.83304e-06	6.07406e-05
Xpr1	133.292	0.612864	0.136226	4.49888	6.83115e-06	6.07406e-05
Got1	129.628	-0.745232	0.165682	-4.49796	6.86081e-06	6.0948e-05
Sema3e	14.5138	2.26765	0.504316	4.49649	6.90851e-06	6.1332e-05
Ormdl3	22.5377	-1.38644	0.308357	-4.49621	6.91748e-06	6.1372e-05
Pnmal1	18.9185	1.8947	0.421489	4.49527	6.94829e-06	6.16033e-05
Zfp592	47.5499	-0.954851	0.212419	-4.49514	6.95254e-06	6.16033e-05
Arhgap44	56.0038	1.19954	0.266962	4.49328	7.01355e-06	6.20638e-05
Rcn2	17.0859	1.91985	0.427261	4.4934	7.00958e-06	6.20638e-05
Elmo2	50.5581	0.914343	0.203513	4.49281	7.02906e-06	6.2161e-05
Nme1	8.24945	2.24654	0.500464	4.48891	7.15886e-06	6.32681e-05
Ppm1l	59.4198	0.999259	0.222735	4.48631	7.2467e-06	6.40032e-05
Cys1	6.59195	2.84022	0.634033	4.47962	7.47776e-06	6.60014e-05
Plekhg2	7.4121	2.97905	0.665189	4.4785	7.51695e-06	6.63047e-05
Pam	42.3694	1.34966	0.301525	4.47612	7.60132e-06	6.70059e-05
Syp	241.085	-0.459654	0.102701	-4.47566	7.61754e-06	6.71058e-05
Gdi1	269.407	0.537659	0.120203	4.47293	7.71535e-06	6.78885e-05
Slco3a1	9.23263	2.70952	0.605763	4.47291	7.71628e-06	6.78885e-05
Snta1	18.9401	-1.58905	0.355301	-4.47241	7.73447e-06	6.80049e-05
Rnf182	5.57769	3.0553	0.683337	4.47115	7.78003e-06	6.83616e-05
Ptprm	18.1308	1.92797	0.431699	4.466	7.96958e-06	6.99824e-05
Gng7	23.4147	1.61083	0.36105	4.4615	8.13878e-06	7.14225e-05
Capns1	83.5754	0.994014	0.222866	4.46015	8.19029e-06	7.18286e-05
Dcc	40.603	1.25316	0.281233	4.45594	8.35276e-06	7.32067e-05
Zmat3	35.6668	1.12215	0.251859	4.45548	8.37056e-06	7.33158e-05
Slc12a6	78.1593	-0.781271	0.175374	-4.45488	8.39388e-06	7.34732e-05
Shisa9	12.5012	2.03359	0.456591	4.45385	8.43438e-06	7.37807e-05
Gtf3c1	142.355	0.528728	0.118721	4.45354	8.44666e-06	7.3841e-05
Fgf11	27.9138	1.4392	0.323325	4.45124	8.53765e-06	7.45889e-05
Scrt1	101.05	1.00419	0.225724	4.44875	8.63702e-06	7.54091e-05
Tead1	27.057	1.36074	0.305923	4.44798	8.6683e-06	7.56341e-05
Omg	18.3314	2.02799	0.456071	4.44665	8.72178e-06	7.60524e-05
Glmn	14.1273	-1.96351	0.441739	-4.44495	8.79132e-06	7.66101e-05
Ildr2	10.7073	2.11838	0.476741	4.44345	8.85277e-06	7.70966e-05
Rest	9.97938	1.94873	0.438584	4.44323	8.86198e-06	7.71279e-05
Bsnd	5.13041	4.50952	1.01582	4.4393	9.02505e-06	7.84973e-05
Usp12	45.8134	-0.965614	0.217756	-4.43438	9.23357e-06	8.02602e-05
Met	7.8732	2.42024	0.545976	4.43286	9.29895e-06	8.07773e-05
Ssh2	59.2584	-0.859492	0.194039	-4.42947	9.44652e-06	8.19905e-05
Wipi1	27.3813	1.10383	0.249207	4.42938	9.45057e-06	8.19905e-05
Lrrtm4	5.44553	2.95029	0.666557	4.42616	9.59241e-06	8.31686e-05
Fscn2	10.925	-2.34328	0.529565	-4.42493	9.64755e-06	8.35939e-05
Bves	4.7578	3.28308	0.742175	4.42359	9.70754e-06	8.40605e-05
Plod2	6.05093	2.85702	0.646435	4.41965	9.88615e-06	8.54993e-05
Six6	21.5739	1.41883	0.321023	4.41972	9.88278e-06	8.54993e-05
Tmeff2	7.85359	3.00817	0.680953	4.41758	9.98121e-06	8.6267e-05
Pdxp	23.4065	1.49689	0.338869	4.41732	9.9934e-06	8.63181e-05
Pgap3	15.0813	-1.80953	0.409798	-4.41567	1.00698e-05	8.6923e-05
C1qtnf6	3.74281	5.13622	1.16363	4.41395	1.015e-05	8.75605e-05
Map3k1	62.9417	-0.863024	0.195528	-4.41381	1.01567e-05	8.75631e-05
Rapgefl1	14.4989	1.98355	0.449438	4.4134	1.01758e-05	8.7673e-05
Ak1	23.1202	1.58906	0.360091	4.41294	1.01974e-05	8.78041e-05
Sri	17.1623	1.61695	0.366631	4.41028	1.03238e-05	8.88365e-05
Med12l	28.8842	1.36996	0.310957	4.40564	1.05474e-05	9.07033e-05
Bmerb1	69.5002	1.14308	0.259587	4.40346	1.06538e-05	9.15043e-05
Cpne7	3.18065	5.20126	1.18115	4.40355	1.06494e-05	9.15043e-05
Prkcz	24.2986	-1.89848	0.431397	-4.40077	1.07865e-05	9.25858e-05
Pdk3	15.5744	-2.20398	0.50099	-4.39925	1.08624e-05	9.31793e-05
Tent4b	41.3747	-1.01905	0.231649	-4.39911	1.08696e-05	9.31822e-05
Chga	52.7308	1.04507	0.237637	4.39776	1.09372e-05	9.37039e-05
Sgk1	43.6353	-1.06379	0.241952	-4.3967	1.09909e-05	9.41049e-05
Fam3c	28.5495	-1.22276	0.278188	-4.39543	1.10553e-05	9.45969e-05
Tulp3	9.1848	2.07974	0.473206	4.395	1.10774e-05	9.47269e-05
Itm2b	80.6723	0.771142	0.175536	4.39306	1.11764e-05	9.55144e-05
St7	6.45301	3.25449	0.741286	4.39033	1.13181e-05	9.66653e-05
Foxn2	6.58196	2.52668	0.575806	4.38808	1.14355e-05	9.76071e-05
Frmpd3	7.477	3.15216	0.718613	4.38644	1.1522e-05	9.8284e-05
Dlg3	26.3916	1.5159	0.34609	4.38008	1.18638e-05	0.000101137
Gng12	7.37549	2.89645	0.661779	4.37677	1.20451e-05	0.000102619
Tmem178b	53.1615	1.13484	0.25948	4.37352	1.2226e-05	0.000104095
Cbarp	55.8269	1.17918	0.26964	4.37318	1.22452e-05	0.000104178
Dapk1	33.803	1.2608	0.28831	4.37307	1.22509e-05	0.000104178
Vipr2	22.3889	1.41656	0.323959	4.37264	1.22751e-05	0.000104319
Atp1a3	1474.38	-0.451279	0.103337	-4.36708	1.2592e-05	0.000106946
Slc38a1	148.682	0.655691	0.150289	4.36287	1.28366e-05	0.000108956
Iffo2	10.1662	2.29816	0.527205	4.35914	1.30572e-05	0.00011076
Cd24a	10.1235	2.50031	0.574109	4.35511	1.33001e-05	0.000112751
Septin11	42.6442	1.18985	0.273452	4.35122	1.35381e-05	0.000114697
Ptn	13.0629	2.46221	0.566044	4.34986	1.36223e-05	0.00011534
Pank4	23.9435	-1.36879	0.314842	-4.34755	1.37666e-05	0.00011649
Magee1	57.6854	1.42116	0.327234	4.34294	1.40591e-05	0.000118892
Arhgef2	29.7746	-1.20877	0.278356	-4.34253	1.40849e-05	0.000119036
Erlec1	26.3856	-1.3706	0.315686	-4.34164	1.41421e-05	0.000119446
Garre1	27.915	-1.45445	0.335032	-4.34122	1.41693e-05	0.000119602
Emc7	39.5025	-1.09208	0.25183	-4.33657	1.44725e-05	0.000122087
Eml1	25.8336	-1.38942	0.320486	-4.33535	1.45528e-05	0.000122689
Bche	3.7085	4.67831	1.07954	4.33361	1.46682e-05	0.00012351
Lhx3	3.88723	4.26783	0.984801	4.3337	1.46625e-05	0.00012351
Zfp398	34.157	-1.1737	0.270895	-4.33265	1.47322e-05	0.000123973
Pcsk1n	190.317	0.5135	0.118537	4.332	1.47764e-05	0.000124268
Mir124-2hg	205.924	-0.502926	0.116143	-4.33024	1.48947e-05	0.000125187
Lama5	19.3806	2.01263	0.465097	4.32734	1.50924e-05	0.000126771
Pfkm	42.0848	1.23153	0.284607	4.32714	1.51058e-05	0.000126806
Sgtb	29.1487	-1.22951	0.284169	-4.3267	1.51359e-05	0.000126981
Tspan5	87.8585	-0.652249	0.150828	-4.32445	1.52915e-05	0.000128208
Pdlim3	5.50813	2.99878	0.693709	4.32281	1.54052e-05	0.000129082
A930033H14Rik	14.5916	-1.88092	0.435187	-4.3221	1.54551e-05	0.000129421
Frmpd4	11.1604	2.43787	0.56418	4.32108	1.55265e-05	0.00012994
Gab1	24.4387	1.16597	0.269874	4.32045	1.55712e-05	0.000130234
Spred2	19.7754	1.71854	0.397844	4.31963	1.56288e-05	0.000130637
Cnga3	5.7091	-4.84362	1.12321	-4.31231	1.61558e-05	0.00013496
Vps13c	62.1559	0.855737	0.198498	4.31107	1.62467e-05	0.000135637
B930095G15Rik	15.1529	1.78136	0.414114	4.30163	1.69548e-05	0.000141462
Slc22a23	16.4811	1.79543	0.417649	4.29891	1.71641e-05	0.000143121
Rnf213	11.483	1.90797	0.44392	4.298	1.72343e-05	0.000143619
Tmem63b	65.4634	-0.913165	0.212486	-4.29753	1.7271e-05	0.000143837
Nfatc3	35.98	-0.980477	0.22821	-4.29637	1.73615e-05	0.000144503
Ctdspl	6.74166	3.43048	0.798945	4.29377	1.75667e-05	0.000146123
Gpr156	3.80543	4.53709	1.05703	4.29231	1.76823e-05	0.000146995
Smo	5.54156	3.3424	0.778792	4.29178	1.77248e-05	0.000147259
Zfp281	31.8817	-1.20388	0.280559	-4.29101	1.77863e-05	0.000147682
Wdr89	17.1669	-1.71981	0.40083	-4.29063	1.78169e-05	0.000147845
Fam169a	178.842	-0.534506	0.124612	-4.28936	1.79191e-05	0.000148604
Kif3c	56.9758	1.05428	0.24589	4.28762	1.80596e-05	0.000149679
Cnih2	21.7733	1.70373	0.397381	4.28739	1.80786e-05	0.000149746
Ube2ql1	53.0712	1.19173	0.278001	4.28677	1.81292e-05	0.000150074
Etv1	7.70545	2.91623	0.680371	4.28624	1.81719e-05	0.000150243
Grid2	7.88682	2.71222	0.632791	4.28612	1.81825e-05	0.000150243
Zfp710	7.29515	2.84178	0.663011	4.28618	1.81774e-05	0.000150243
Rasal2	53.4708	-0.879762	0.205341	-4.28439	1.8324e-05	0.000151322
Ncan	37.3028	1.42436	0.332657	4.28178	1.85405e-05	0.000152926
Vangl2	9.00478	2.00583	0.468454	4.28181	1.8538e-05	0.000152926
Grin2b	61.3445	1.39852	0.326661	4.28124	1.85855e-05	0.000153204
Ralgapa2	31.2806	1.02565	0.239639	4.27998	1.86907e-05	0.00015398
Ampd3	16.9507	2.12104	0.495729	4.27863	1.88049e-05	0.000154827
5330434G04Rik	5.2697	3.6729	0.858683	4.27736	1.89122e-05	0.000155599
Rcc2	20.1443	1.4363	0.3358	4.27725	1.89213e-05	0.000155599
Agpat5	22.8597	-1.33103	0.311198	-4.27712	1.8933e-05	0.000155602
Tuba1a	123.979	0.671176	0.15698	4.27555	1.90666e-05	0.000156607
Ndrg1	180.157	-0.602268	0.140882	-4.27499	1.91149e-05	0.000156909
Lratd2	17.0793	1.53582	0.359287	4.27464	1.91449e-05	0.000157061
Tex261	29.0775	-1.16912	0.273604	-4.27303	1.92833e-05	0.000158102
S100a16	5.74041	2.61327	0.61168	4.27229	1.93479e-05	0.000158537
Prkaca	101.374	0.692421	0.162083	4.27201	1.93715e-05	0.000158636
Slc38a3	150.457	-0.633642	0.148384	-4.27028	1.95224e-05	0.000159776
Cmpk2	8.15309	2.77285	0.649493	4.26925	1.96128e-05	0.000160421
Atp5b	243.064	-0.471865	0.110551	-4.26831	1.96961e-05	0.000161006
Arhgdia	58.8821	0.955922	0.22412	4.26523	1.99696e-05	0.000163057
Plppr5	13.3725	2.03277	0.476593	4.26522	1.99708e-05	0.000163057
Csdc2	99.3253	1.13933	0.267241	4.26331	2.01423e-05	0.00016436
Ppp1r1b	5.49046	3.57435	0.838765	4.26144	2.0311e-05	0.000165638
Vwc2l	7.22122	3.42791	0.804867	4.25898	2.05359e-05	0.000167373
Klhl5	10.3766	2.08013	0.48851	4.25812	2.06154e-05	0.000167921
Klhl8	16.366	1.43981	0.338279	4.25628	2.07854e-05	0.000169105
Prickle1	33.6731	-1.1197	0.263063	-4.2564	2.07746e-05	0.000169105
Rin2	7.23625	2.60069	0.611349	4.25402	2.09965e-05	0.000170721
Brd3	62.4806	-0.951678	0.223903	-4.25041	2.13384e-05	0.000173398
Ncoa6	174.777	-0.472805	0.111241	-4.25027	2.13512e-05	0.000173399
Prkg2	2.14473	5.29661	1.24658	4.24893	2.14799e-05	0.000174341
Txndc5	14.6713	-2.0199	0.475641	-4.24669	2.16952e-05	0.000175985
Nadk2	10.6484	-2.11141	0.497709	-4.24226	2.21283e-05	0.000179392
N4bp2	29.2671	-1.14236	0.26929	-4.24212	2.21421e-05	0.000179398
Pcdhb17	11.7025	1.91984	0.45269	4.24097	2.22558e-05	0.000180213
Cntn5	4.18471	4.09696	0.966194	4.24031	2.2321e-05	0.000180634
Slc14a1	5.13119	3.01799	0.712398	4.23639	2.27143e-05	0.000183708
Ttyh2	60.0493	-0.831058	0.196308	-4.23344	2.30139e-05	0.000186022
Gcnt4	4.66757	2.9329	0.693607	4.22847	2.35285e-05	0.00019007
Pea15a	267.332	0.405962	0.0960203	4.22788	2.35909e-05	0.000190462
Lrrc8c	18.7677	1.81966	0.430655	4.22534	2.38577e-05	0.000192503
Ehd4	13.1828	-2.23332	0.528755	-4.22373	2.40292e-05	0.000193773
Galnt18	6.20933	3.41781	0.809301	4.22316	2.40899e-05	0.000194148
Stk39	36.6084	-1.12193	0.265705	-4.22244	2.41668e-05	0.000194653
Ddx25	22.788	1.55925	0.369309	4.22208	2.42054e-05	0.00019485
Cabin1	51.1878	-0.937824	0.222292	-4.21889	2.4551e-05	0.000197516
Emsy	63.8378	-0.784236	0.185977	-4.21685	2.47743e-05	0.000199196
Faxc	28.7497	-1.19964	0.284524	-4.21632	2.48324e-05	0.000199546
Rhbdl3	10.1797	-3.32287	0.788668	-4.21327	2.51697e-05	0.000202138
Atg4c	22.9633	-1.33206	0.316194	-4.21279	2.52239e-05	0.000202455
Cep126	16.8095	-1.62199	0.385282	-4.20988	2.55507e-05	0.000204958
Arhgap5	88.5613	-0.669461	0.159029	-4.20967	2.55749e-05	0.000205032
Nfatc2	9.83634	2.519	0.598446	4.20923	2.56239e-05	0.000205305
Mpp3	10.9543	1.98591	0.472203	4.20562	2.60366e-05	0.00020849
Hnrnpl	220.449	-0.478968	0.113963	-4.20285	2.63576e-05	0.000210938
Eps8	51.7983	-1.0415	0.247971	-4.20008	2.6682e-05	0.000213409
Gm44765	2.72569	4.96957	1.18373	4.19822	2.69017e-05	0.000214916
Osbpl10	10.584	2.68714	0.640054	4.1983	2.68922e-05	0.000214916
Usp29	15.7628	1.88389	0.448811	4.19752	2.69851e-05	0.000215457
Gm15706	21.8601	-1.58768	0.378451	-4.19521	2.72624e-05	0.000217544
Camk2d	180.58	-0.524154	0.125097	-4.19	2.7896e-05	0.000222471
Dym	47.2626	-0.934054	0.223063	-4.1874	2.82164e-05	0.000224896
Tmem38a	19.0584	1.28097	0.306107	4.18472	2.8552e-05	0.000227438
Sipa1	5.10565	3.1396	0.75047	4.18351	2.87041e-05	0.000228517
Luzp2	9.08127	3.11189	0.744165	4.18173	2.89304e-05	0.000230185
Dlg2	176.944	0.6595	0.157728	4.18123	2.89931e-05	0.000230289
Prag1	4.70171	3.99501	0.955445	4.18131	2.8984e-05	0.000230289
Tle6	3.01134	4.96657	1.18783	4.18123	2.89938e-05	0.000230289
Arl3	27.5006	-1.34317	0.321324	-4.1801	2.91378e-05	0.0002313
Srebf2	108.984	0.990274	0.236963	4.17903	2.92751e-05	0.000232254
D16Ertd472e	44.6448	-0.860411	0.205993	-4.1769	2.95508e-05	0.000234307
Mapk8ip1	102.73	0.681265	0.163123	4.17639	2.96176e-05	0.000234701
Ctif	68.4602	-0.914963	0.219155	-4.17495	2.98051e-05	0.00023605
Sntg1	7.91348	3.51208	0.841474	4.17372	2.99661e-05	0.000237189
Gm42993	4.20131	4.74904	1.13932	4.16831	3.06867e-05	0.000242752
Jph4	33.0118	1.47841	0.354691	4.16815	3.07086e-05	0.000242785
Plekhh2	17.225	-1.62559	0.39006	-4.16753	3.07915e-05	0.0002433
Tmtc3	25.7616	-1.31946	0.316728	-4.16591	3.10119e-05	0.000244901
A930001M01Rik	11.7206	-2.31825	0.556562	-4.16531	3.10931e-05	0.000245402
Aff2	18.9205	1.68468	0.404768	4.1621	3.15333e-05	0.000248733
Csmd1	7.1846	2.81761	0.677126	4.16114	3.16668e-05	0.000249642
Trak2	127.497	-0.584291	0.140453	-4.16006	3.18168e-05	0.000250681
Rasl10b	39.4064	1.02117	0.245483	4.15986	3.18446e-05	0.000250756
Ryr2	52.8644	0.919826	0.221192	4.15849	3.20356e-05	0.000252115
Pan2	34.6314	-1.03939	0.25011	-4.15572	3.24261e-05	0.000255042
Sncb	240.045	0.524663	0.126265	4.15526	3.24924e-05	0.000255417
Ephb2	30.0977	1.26543	0.304855	4.15094	3.31114e-05	0.000260134
Tmem266	14.696	-2.02082	0.487009	-4.14946	3.33264e-05	0.000261673
Dcun1d3	23.6928	-1.22936	0.296296	-4.14908	3.33808e-05	0.00026195
Clcn3	95.2436	-0.685287	0.165174	-4.14888	3.34104e-05	0.000262033
H1f4	49.3258	-0.876114	0.21119	-4.14847	3.34707e-05	0.000262356
Selenon	35.8916	0.907099	0.218809	4.14562	3.38892e-05	0.000265485
Hif3a	4.64342	3.00937	0.726009	4.14509	3.3968e-05	0.000265951
Gli3	5.50378	2.67756	0.645981	4.14495	3.39888e-05	0.000265962
Plxnc1	13.6468	2.14595	0.517763	4.14465	3.40331e-05	0.000266156
Lrpprc	38.4565	-1.03809	0.250582	-4.14272	3.43218e-05	0.000268261
Tm7sf3	35.5962	-1.02366	0.247121	-4.14235	3.43759e-05	0.000268531
Arhgef4	23.0215	1.56835	0.378788	4.14044	3.46644e-05	0.000270547
Lrrc57	15.7154	-1.81847	0.439205	-4.14038	3.46734e-05	0.000270547
D130017N08Rik	7.86309	2.35883	0.569818	4.13962	3.47877e-05	0.000271285
Shank3	26.3469	1.49814	0.362369	4.1343	3.56035e-05	0.000277489
Ubxn7	76.0728	-0.689321	0.166741	-4.13408	3.56378e-05	0.000277599
Gm9918	10.2461	-2.03791	0.493004	-4.13365	3.57041e-05	0.000277957
Pgap4	14.1536	1.86092	0.450413	4.13159	3.60257e-05	0.000280302
Dhcr7	37.3175	-1.09638	0.26541	-4.13089	3.61354e-05	0.000280996
Timeless	2.15441	5.05933	1.22543	4.12863	3.64937e-05	0.000283622
Iqsec1	252.216	-0.39396	0.0954346	-4.12806	3.65837e-05	0.00028416
Mmp24	18.1517	1.87036	0.453176	4.12722	3.67174e-05	0.000285037
Fam171a2	11.1844	2.69934	0.654363	4.12514	3.70504e-05	0.00028746
Gm44240	2.67362	4.88415	1.18433	4.12397	3.72392e-05	0.000288762
Hivep3	32.6088	1.23935	0.300689	4.12168	3.76114e-05	0.000291483
Ankrd12	104.869	-0.608046	0.14757	-4.12039	3.78227e-05	0.000292955
Adamts1	6.71324	2.28789	0.555434	4.1191	3.80359e-05	0.000294109
Add3	64.1925	-0.826932	0.200755	-4.11911	3.8034e-05	0.000294109
Nrm	16.2706	-1.46088	0.354659	-4.11912	3.80317e-05	0.000294109
A930006I01Rik	10.9716	-2.07314	0.503444	-4.11792	3.82312e-05	0.000295453
Sema5b	7.07064	2.26359	0.549733	4.11763	3.82794e-05	0.000295658
Anks1b	25.081	1.51039	0.366997	4.11555	3.86262e-05	0.000298169
Arf4	25.2603	1.12288	0.272958	4.11375	3.89279e-05	0.000300329
Atp1b3	12.3218	1.8235	0.443577	4.11089	3.94135e-05	0.000303905
Gnb2	35.9959	1.14257	0.277957	4.11058	3.94663e-05	0.000304141
Lmln	18.3265	-1.52777	0.371808	-4.10902	3.9734e-05	0.000306032
Aak1	295.282	-0.394406	0.0960432	-4.10655	4.01617e-05	0.000309153
Ldlrap1	4.15005	3.33758	0.812938	4.10558	4.03301e-05	0.000310275
Mapre2	189.05	-0.453645	0.110545	-4.1037	4.0659e-05	0.000312548
Vps41	29.795	1.1799	0.287525	4.10363	4.06711e-05	0.000312548
Phc2	60.8173	-0.741268	0.180647	-4.1034	4.07117e-05	0.000312685
Atg16l1	17.1667	-1.65458	0.403372	-4.10186	4.09839e-05	0.000314599
Tsku	2.0861	5.19243	1.2678	4.0956	4.21068e-05	0.000323039
Rc3h1	79.2458	-0.741142	0.181019	-4.09427	4.23503e-05	0.000324725
Nsf	301.447	0.387307	0.0946045	4.09396	4.24076e-05	0.000324982
Slc1a2	317.845	-0.696453	0.17019	-4.09221	4.27289e-05	0.000327262
Lclat1	24.0649	-1.29712	0.317062	-4.09106	4.29408e-05	0.000328587
Mapk3	48.7962	0.886048	0.216584	4.09101	4.29497e-05	0.000328587
Aqp11	5.52394	2.74723	0.671704	4.08994	4.31481e-05	0.000329921
Syt3	28.8912	1.33592	0.326824	4.08759	4.35886e-05	0.000333104
Ank	62.5888	0.791854	0.19377	4.08657	4.37805e-05	0.000334383
Sh3rf3	6.41596	3.19992	0.783169	4.08586	4.39144e-05	0.00033522
Gfra1	9.7871	2.08785	0.511505	4.08178	4.46912e-05	0.00034096
Mgat5	93.3842	0.844449	0.207009	4.07928	4.51745e-05	0.000344455
Scaf11	65.3943	-0.743123	0.182182	-4.07902	4.52259e-05	0.000344656
Tgm3	7.29172	-2.95046	0.724839	-4.0705	4.69116e-05	0.000357304
Gm37459	8.52653	-2.94314	0.723261	-4.06926	4.71625e-05	0.000359016
Cnnm1	28.4112	1.39799	0.343728	4.06715	4.75918e-05	0.000362083
Prex2	18.3434	1.42523	0.350688	4.06408	4.82216e-05	0.000366671
Ppa1	25.8765	-1.36191	0.335153	-4.06356	4.83299e-05	0.000367291
Dnah8	3.63645	4.05584	0.998704	4.0611	4.88423e-05	0.00037098
Gadd45a	7.63787	-2.74855	0.67719	-4.05876	4.93347e-05	0.000374512
Eepd1	8.2124	-2.96123	0.730124	-4.05579	4.99649e-05	0.000379087
Gm26954	12.855	-1.7386	0.42894	-4.05325	5.05105e-05	0.000383015
Neurl1a	37.5648	0.852443	0.210327	4.05294	5.05788e-05	0.000383321
Man1a	5.92968	2.59378	0.64015	4.05183	5.08196e-05	0.000384509
Pdia4	24.6573	-1.39881	0.345228	-4.05184	5.08154e-05	0.000384509
Ust	5.52983	2.57386	0.635216	4.05195	5.07933e-05	0.000384509
Zcchc24	11.5689	2.12095	0.523795	4.04919	5.13962e-05	0.000388657
Pld3	60.2411	0.856507	0.211548	4.04877	5.14882e-05	0.000389139
Cep104	38.5991	-1.06221	0.262678	-4.04377	5.25975e-05	0.000397303
Fam126b	55.7198	-0.818543	0.202453	-4.04313	5.27422e-05	0.000398177
Vax2	28.2047	-1.26876	0.313909	-4.0418	5.30427e-05	0.000400226
Hmgcr	48.8988	-0.91479	0.226423	-4.04018	5.34109e-05	0.000402783
Npat	22.5581	-1.24667	0.308673	-4.0388	5.37259e-05	0.000404936
Galnt17	28.2377	1.29437	0.320592	4.03743	5.40391e-05	0.000407072
Mapk9	51.7936	-1.00967	0.250115	-4.03683	5.41784e-05	0.000407898
Rsl1d1	21.2705	-1.33143	0.329956	-4.03518	5.45602e-05	0.000410548
Onecut1	6.47543	2.61649	0.649137	4.03073	5.5605e-05	0.000417804
Otor	3.61744	4.07016	1.00979	4.03068	5.56159e-05	0.000417804
Smpd2	10.6853	-1.97783	0.490682	-4.03079	5.55909e-05	0.000417804
Gulo	7.10865	-3.73606	0.926966	-4.03041	5.56786e-05	0.000418047
Crebrf	36.2204	-1.0357	0.257067	-4.02892	5.60346e-05	0.000420489
Pdpk1	81.3454	-0.71087	0.176569	-4.02602	5.67281e-05	0.000425461
Gdap1	26.5479	1.363	0.3387	4.0242	5.71696e-05	0.000428538
Fam20c	9.05506	2.45923	0.611509	4.02158	5.78091e-05	0.000433095
Tmtc4	7.01227	2.34846	0.584326	4.0191	5.8422e-05	0.000437448
Calr	153.88	-0.527953	0.131407	-4.0177	5.87695e-05	0.00043981
Efhd1	6.33581	2.41608	0.60164	4.01582	5.924e-05	0.000443089
Sipa1l3	187.898	-0.487242	0.121475	-4.01106	6.04455e-05	0.00045186
Kif13a	46.2586	0.790655	0.197227	4.00885	6.10139e-05	0.00045586
Fam163b	8.58198	2.75349	0.687119	4.0073	6.14162e-05	0.000458617
Rere	217.368	0.405775	0.101335	4.00428	6.22055e-05	0.000464258
Pbxip1	8.27061	2.07042	0.51725	4.00275	6.2611e-05	0.000467031
Mycn	7.13183	2.62222	0.65524	4.00191	6.28322e-05	0.000468426
St6galnac6	27.067	1.28331	0.320759	4.00086	6.31119e-05	0.000470256
Snhg11	50.6558	1.37076	0.342679	4.00011	6.3313e-05	0.000471498
Tbc1d14	32.1171	-1.11811	0.2796	-3.99896	6.36203e-05	0.000473529
Btaf1	33.5399	-1.04072	0.260274	-3.99856	6.37277e-05	0.000473815
Samd1	8.36332	2.42548	0.606571	3.99867	6.36997e-05	0.000473815
Atp2b1	136.474	0.470705	0.117891	3.99271	6.53229e-05	0.000485412
Basp1	84.7371	0.987243	0.247449	3.98968	6.61628e-05	0.000491388
Psap	258.12	0.507872	0.127316	3.98905	6.63385e-05	0.000492426
Pfkp	113.336	0.647738	0.1624	3.98853	6.64843e-05	0.000493242
Cacna1e	8.21313	3.0539	0.765701	3.98837	6.65291e-05	0.000493307
Vezf1	120.206	-0.650817	0.163222	-3.9873	6.683e-05	0.000495271
Tex264	32.2206	-1.06523	0.267329	-3.98472	6.75608e-05	0.000500417
Il33	3.71561	3.40077	0.854492	3.97987	6.89526e-05	0.00051045
Cyp7b1	4.01119	4.30872	1.08317	3.97787	6.95363e-05	0.000514494
Ddx6	85.8888	-0.658833	0.165653	-3.97719	6.97342e-05	0.00051568
Slc38a9	32.3122	-1.04626	0.263217	-3.97491	7.04065e-05	0.000520371
Apba1	141.982	0.723497	0.182043	3.97431	7.05823e-05	0.00052139
Smarca1	8.19416	2.07962	0.523951	3.9691	7.21437e-05	0.000532637
Taf4	24.2378	-1.15951	0.292188	-3.96837	7.23662e-05	0.000533993
Asxl2	43.9995	-0.953	0.240179	-3.96787	7.2517e-05	0.000534818
Prelp	10.468	2.19886	0.554289	3.96699	7.27862e-05	0.000536515
Maf	10.4309	1.99956	0.504148	3.96621	7.30234e-05	0.000537974
Creb1	48.3807	-0.828719	0.209086	-3.96352	7.38518e-05	0.000543785
Timp3	19.7405	1.44551	0.364734	3.96319	7.39552e-05	0.000544255
Pgap6	21.1857	-1.35013	0.340768	-3.96202	7.43185e-05	0.000546635
Angpt2	2.81822	4.88569	1.2343	3.95826	7.54979e-05	0.000555012
Cux2	35.9357	1.29581	0.327679	3.95451	7.66905e-05	0.000563478
Gm14506	3.61158	3.25415	0.823521	3.9515	7.76617e-05	0.000570308
Tpgs2	26.7649	-1.36628	0.345943	-3.94944	7.83344e-05	0.000574941
Nrp2	16.6737	1.97276	0.499527	3.94925	7.83953e-05	0.000575081
Bcl9	66.6084	0.797521	0.20213	3.94559	7.96052e-05	0.000583644
Kcnj6	7.46051	2.59536	0.657846	3.94524	7.97196e-05	0.000584171
Zfp275	12.1226	1.83711	0.466122	3.94127	8.10524e-05	0.00059362
Fam102a	45.9415	0.827756	0.21012	3.93945	8.16699e-05	0.000597505
Focad	11.6743	1.70527	0.43287	3.93946	8.16661e-05	0.000597505
Rny3	61.7867	-0.777518	0.197384	-3.93912	8.17811e-05	0.000598
Asic4	13.1484	1.5795	0.401101	3.9379	8.21965e-05	0.000600717
Uhrf1bp1l	25.0318	1.20835	0.307035	3.93556	8.30027e-05	0.000606286
Cep85	17.3949	-1.51579	0.385265	-3.9344	8.34048e-05	0.000608899
Hmgn3	3.36165	4.27822	1.08846	3.93051	8.47649e-05	0.000618428
Lrfn1	16.1451	1.70479	0.433743	3.93041	8.48001e-05	0.000618428
Arnt2	12.998	2.09565	0.53321	3.93025	8.4859e-05	0.000618529
Lrrn2	11.5536	2.00065	0.509096	3.9298	8.50159e-05	0.000619344
Klhl29	24.483	-1.24127	0.315883	-3.92953	8.51136e-05	0.000619726
Gckr	8.71495	-2.68473	0.683282	-3.92917	8.52411e-05	0.000620325
Cmip	64.2229	0.949502	0.241686	3.92866	8.54211e-05	0.000621306
Plekha6	94.4313	-0.600554	0.152993	-3.92536	8.66017e-05	0.000629559
Ablim2	37.3054	1.266	0.322575	3.92466	8.68534e-05	0.000631055
Elavl3	69.9885	0.969975	0.247304	3.92219	8.77486e-05	0.000636885
Rps6kl1	7.78497	2.65036	0.675724	3.92226	8.77231e-05	0.000636885
Dact2	6.47905	2.67941	0.683251	3.92156	8.79791e-05	0.00063822
Lpp	16.6947	1.60454	0.409207	3.92109	8.81484e-05	0.000639007
Zfp365	102.663	0.526997	0.134404	3.921	8.81806e-05	0.000639007
Ntm	52.1927	-0.868351	0.221492	-3.92046	8.838e-05	0.000640113
Pcdhb9	6.80883	2.74845	0.701101	3.92019	8.84792e-05	0.000640494
Fam219a	54.0652	0.887944	0.226733	3.91626	8.9935e-05	0.000650689
Bcor	100.806	-0.663549	0.169443	-3.91607	9.00054e-05	0.000650856
Rbms2	8.94874	2.09213	0.534445	3.91459	9.05596e-05	0.000654518
Lrit1	125.794	-0.842529	0.215333	-3.91267	9.12809e-05	0.000659384
Adamts18	5.29985	2.58617	0.661096	3.91195	9.15544e-05	0.000661012
Tcf7l2	10.3257	1.71537	0.438548	3.91147	9.17356e-05	0.000661972
Gpr85	6.00956	2.91371	0.745303	3.90943	9.25152e-05	0.000667247
Nlgn1	22.8763	1.28969	0.329916	3.90914	9.26235e-05	0.000667677
Gtf2ird1	37.1263	-1.09371	0.279804	-3.90886	9.27332e-05	0.000668117
Kcna3	6.84784	2.63874	0.675108	3.90862	9.28263e-05	0.000668437
Metrn	6.32028	2.54638	0.651505	3.90846	9.2887e-05	0.000668523
Vapa	49.1019	0.791702	0.202583	3.90804	9.30497e-05	0.000669343
Agtrap	19.9258	-1.32892	0.340075	-3.90773	9.31663e-05	0.000669831
Ssh1	64.2501	-0.859266	0.219904	-3.90746	9.32706e-05	0.00067023
Nbr1	94.6521	-0.669518	0.171364	-3.90699	9.34516e-05	0.000671179
Kpna2	7.49087	-2.68177	0.68683	-3.90456	9.4396e-05	0.000677608
Pde4b	29.003	1.19065	0.305147	3.90187	9.54509e-05	0.000684822
mt-Nd5	2895.66	0.292109	0.0748868	3.90068	9.59237e-05	0.000687854
Pcdhb2	10.8165	2.20547	0.566232	3.895	9.81974e-05	0.00070379
Slc2a3	27.9779	1.25644	0.322625	3.89444	9.84267e-05	0.000705066
Dglucy	4.08938	3.75543	0.964726	3.89274	9.91164e-05	0.000709636
Gpr162	38.2827	1.01468	0.260978	3.88799	0.000101076	0.000722538
Hmgcll1	6.7343	2.46407	0.633744	3.88811	0.000101026	0.000722538
Immt	47.1987	-0.87767	0.225738	-3.88801	0.000101071	0.000722538
Gfpt1	52.0857	-0.803184	0.206723	-3.88532	0.000102194	0.000729767
Wnt5a	5.56963	2.37862	0.6122	3.88536	0.000102178	0.000729767
Lrba	115.499	-0.553884	0.142569	-3.88502	0.000102322	0.0007303
Usf3	77.2835	-0.632019	0.162786	-3.88251	0.000103384	0.000737495
Ebf1	35.3009	1.42879	0.368385	3.87852	0.000105093	0.000749302
Ube4a	78.6649	-0.699008	0.180286	-3.87722	0.000105657	0.00075293
Bbs5	6.49003	-3.13652	0.80903	-3.87688	0.000105804	0.000753584
Ip6k2	42.308	-0.924893	0.238743	-3.87401	0.000107057	0.000762114
Fam131b	12.1439	1.9814	0.511683	3.87233	0.000107801	0.000767013
Pacs2	93.6445	0.647877	0.167315	3.8722	0.000107857	0.000767013
Nnat	17.7622	1.73958	0.449322	3.87156	0.000108141	0.000768636
Taok1	132.881	-0.508507	0.131357	-3.87118	0.00010831	0.000769441
Fbxo3	26.4953	1.09164	0.282058	3.87028	0.000108712	0.000771894
Gm20139	10.6615	-1.85699	0.479976	-3.86892	0.000109317	0.000775791
Nlk	174.082	-0.422975	0.109499	-3.86283	0.000112083	0.000795009
Gabarapl1	87.9316	-0.694346	0.179977	-3.85798	0.000114329	0.000810518
Mrpl49	27.348	-1.14554	0.29723	-3.85405	0.000116182	0.000823227
Ddx1	59.0682	-0.762419	0.197981	-3.85098	0.000117647	0.000833178
Npas3	4.01211	3.24842	0.843588	3.85071	0.000117775	0.000833658
Macroh2a2	7.0917	2.28829	0.594562	3.8487	0.000118746	0.000839812
Usp24	28.7181	1.08293	0.281378	3.84866	0.000118767	0.000839812
Vit	2.79097	4.68417	1.21755	3.84722	0.000119467	0.000844328
Lrch1	11.6249	1.92921	0.501488	3.84697	0.000119589	0.000844755
Pomt2	26.0711	-1.16954	0.304153	-3.84524	0.000120434	0.00085029
Atf5	23.1794	1.63644	0.425623	3.84482	0.00012064	0.000851303
Tbc1d32	13.3847	-1.83454	0.477248	-3.84399	0.00012105	0.000853755
Rhbdd2	31.5217	-1.03271	0.269043	-3.83845	0.000123812	0.000872789
Chrm3	5.99244	2.58319	0.67318	3.83729	0.000124397	0.000876466
Cacng3	25.7429	1.44232	0.375907	3.8369	0.000124599	0.000877432
Mark1	20.279	1.54703	0.403249	3.83642	0.00012484	0.000878681
Cds2	197.632	0.464085	0.121045	3.83399	0.000126082	0.00088627
Lrrc2	4.1643	-4.24012	1.10595	-3.83393	0.000126112	0.00088627
Meis3	12.8572	1.73149	0.451607	3.83407	0.00012604	0.00088627
Spaca6	8.19304	2.01981	0.526944	3.83307	0.000126556	0.000888936
Pcdh8	22.1952	1.72861	0.451088	3.8321	0.000127053	0.000891968
Cacna1f	108.508	-0.733869	0.191554	-3.83114	0.000127552	0.000895015
Bbs2	20.1039	-1.23538	0.322559	-3.82994	0.000128176	0.000898869
Psg16	5.2526	3.12019	0.814706	3.82983	0.000128232	0.000898869
Aldoc	132.788	0.609685	0.159235	3.82884	0.00012875	0.000902036
R3hdm2	220.716	-0.478533	0.125082	-3.82577	0.000130367	0.000912898
Bicd2	30.3619	-1.03516	0.270635	-3.82495	0.000130799	0.000915456
Fnip2	20.2033	-1.34926	0.352846	-3.82394	0.000131338	0.000918295
Kpna4	57.3741	-0.787048	0.205819	-3.82398	0.000131313	0.000918295
Slc25a5	12.2263	-1.86963	0.489049	-3.82298	0.000131847	0.000921381
Chrnb2	40.2848	1.16174	0.304181	3.81925	0.00013386	0.000934979
Poc1a	2.91606	-4.42565	1.15948	-3.81693	0.000135123	0.00094332
Camk1g	7.29479	-3.00767	0.788414	-3.81484	0.000136272	0.000950857
Tex47	3.64814	3.53328	0.926963	3.81167	0.000138032	0.000962644
4933429O19Rik	2.39186	4.69208	1.23106	3.81142	0.000138169	0.000963116
Zfp941	7.34217	3.00698	0.789277	3.80979	0.000139084	0.000968997
Acaca	29.639	-1.15041	0.302215	-3.80659	0.000140898	0.000981139
Kcne2	11.0017	-2.12133	0.557381	-3.80589	0.000141292	0.000983387
Kcnn2	8.19998	2.32598	0.611508	3.80368	0.000142565	0.000991742
Brwd1	36.4121	-0.943896	0.248252	-3.80217	0.000143432	0.00099676
Camkv	33.2944	1.17243	0.308357	3.80218	0.000143426	0.00099676
Rhot2	17.0164	-1.42665	0.375601	-3.79831	0.000145685	0.00101191
Bhlhe22	9.24779	2.24415	0.591187	3.79602	0.00014704	0.0010208
Reep1	24.8572	1.45625	0.383814	3.79416	0.000148145	0.00102743
Slc2a1	76.7641	-0.609418	0.160617	-3.79424	0.000148094	0.00102743
Sbk1	63.6441	0.705628	0.186011	3.79347	0.000148555	0.00102975
Pkd2	5.78951	2.52714	0.666273	3.79295	0.000148871	0.00103143
Gm36952	4.36141	2.83253	0.747093	3.79141	0.000149796	0.00103731
Med16	45.1145	-0.795	0.209809	-3.78917	0.000151152	0.00104617
Me1	21.8096	-1.26289	0.333416	-3.78773	0.00015203	0.00105172
Phf8	82.8996	-0.646967	0.170869	-3.78633	0.000152891	0.00105714
Shisa4	21.7041	1.28279	0.338813	3.78615	0.000153002	0.00105738
Ikzf2	16.4182	-1.35795	0.358739	-3.78535	0.000153494	0.00105971
Zbtb44	54.5279	-0.798982	0.211068	-3.78542	0.000153448	0.00105971
Midn	58.5195	0.752008	0.19868	3.78502	0.000153697	0.00106058
Mapk8ip2	114.422	0.603823	0.159558	3.78435	0.000154108	0.00106288
Tet2	64.86	-0.789707	0.20874	-3.78321	0.00015482	0.00106725
Tle5	128.989	0.530073	0.140118	3.78306	0.000154915	0.00106737
Asrgl1	26.5686	-1.10009	0.290903	-3.78165	0.000155791	0.00107233
Pou2f2	4.66502	3.38711	0.895649	3.78174	0.000155736	0.00107233
Acadvl	8.73015	-2.23044	0.590196	-3.77915	0.000157363	0.00108261
Gabbr2	84.4571	1.28342	0.339616	3.77902	0.000157444	0.00108263
2610002M06Rik	17.4894	1.46574	0.388296	3.77479	0.00016014	0.00110006
Pgghg	4.43658	2.94978	0.781437	3.77481	0.000160129	0.00110006
Ndst3	14.9079	1.73019	0.458499	3.77359	0.000160914	0.00110483
[truncated: 21,935 more rows]
