# Supplementary material for: Light-Seq: light-directed in situ barcoding of biomolecules in fixed cells and tissues for spatially indexed sequencing
Source: Nat Methods. 2022 Oct 10;19(11):1393–402. doi: 10.1038/s41592-022-01604-1 (PMC9636025; doi:10.1038/s41592-022-01604-1)
Supplement: Source Data Fig. 5 — The full list of differentially enriched genes enriched between TH+ and TH− cells in the rare retinal amacrine cell tissue experiment. [file 41592_2022_1604_MOESM6_ESM.xls]

## Sheet: TH_Amacrine_DEGs
	baseMean	log2FoldChange	lfcSE	stat	pvalue	padj
Cartpt	107.545	-4.06108	0.231708	-17.5268	8.95217e-69	4.9792e-65
Th	21.0575	-4.31959	0.393379	-10.9807	4.73069e-28	1.3156e-24
Slc18a2	14.5983	-3.76855	0.416107	-9.05669	1.34473e-19	2.49312e-16
Gpx3	13.1874	-3.67926	0.428331	-8.58977	8.71413e-18	1.2117e-14
Sstr2	8.85973	-4.01819	0.542552	-7.4061	1.30065e-13	1.44684e-10
Vgf	18.6354	-2.05083	0.280451	-7.31262	2.61984e-13	2.42859e-10
Clstn2	12.8841	-2.24153	0.343884	-6.51826	7.11265e-11	5.65151e-08
Ptprn	48.1246	-1.33727	0.208742	-6.40634	1.49057e-10	1.03632e-07
Ahi1	31.8626	-1.32647	0.213205	-6.22154	4.92288e-10	2.7381e-07
Peg3	61.3355	-1.17111	0.187888	-6.23303	4.5749e-10	2.7381e-07
Scn5a	6.98483	-3.07772	0.504139	-6.1049	1.02864e-09	5.20118e-07
Rasgrf1	46.5342	-1.05276	0.188595	-5.58215	2.37561e-08	1.1011e-05
Gng4	9.06083	-2.09862	0.388886	-5.39648	6.79607e-08	2.87688e-05
Necab2	8.30544	-2.35845	0.437961	-5.38508	7.24133e-08	2.87688e-05
Baiap3	8.94828	-2.33275	0.435988	-5.3505	8.77108e-08	3.15588e-05
Gaa	38.5355	-1.08693	0.203383	-5.34427	9.07839e-08	3.15588e-05
Vwa5b1	6.75774	-2.46715	0.468589	-5.26508	1.40132e-07	4.58479e-05
Rp1	57.2394	-1.09347	0.211447	-5.17138	2.32366e-07	7.1801e-05
Gabre	4.0716	-5.15467	1.01872	-5.05996	4.1935e-07	0.000122759
Arpp21	4.3033	-3.11946	0.628748	-4.96138	6.99936e-07	0.000190738
Plxna4	18.1367	-1.49816	0.302302	-4.95585	7.20155e-07	0.000190738
Gabrq	3.92101	-3.76801	0.773558	-4.87101	1.11026e-06	0.000280695
Slc6a11	70.8169	0.860163	0.177469	4.84683	1.25447e-06	0.000303365
Stra6	3.55618	-4.46887	0.938022	-4.76414	1.8966e-06	0.000439536
Vat1	6.87286	-1.98877	0.443085	-4.48847	7.17375e-06	0.00159602
Crx	49.0724	-0.913745	0.207355	-4.40667	1.04973e-05	0.00224561
Rp1l1	20.4595	-1.21316	0.277895	-4.36553	1.26817e-05	0.00261243
Prph2	107.605	-0.976821	0.225057	-4.34033	1.42268e-05	0.00282606
Resp18	3.42016	-2.89618	0.684094	-4.2336	2.29976e-05	0.00441079
Mical2	4.75362	-2.14392	0.523292	-4.09698	4.18576e-05	0.0077604
Celf6	3.58002	-2.55044	0.632388	-4.03304	5.50601e-05	0.00987884
Hspb6	12.3677	-1.30998	0.326529	-4.01183	6.02488e-05	0.010472
Kcnb1	91.5455	-0.715673	0.180713	-3.96028	7.4861e-05	0.0126175
Slc24a1	52.2407	-0.884189	0.230807	-3.83085	0.000127699	0.0201671
Slc6a1	158.651	0.681358	0.177989	3.8281	0.000129137	0.0201671
Tent5a	3.04681	-2.698	0.705275	-3.82545	0.000130532	0.0201671
Slc29a4	5.67715	-1.86957	0.493646	-3.78727	0.00015231	0.0228958
Cacna1g	21.7096	1.03221	0.275211	3.75062	0.000176399	0.0252813
Nell1	5.29701	-1.89244	0.504734	-3.74938	0.000177269	0.0252813
Map1b	313.741	-0.565586	0.151481	-3.73371	0.000188681	0.0262361
Tspyl2	9.32262	-1.30505	0.352955	-3.6975	0.000217736	0.0295377
Nptxr	24.1589	-0.892349	0.246118	-3.6257	0.000288184	0.0381638
Ucp2	4.83765	-1.82191	0.507588	-3.58934	0.000331521	0.0428818
Clstn3	15.1625	-1.06164	0.296792	-3.57706	0.000347479	0.0439245
AI847159	7.44606	-1.46705	0.412619	-3.55545	0.000377327	0.0466376
Cdh13	7.38965	-1.42503	0.41127	-3.46494	0.000530342	0.0629479
Tlcd3b	70.3279	-0.847452	0.244635	-3.46414	0.000531922	0.0629479
Ahnak	4.36446	-1.82938	0.530982	-3.44528	0.000570468	0.066103
Ctxn1	3.25118	-2.16225	0.631566	-3.42363	0.000617915	0.0687368
Hap1	27.0749	-0.780301	0.227889	-3.42405	0.000616961	0.0687368
Mpp4	9.51468	-1.23931	0.365157	-3.39392	0.000688987	0.0751401
Abca2	36.3596	-0.682553	0.202953	-3.36311	0.000770705	0.0819226
Glul	219.245	0.585871	0.174616	3.3552	0.000793069	0.0819226
Kalrn	7.32209	-1.36759	0.407776	-3.35378	0.000797147	0.0819226
Tmem130	23.8421	-0.798505	0.238408	-3.34932	0.000810094	0.0819226
Ids	43.4389	-0.629467	0.18871	-3.33563	0.000851075	0.08453
Slc17a7	71.7452	-0.660689	0.198828	-3.32292	0.00089081	0.0869243
Tgfb2	8.95242	1.54839	0.470191	3.29311	0.000990865	0.0950206
Gucy2e	22.1715	-0.888095	0.271508	-3.27097	0.0010718	0.0971861
Nrl	43.4836	-0.885377	0.27106	-3.26635	0.00108944	0.0971861
Rbp3	171.246	-0.770517	0.236108	-3.26341	0.00110081	0.0971861
Sez6l	20.259	-0.823475	0.25207	-3.26686	0.00108748	0.0971861
Tle4	11.0089	1.27602	0.39061	3.26673	0.00108796	0.0971861
Slc4a7	10.7017	-1.09524	0.339559	-3.22549	0.00125758	0.109292
Islr2	5.24443	-1.60602	0.499582	-3.21474	0.00130564	0.111133
Mboat7	11.0004	-1.11281	0.346467	-3.21187	0.00131873	0.111133
Rab8a	3.47794	-1.87933	0.587629	-3.19815	0.0013831	0.114818
Cplx3	42.7268	0.650381	0.204107	3.18647	0.0014402	0.1178
Grk1	28.0828	-0.741349	0.23351	-3.1748	0.00149939	0.11963
Tacr1	5.06831	-1.60359	0.50529	-3.1736	0.00150559	0.11963
Uchl1	14.2424	-0.971623	0.309129	-3.1431	0.00167171	0.130959
Slc12a5	91.5174	0.579874	0.185174	3.1315	0.00173915	0.132677
Tppp3	7.70823	-1.29458	0.413454	-3.13113	0.00174136	0.132677
Frmd5	17.7528	0.978222	0.314073	3.11463	0.00184176	0.137059
Rpgrip1	7.68129	-1.28866	0.41388	-3.11361	0.00184815	0.137059
Lbhd1	4.50115	-1.6469	0.530139	-3.10654	0.00189293	0.138533
Slc35b1	3.53284	-1.90051	0.613191	-3.09938	0.00193925	0.140079
Reep6	89.5329	-0.700583	0.227094	-3.08499	0.00203556	0.145151
Gsg1l	4.25841	-1.59575	0.529261	-3.01505	0.00256936	0.175015
Notch2	7.09796	1.53933	0.509343	3.02219	0.00250954	0.175015
Rhot1	13.1678	-0.915362	0.303727	-3.01377	0.00258023	0.175015
Tet1	19.546	0.935275	0.309932	3.01768	0.0025472	0.175015
Npnt	8.68022	1.53495	0.510429	3.00718	0.00263687	0.176702
Ensa	9.05925	1.27949	0.42676	2.99816	0.00271613	0.179847
Nckap5	6.80345	1.54008	0.514333	2.99432	0.00275054	0.179982
Abca4	74.2519	-0.756974	0.25347	-2.98644	0.00282243	0.181467
Gabrb1	7.36465	-1.20389	0.403353	-2.98471	0.00283848	0.181467
Plbd2	5.60217	-1.36026	0.457704	-2.97191	0.00295953	0.187056
Rtbdn	22.2994	-0.845865	0.285423	-2.96355	0.00304114	0.190054
Dkk3	58.0531	0.533245	0.181381	2.93992	0.00328301	0.198479
Lgi3	5.66494	-1.44342	0.490581	-2.94227	0.00325811	0.198479
Vstm2a	8.23326	1.3131	0.445738	2.94589	0.00322025	0.198479
Nr1d1	46.4046	0.599005	0.205038	2.92143	0.00348432	0.208385
Lrp12	4.39567	2.16204	0.743517	2.90786	0.00363917	0.213801
Ube3a	25.1416	-0.757792	0.260699	-2.90678	0.00365175	0.213801
Stmn2	11.7644	-1.01585	0.352454	-2.88223	0.00394876	0.228781
Pacsin2	6.4157	-1.25577	0.440035	-2.85379	0.00432008	0.247714
Ddr1	15.042	0.92867	0.326036	2.84837	0.00439444	0.249407
Ppp1r10	13.5455	-0.832566	0.294505	-2.827	0.00469863	0.263978
C2cd2l	27.5618	-0.66916	0.237798	-2.81398	0.00489324	0.266386
Kif3a	9.25295	-1.03999	0.368855	-2.81951	0.00480964	0.266386
Mfge8	16.5177	0.968324	0.343699	2.81736	0.00484202	0.266386
Pcbp3	50.9095	0.534946	0.19028	2.81137	0.00493308	0.266386
Cdhr1	81.3494	-0.672477	0.239909	-2.80305	0.00506213	0.268148
Pde3a	24.5519	0.719599	0.256538	2.80504	0.00503102	0.268148
Slc6a5	7.91379	1.27661	0.460134	2.77443	0.00552978	0.290157
Cntn2	5.04102	-1.34239	0.484778	-2.76907	0.0056216	0.29113
Rd3l	12.2536	0.998015	0.360651	2.76726	0.00565301	0.29113
Bicd2	6.98225	-1.15891	0.419726	-2.7611	0.00576076	0.293957
Pitpnm3	18.807	-0.755281	0.273975	-2.75675	0.00583794	0.295188
Pygo1	8.22919	1.20379	0.438194	2.74716	0.00601141	0.30122
mt-Nd6	265.235	-0.421804	0.153724	-2.74391	0.00607126	0.301503
Clu	70.8187	0.458314	0.167516	2.73595	0.00622007	0.306159
Frmd4a	11.3257	1.01154	0.370598	2.72948	0.00634349	0.309496
Otud7b	11.4932	-0.920518	0.338141	-2.72229	0.00648313	0.313558
Ciao2b	2.74693	-1.95522	0.722618	-2.70574	0.00681524	0.324136
Nrep	28.3905	0.645414	0.238721	2.70364	0.00685853	0.324136
Osbp2	23.1657	-0.71268	0.263686	-2.70276	0.00687667	0.324136
Bace1	9.84079	-0.926258	0.343263	-2.69839	0.00696757	0.325661
Fam149a	9.13788	-1.06001	0.393486	-2.6939	0.00706221	0.327334
Gucy1a1	46.319	0.588851	0.218823	2.69099	0.00712408	0.327472
Pdpn	3.33102	2.21077	0.825473	2.67819	0.00740221	0.337468
Pdc	38.9493	-0.636719	0.238374	-2.67109	0.00756051	0.341883
Grb10	13.5894	-0.804184	0.302288	-2.66033	0.00780652	0.35016
Ano2	7.847	-1.19403	0.449645	-2.65549	0.00791932	0.352378
Unc80	39.2048	-0.532741	0.201031	-2.65005	0.00804805	0.352663
Zwint	31.6317	-0.578806	0.218429	-2.64986	0.00805254	0.352663
Lsm14a	7.70289	-1.0225	0.388272	-2.63347	0.00845171	0.367253
Dpysl4	16.8126	0.839164	0.319797	2.62405	0.00868916	0.371939
Nhlh2	11.2436	1.09701	0.419742	2.61355	0.00896078	0.371939
Pip4k2b	13.745	0.866263	0.331284	2.61486	0.00892632	0.371939
Ptprd	27.1851	0.67776	0.2584	2.62292	0.0087181	0.371939
Rap2a	4.92358	-1.3424	0.512357	-2.62005	0.00879158	0.371939
Rs1	71.0282	-0.904051	0.345439	-2.6171	0.00886792	0.371939
Ahcyl2	7.1169	1.33441	0.511512	2.60876	0.00908711	0.374072
Cask	17.45	-0.71122	0.272861	-2.60652	0.00914667	0.374072
Syt7	30.703	0.607353	0.23332	2.60309	0.00923869	0.375077
Cers4	6.29812	-1.11725	0.430606	-2.59461	0.00946987	0.378931
Fxyd6	8.71668	-0.967415	0.372631	-2.59618	0.00942676	0.378931
Adarb1	44.3997	0.495516	0.191851	2.58281	0.00979983	0.385438
Fbxo38	6.74686	1.31232	0.508376	2.58139	0.00984037	0.385438
Mfsd6	10.1937	-0.924371	0.357519	-2.58552	0.00972336	0.385438
Atp1a2	7.72118	1.28564	0.499248	2.57516	0.0100195	0.387002
Tcf4	25.6967	0.722733	0.280451	2.57704	0.00996514	0.387002
Arid4a	5.15698	-1.30389	0.507435	-2.56958	0.0101822	0.38868
Cacna2d3	4.08419	1.90334	0.742122	2.56473	0.0103257	0.38868
Nwd2	7.34208	-1.02878	0.401009	-2.56549	0.010303	0.38868
Ttyh1	31.2357	0.70395	0.274534	2.56416	0.0103424	0.38868
Col18a1	3.12812	-1.63794	0.644669	-2.54075	0.0110616	0.410283
Tulp1	28.7368	-0.707441	0.278449	-2.54065	0.0110648	0.410283
Maoa	3.12914	-1.56326	0.61724	-2.53266	0.01132	0.416965
mt-Nd4	456.566	-0.32175	0.127368	-2.52614	0.0115323	0.42199
Pias3	9.62258	-0.920097	0.365556	-2.51698	0.0118366	0.430297
Rbbp9	2.78524	-1.65286	0.657781	-2.51278	0.0119785	0.432628
Cdh20	3.66717	1.84202	0.735339	2.50499	0.0122454	0.439412
Ankrd33	6.07112	-1.17629	0.470539	-2.49989	0.0124233	0.442938
Dmd	9.06162	-0.915383	0.369504	-2.47733	0.0132369	0.461196
Fbxo10	4.76741	-1.30787	0.527669	-2.47857	0.013191	0.461196
Nt5e	5.14371	-1.28647	0.519935	-2.47429	0.01335	0.461196
Pmepa1	13.5828	0.876916	0.354273	2.47526	0.0133141	0.461196
Rab22a	4.85398	-1.20685	0.486985	-2.47821	0.0132042	0.461196
Dgke	11.7194	-0.792974	0.321935	-2.46315	0.0137721	0.466175
Rabep1	3.81442	1.78605	0.72451	2.46519	0.0136942	0.466175
Simc1	2.82258	2.22478	0.903772	2.46167	0.0138293	0.466175
Slc7a1	5.19271	-1.15646	0.468682	-2.46747	0.0136072	0.466175
Ezh1	9.26886	0.980715	0.399602	2.45423	0.0141188	0.472237
Pam	17.9585	-0.659143	0.268742	-2.4527	0.014179	0.472237
Impdh1	42.7231	-0.65787	0.269455	-2.44148	0.014627	0.484259
Prr36	10.2605	1.00179	0.411171	2.43643	0.0148331	0.488176
Lrtm1	13.0241	1.57227	0.645955	2.43402	0.014932	0.488541
Egr1	4.52666	-1.27021	0.524035	-2.42391	0.0153545	0.493124
Gnb1	195.699	-0.565763	0.233688	-2.42101	0.0154773	0.493124
Nr4a2	6.9149	-1.04113	0.430199	-2.42012	0.0155154	0.493124
Pum1	15.227	0.762345	0.314138	2.42678	0.0152333	0.493124
Sphkap	74.7596	0.421833	0.174176	2.42189	0.0154402	0.493124
Acat1	4.75493	-1.24981	0.519133	-2.4075	0.0160621	0.493577
Epb41	53.7227	-0.436615	0.181301	-2.40823	0.0160301	0.493577
Lgalsl	10.7697	-0.867739	0.360041	-2.41011	0.0159476	0.493577
Rgs9	32.7638	-0.569691	0.236289	-2.411	0.015909	0.493577
Rom1	41.6218	-0.901623	0.373771	-2.41223	0.0158551	0.493577
Zmiz1	100.232	0.365989	0.151956	2.40851	0.0160177	0.493577
Cpne4	4.85672	-1.22086	0.507644	-2.40494	0.0161749	0.494312
Tspan9	11.059	0.916351	0.381405	2.40257	0.0162804	0.494817
Slitrk1	3.67953	-1.38077	0.576507	-2.39507	0.0166173	0.496912
Tmtc2	7.89988	1.04412	0.435592	2.39702	0.016529	0.496912
Zfp362	5.81267	1.28866	0.537718	2.39654	0.0165506	0.496912
Numa1	13.6214	0.790899	0.331021	2.38927	0.0168818	0.50212
Arsb	12.3632	0.837469	0.352793	2.37382	0.017605	0.504736
Gm15706	3.45128	-1.424	0.59975	-2.37433	0.017581	0.504736
Kcnip1	9.00347	0.999206	0.42042	2.37668	0.017469	0.504736
Rcvrn	51.4125	-0.592627	0.249499	-2.37527	0.0175363	0.504736
Spag9	13.2231	0.815329	0.342991	2.37712	0.0174486	0.504736
Stk4	3.65073	1.72232	0.723616	2.38016	0.017305	0.504736
Zswim8	14.509	0.785929	0.330294	2.37948	0.0173369	0.504736
Rcan3	9.04278	1.00443	0.42391	2.36944	0.0178148	0.508134
Abca1	4.38215	1.47435	0.625549	2.3569	0.0184284	0.509449
Atl1	4.58321	-1.18514	0.502145	-2.36015	0.0182676	0.509449
Cbfa2t3	5.98644	1.22289	0.519181	2.35541	0.0185021	0.509449
Pex5l	12.5699	-0.729446	0.30872	-2.36281	0.0181371	0.509449
Ppme1	17.6114	0.68799	0.291741	2.35822	0.0183628	0.509449
Rho	918.574	-0.793501	0.336292	-2.35956	0.0182968	0.509449
Sag	219.661	-0.833943	0.352422	-2.36632	0.0179658	0.509449
Gigyf2	11.7664	-0.746838	0.317524	-2.35207	0.0186693	0.51075
Synrg	15.6308	-0.674269	0.286825	-2.3508	0.018733	0.51075
Cntn1	24.3978	-0.570378	0.243479	-2.34262	0.0191488	0.511581
Mpp2	38.8133	0.501978	0.213878	2.34704	0.0189235	0.511581
Nap1l5	33.2912	-0.501574	0.214241	-2.34117	0.0192234	0.511581
Scrt1	17.2947	0.706116	0.301595	2.34127	0.0192182	0.511581
Synpr	20.3499	0.664586	0.283405	2.345	0.0190268	0.511581
Pde6g	115.07	-0.861941	0.368602	-2.33841	0.0193661	0.512926
Pdzd2	17.0031	-0.650352	0.278417	-2.33589	0.0194969	0.513232
Rgs9bp	12.976	-0.764177	0.327321	-2.33464	0.0195622	0.513232
Cp	7.12675	1.20486	0.519105	2.32104	0.0202849	0.522084
Crip2	4.26677	-1.24703	0.538634	-2.31516	0.0206039	0.522084
Dync2i2	3.7957	-1.41877	0.611394	-2.32055	0.0203111	0.522084
Gan	2.85752	2.09487	0.901116	2.32475	0.0200855	0.522084
Itsn1	38.9959	0.535153	0.230427	2.32244	0.0202092	0.522084
Reps2	9.80343	-0.808912	0.349055	-2.31743	0.0204802	0.522084
Setx	6.16402	1.19338	0.515536	2.31484	0.0206216	0.522084
Shroom2	7.039	1.16299	0.502522	2.31431	0.0206506	0.522084
Grm1	6.55424	1.10284	0.477331	2.31043	0.0208643	0.522736
Lasp1	11.4528	0.835552	0.361412	2.31191	0.0207828	0.522736
Gad1	77.1054	0.49513	0.214805	2.30502	0.0211653	0.527899
Cngb1	34.1935	-0.883763	0.384003	-2.30145	0.0213665	0.530148
Unc79	12.7154	0.781947	0.339971	2.30004	0.0214461	0.530148
Sdcbp	3.29149	-1.41216	0.61452	-2.29798	0.0215627	0.53067
Phka1	2.67873	-1.58314	0.690318	-2.29335	0.0218279	0.533293
Plch1	33.5097	0.509908	0.222398	2.29277	0.021861	0.533293
Auts2	29.5645	0.521621	0.232914	2.23954	0.0251206	0.538143
Bhlhe40	9.62231	0.900631	0.396692	2.27035	0.0231863	0.538143
Cad	5.31411	1.2669	0.56473	2.24336	0.0248733	0.538143
Cdip1	24.9489	-0.521615	0.231613	-2.2521	0.0243161	0.538143
Cltc	89.2377	0.334649	0.148654	2.25119	0.0243733	0.538143
Cmas	3.08498	-1.3828	0.618122	-2.23709	0.0252803	0.538143
Csnk1g3	5.76816	1.18034	0.526624	2.24133	0.0250044	0.538143
Eps15	7.35813	1.02108	0.456646	2.23604	0.0253494	0.538143
Gfra2	6.69016	1.08939	0.483594	2.25269	0.0242786	0.538143
Gnat1	625.975	-0.790563	0.351862	-2.2468	0.024653	0.538143
Gucy1b1	9.95498	0.877906	0.384727	2.28189	0.0224957	0.538143
Hsd17b12	4.62103	1.44231	0.634894	2.27173	0.0231029	0.538143
Hsp90ab1	85.6235	-0.386647	0.171565	-2.25365	0.0242181	0.538143
Insyn1	6.2699	1.17656	0.515797	2.28105	0.0225452	0.538143
Kat5	6.67615	-1.06184	0.471586	-2.25163	0.0243459	0.538143
Katnip	8.19728	-0.843883	0.373771	-2.25775	0.0239612	0.538143
Kcnh7	6.73695	1.08591	0.484237	2.24251	0.0249283	0.538143
Kcnv2	17.3488	-0.685724	0.304439	-2.25242	0.024296	0.538143
Mms19	4.19598	1.559	0.68849	2.26438	0.0235509	0.538143
Mtpn	9.89502	0.874865	0.383666	2.28028	0.0225912	0.538143
Mtrex	3.14585	1.81594	0.801917	2.26449	0.0235437	0.538143
Mxra7	7.13167	1.03521	0.461125	2.24496	0.0247708	0.538143
Ndnf	22.2481	1.39416	0.620247	2.24774	0.0245925	0.538143
Pcsk1n	48.718	-0.558003	0.249136	-2.23975	0.0251068	0.538143
Pnmal2	40.1948	-0.449265	0.197727	-2.27215	0.0230772	0.538143
Prox1	45.1677	0.610044	0.272709	2.23698	0.0252877	0.538143
Rasa3	5.83333	1.20909	0.540474	2.2371	0.0252799	0.538143
Spint2	3.21446	-1.44415	0.643774	-2.24325	0.0248807	0.538143
Srcin1	22.6866	-0.557896	0.245598	-2.27158	0.0231117	0.538143
Tcta	2.70115	-1.65808	0.728574	-2.27579	0.0228586	0.538143
Ttll5	8.25652	-0.851541	0.372448	-2.28633	0.0222348	0.538143
Unc119	46.9142	-0.557426	0.244738	-2.27765	0.0227477	0.538143
Zfp385c	8.63437	0.959465	0.42278	2.26942	0.023243	0.538143
Zfp706	9.48875	-0.813115	0.356376	-2.28162	0.0225115	0.538143
Rsrp1	4.60238	1.32788	0.594725	2.23276	0.025565	0.540655
Tbcel	8.89856	-0.816327	0.366347	-2.22829	0.0258612	0.544848
Ap1s2	3.23558	-1.30155	0.584714	-2.22596	0.026017	0.545031
Clcn4	10.7633	0.865397	0.389158	2.22377	0.0261638	0.545031
Inpp5a	3.46294	1.62971	0.732684	2.2243	0.0261282	0.545031
Marcks	24.937	0.530223	0.238765	2.22069	0.0263721	0.54732
Agpat3	51.7313	-0.430604	0.194266	-2.21657	0.0266525	0.551082
Nr2c2	6.34056	-0.938771	0.424424	-2.21187	0.0269756	0.551448
Ptprz1	8.64557	0.952725	0.430989	2.21055	0.0270668	0.551448
Selenom	6.91937	-0.95639	0.432182	-2.21293	0.0269023	0.551448
Smim13	7.59802	-0.877775	0.396872	-2.21174	0.0269849	0.551448
Sox9	4.51571	1.33799	0.606039	2.20776	0.0272613	0.553384
Zdbf2	7.68197	-0.88139	0.400014	-2.2034	0.0275668	0.557551
Fam107b	3.183	-1.34201	0.609779	-2.20082	0.0277486	0.559195
Rfk	4.68481	-1.13265	0.516718	-2.19201	0.0283787	0.569628
Trp53i11	7.56043	-0.918257	0.419155	-2.19073	0.0284712	0.569628
Nr2e3	17.2113	-1.05331	0.48133	-2.18833	0.0286452	0.571057
Aplp1	44.4094	-0.40421	0.185525	-2.17874	0.0293512	0.574289
Bbs9	7.86882	-0.83436	0.382995	-2.17851	0.029368	0.574289
Epc1	4.23514	1.38512	0.635583	2.17929	0.0293098	0.574289
Olfm3	5.12552	1.28397	0.589593	2.17772	0.0294269	0.574289
Trnp1	11.2623	0.806804	0.370235	2.17917	0.0293194	0.574289
Tshz2	8.57228	-0.828605	0.380032	-2.18035	0.0292312	0.574289
Scn3b	9.66137	-0.755773	0.347455	-2.17517	0.0296177	0.574426
Triobp	7.0657	1.03277	0.474865	2.17486	0.0296404	0.574426
Me1	2.86878	-1.38608	0.637747	-2.1734	0.0297505	0.574557
C2cd5	7.23517	-0.864309	0.398785	-2.16736	0.0302076	0.581366
Cds1	10.9249	-0.771615	0.357925	-2.1558	0.0310994	0.584374
Farp2	3.21956	-1.33055	0.615526	-2.16164	0.0306456	0.584374
Grin3a	2.84403	-1.52327	0.70492	-2.16092	0.0307017	0.584374
Mtfr1	3.20628	-1.38226	0.641035	-2.1563	0.0310604	0.584374
Pde6a	91.9691	-0.776265	0.359731	-2.15791	0.0309352	0.584374
Syt1	135.894	0.299333	0.138394	2.1629	0.0305486	0.584374
Tdrd7	10.7866	-0.85179	0.394878	-2.1571	0.0309979	0.584374
Cln6	5.20346	1.21658	0.566058	2.14922	0.0316168	0.592097
Astn2	4.16864	1.39577	0.651281	2.14311	0.032104	0.595209
Mrpl17	4.63718	-1.06482	0.496356	-2.14527	0.0319314	0.595209
Zfp319	5.6296	1.10684	0.516459	2.14314	0.0321021	0.595209
Disp2	81.2525	-0.353414	0.165194	-2.13939	0.0324042	0.598063
Slc1a3	17.462	0.715952	0.334786	2.13854	0.0324731	0.598063
Cry1	3.84223	-1.1887	0.556831	-2.13475	0.0327813	0.599769
Diras2	36.9248	0.440177	0.20619	2.13481	0.0327762	0.599769
Zmat3	9.75399	-0.767958	0.360117	-2.13252	0.032964	0.601133
Adarb2	5.14872	1.19642	0.562476	2.12706	0.033415	0.603067
Chrnb2	11.5114	0.756273	0.356379	2.1221	0.033829	0.603067
Jund	4.90542	-1.09976	0.517786	-2.12397	0.0336723	0.603067
Nsf	55.3776	0.444991	0.20912	2.12792	0.0333435	0.603067
Sipa1l3	47.3422	0.419556	0.197604	2.12321	0.0337359	0.603067
Tmcc1	7.48155	0.988975	0.465771	2.12331	0.0337281	0.603067
Tmem33	7.45984	0.953424	0.447776	2.12924	0.0332341	0.603067
Tkt	54.6818	0.403638	0.190343	2.12058	0.0339571	0.603417
AU040320	7.98126	0.896629	0.424033	2.11453	0.0344704	0.606187
Dpysl2	133.997	0.262546	0.124376	2.11091	0.03478	0.606187
Fem1a	3.43033	-1.23738	0.586492	-2.1098	0.0348759	0.606187
Guca1b	15.9255	-1.01079	0.478533	-2.11227	0.0346637	0.606187
Lars2	1691.6	-0.22543	0.106712	-2.1125	0.0346437	0.606187
Sufu	3.30481	1.56293	0.739928	2.11227	0.0346631	0.606187
Tmcc3	5.96934	-0.950681	0.450151	-2.11191	0.0346938	0.606187
Aff1	23.657	-0.519279	0.246991	-2.10242	0.0355163	0.613483
Prdm13	5.7971	1.13216	0.538404	2.1028	0.0354829	0.613483
St8sia5	4.81966	1.25869	0.599173	2.1007	0.035667	0.61418
Ckmt1	8.82045	-0.819203	0.391245	-2.09384	0.0362744	0.618671
E130308A19Rik	9.18999	-0.787395	0.376272	-2.09262	0.0363828	0.618671
Extl3	13.3149	0.68504	0.327537	2.09149	0.036484	0.618671
Nrp2	5.25161	1.16504	0.555913	2.09571	0.0361075	0.618671
Ywhaz	29.5775	-0.442141	0.211394	-2.09155	0.0364787	0.618671
Luc7l2	7.52411	0.939601	0.44966	2.08958	0.0366554	0.619688
Cadps	77.205	0.333748	0.159892	2.08733	0.0368579	0.621223
Npc2	3.12778	-1.37904	0.661283	-2.08541	0.0370324	0.622278
Aldoc	35.5904	0.442689	0.214249	2.06624	0.0388062	0.628031
Apba1	36.1843	-0.433724	0.209693	-2.06838	0.0386043	0.628031
Cptp	3.36432	-1.22211	0.589322	-2.07375	0.0381021	0.628031
Fam160a1	2.84998	-1.40581	0.680222	-2.06669	0.0387635	0.628031
Gabra2	10.4002	0.764692	0.370178	2.06574	0.0388528	0.628031
Kcnma1	44.1933	0.51078	0.246848	2.06921	0.0385261	0.628031
Nrsn2	19.5125	-0.565232	0.272407	-2.07495	0.037991	0.628031
Pdk2	14.8092	0.704253	0.338638	2.07967	0.0375562	0.628031
Phf2	14.4405	-0.605524	0.293281	-2.06466	0.0389555	0.628031
Slc12a2	2.83842	-1.34556	0.649609	-2.07133	0.0383278	0.628031
Slc25a25	4.07521	-1.12855	0.546214	-2.06614	0.0388152	0.628031
Vat1l	22.6867	-0.506592	0.244346	-2.07326	0.0381481	0.628031
Zdhhc22	11.8942	0.715179	0.345425	2.07043	0.0384119	0.628031
mt-Nd2	393.714	-0.310962	0.150469	-2.06662	0.0387699	0.628031
Sulf2	23.9947	0.638	0.30953	2.06119	0.0392852	0.631515
Cnga1	11.2393	-0.69143	0.33628	-2.05611	0.0397716	0.636233
Slc7a14	13.2812	0.682792	0.332139	2.05574	0.0398075	0.636233
Dpp10	3.89643	-1.14681	0.558927	-2.0518	0.040189	0.638661
Whrn	11.0842	-0.73817	0.359702	-2.05217	0.040153	0.638661
Fxyd7	4.46058	-1.13634	0.554258	-2.0502	0.040345	0.638823
Yipf3	8.60349	-0.791351	0.386149	-2.04934	0.0404289	0.638823
Lrp8	11.5328	0.798655	0.390055	2.04754	0.0406047	0.639782
6330403K07Rik	4.80014	-1.0587	0.522125	-2.02767	0.0425939	0.641447
Acot7	12.6323	-0.687834	0.339437	-2.0264	0.042724	0.641447
Acsl3	19.1472	0.686194	0.336568	2.0388	0.0414699	0.641447
Arl5b	4.5952	-0.990232	0.490816	-2.01752	0.043641	0.641447
Cdh24	6.73182	0.998989	0.494715	2.01932	0.0434539	0.641447
Elovl4	14.8715	-0.622488	0.307699	-2.02304	0.043069	0.641447
Hnrnph1	8.49714	0.825937	0.406135	2.03365	0.0419866	0.641447
Ift122	2.78511	-1.36254	0.668917	-2.03694	0.0416561	0.641447
Iqsec3	89.4465	0.298544	0.14783	2.0195	0.0434349	0.641447
Itpk1	8.72091	-0.754556	0.369213	-2.04369	0.0409843	0.641447
Lrrc4c	5.15998	1.18414	0.585712	2.02171	0.0432067	0.641447
Map2	75.0627	-0.346224	0.170067	-2.0358	0.0417701	0.641447
Mical3	10.0453	0.787916	0.390099	2.01978	0.0434059	0.641447
Mxd4	6.52473	-0.856075	0.422543	-2.02601	0.0427642	0.641447
Phka2	4.85142	-1.11322	0.546863	-2.03566	0.0417849	0.641447
Psmb6	2.67253	-1.3541	0.671498	-2.01654	0.0437433	0.641447
Ralyl	3.03942	1.54822	0.762745	2.02981	0.0423762	0.641447
Rangap1	10.9587	-0.733058	0.363828	-2.01485	0.0439205	0.641447
Reln	61.8928	0.356067	0.174662	2.0386	0.0414898	0.641447
Rnf41	5.27436	1.11299	0.547169	2.03409	0.0419428	0.641447
Sec61a1	4.29572	1.26519	0.627045	2.01771	0.0436218	0.641447
Shank2	19.7435	0.561929	0.278919	2.01467	0.0439395	0.641447
Slit1	6.28513	-0.936721	0.46305	-2.02294	0.0430793	0.641447
St18	3.9039	1.32606	0.656899	2.01867	0.0435215	0.641447
Tnfaip3	9.44095	-0.756009	0.370844	-2.03862	0.0414881	0.641447
Tubb3	14.1522	-0.707637	0.349669	-2.02374	0.0429973	0.641447
Wipf3	3.3895	1.55743	0.763512	2.03983	0.0413672	0.641447
Zcchc24	2.75364	-1.40837	0.68961	-2.04227	0.0411244	0.641447
Ppp2r2b	9.2713	-0.732582	0.36399	-2.01264	0.0441524	0.642868
Neurod4	22.7809	0.994714	0.495048	2.00933	0.0445022	0.64627
Dnmt1	11.7933	0.743731	0.370765	2.00594	0.0448628	0.64821
Zfp467	10.7439	0.755346	0.376566	2.00588	0.0448689	0.64821
Anks1b	15.6933	-0.571336	0.285108	-2.00393	0.0450775	0.648541
Mybbp1a	5.87047	1.05384	0.52629	2.0024	0.0452416	0.648541
Ubap1l	3.71914	-1.23039	0.614217	-2.00318	0.0451582	0.648541
Ahdc1	30.616	0.450287	0.225521	1.99665	0.0458629	0.652377
Lrrn3	11.0201	0.737129	0.36952	1.99483	0.0460614	0.652377
Pdxk	13.2452	0.645252	0.322942	1.99804	0.0457118	0.652377
Utp14b	11.9348	0.821183	0.41125	1.9968	0.0458469	0.652377
Zbtb44	11.3521	-0.681887	0.341881	-1.99452	0.0460957	0.652377
Ppm1k	3.06771	1.49427	0.749851	1.99276	0.0462877	0.653432
Bsn	92.3359	0.311382	0.156353	1.99153	0.0464228	0.65368
Cdk12	9.08007	-0.714382	0.359155	-1.98906	0.0466942	0.654189
Klhdc8a	8.43193	0.828122	0.416259	1.98944	0.0466526	0.654189
Ap2a1	22.7662	0.52118	0.262828	1.98297	0.047371	0.65514
Ccser2	11.81	-0.641655	0.324238	-1.97896	0.0478204	0.65514
Cog8	4.157	-1.03958	0.526086	-1.97606	0.0481479	0.65514
Doc2b	8.4056	-0.765559	0.385692	-1.9849	0.0471558	0.65514
ENSMUSG00002076940	2.95923	1.61385	0.815682	1.97853	0.0478685	0.65514
Myo1b	2.68771	1.6635	0.83863	1.9836	0.047301	0.65514
Pi4ka	31.1326	-0.416215	0.210324	-1.97892	0.0478247	0.65514
Sh3pxd2b	8.40206	0.861995	0.435803	1.97795	0.0479346	0.65514
Smarcc2	40.2919	0.392796	0.19866	1.97722	0.0480165	0.65514
Spry1	2.71161	-1.32817	0.67061	-1.98053	0.0476437	0.65514
Stim1	5.01943	1.11703	0.563922	1.98082	0.0476116	0.65514
Ubtf	12.7637	0.659441	0.333756	1.97582	0.0481755	0.65514
Gfra4	4.04507	1.27001	0.643458	1.97373	0.0484127	0.656759
Ccdc6	8.70876	-0.738511	0.374829	-1.97026	0.0488084	0.659545
Mal2	2.92828	-1.26158	0.640781	-1.96882	0.0489738	0.659545
Spon1	16.1916	0.659307	0.334711	1.96978	0.0488633	0.659545
Gpatch2	3.1108	1.49988	0.762686	1.96658	0.049232	0.65984
Kcnip2	4.36911	1.18897	0.606092	1.9617	0.0497979	0.65984
Kcnip3	14.7099	0.629313	0.320913	1.96101	0.0498782	0.65984
Parva	20.6068	0.523198	0.266441	1.96365	0.0495702	0.65984
Togaram1	3.38553	1.34867	0.687858	1.96067	0.0499171	0.65984
Tpcn1	4.91483	1.11999	0.569574	1.96636	0.0492565	0.65984
Ush2a	21.6002	-1.02563	0.522973	-1.96114	0.0498622	0.65984
Zfp518b	3.19971	1.46034	0.744907	1.96044	0.0499447	0.65984
Traf7	3.07105	1.47197	0.751413	1.95893	0.0501204	0.660592
Bcr	19.5122	0.540311	0.276797	1.95201	0.0509371	0.661944
Erp29	3.60637	-1.21071	0.620191	-1.95216	0.0509197	0.661944
Hpcal4	15.2692	-0.603939	0.308866	-1.95534	0.0505425	0.661944
Mapk14	5.29041	1.05677	0.54043	1.95542	0.0505335	0.661944
Med23	3.64553	1.31138	0.670968	1.95446	0.0506468	0.661944
Prelp	5.32086	1.15811	0.593142	1.95251	0.0508778	0.661944
Cacna1h	13.008	0.636146	0.327608	1.94179	0.0521628	0.664414
Cope	5.1236	-0.95848	0.494252	-1.93925	0.0524705	0.664414
Dlgap3	10.5477	0.750615	0.386895	1.9401	0.0523676	0.664414
Evl	4.6847	1.13653	0.586793	1.93684	0.0527643	0.664414
Fntb	5.4488	-0.917636	0.47334	-1.93864	0.0525452	0.664414
Gabra1	8.91842	0.850987	0.43894	1.93873	0.0525344	0.664414
Hdac4	5.66424	1.05085	0.542081	1.93855	0.0525564	0.664414
Hspa12a	39.1219	0.420024	0.215973	1.94479	0.0517998	0.664414
Rnf2	4.26113	-1.00847	0.520752	-1.93656	0.0527995	0.664414
Tmem63b	14.3324	-0.574966	0.296755	-1.93751	0.0526828	0.664414
Tsc22d2	6.32071	0.932611	0.480614	1.94046	0.0523243	0.664414
Uba5	3.00196	-1.17369	0.60549	-1.93841	0.0525734	0.664414
Wipi2	5.83249	0.984365	0.50779	1.93853	0.0525591	0.664414
Zfp536	8.59168	0.791695	0.406219	1.94893	0.0513032	0.664414
Ate1	9.17007	0.787757	0.407863	1.93142	0.0534307	0.666327
Cdk2ap2	6.25626	-0.920951	0.476693	-1.93196	0.0533643	0.666327
Kcnj10	14.1503	0.624459	0.323153	1.93239	0.0533112	0.666327
Timm29	7.0069	-0.797237	0.412476	-1.93281	0.0532596	0.666327
Plcb1	7.07422	-0.808387	0.418864	-1.92995	0.053613	0.667104
Grm2	7.26194	0.996193	0.516469	1.92885	0.053749	0.667303
Coro2a	2.81716	-1.29211	0.671005	-1.92564	0.0541498	0.670522
Dpysl3	25.2514	-0.454236	0.236458	-1.921	0.0547316	0.670522
Gfra1	6.82431	0.886751	0.461368	1.922	0.0546055	0.670522
Nbl1	6.048	-1.34365	0.69869	-1.9231	0.0544673	0.670522
Tbcd	5.09574	-0.908235	0.472649	-1.92158	0.0546583	0.670522
Tspan15	2.97511	1.51553	0.788203	1.92276	0.0545098	0.670522
Cops8	7.59854	-0.768959	0.401201	-1.91664	0.0552836	0.673026
Plcl1	5.01931	1.04641	0.545846	1.91703	0.0552338	0.673026
Rad23b	12.451	-0.60576	0.316073	-1.91652	0.055299	0.673026
Adcy3	3.18535	-1.13985	0.597133	-1.90887	0.0562783	0.673161
Cacul1	3.30518	1.47437	0.769758	1.91537	0.0554451	0.673161
Calr	22.8421	0.491426	0.257306	1.90989	0.0561474	0.673161
Dusp10	3.66973	1.33921	0.701541	1.90895	0.0562682	0.673161
Fam53b	6.31632	-0.838001	0.437765	-1.91427	0.0555855	0.673161
Fndc3a	7.49686	-0.751551	0.39357	-1.90957	0.0561881	0.673161
Podxl	6.95075	-0.789807	0.41342	-1.91042	0.0560786	0.673161
Rapgef5	8.90916	-0.705252	0.369055	-1.91097	0.0560084	0.673161
Sema4g	15.3818	0.571052	0.299423	1.90718	0.0564977	0.674336
Leprotl1	2.9032	1.44224	0.756924	1.90539	0.0567291	0.675647
Dctn2	8.44911	0.790256	0.415883	1.90019	0.0574082	0.682033
Sv2b	27.0554	-0.431363	0.227103	-1.89941	0.0575105	0.682033
Arhgap44	26.3662	0.473645	0.249634	1.89736	0.0577804	0.683776
Cbln1	2.82856	1.5405	0.813246	1.89426	0.0581903	0.684259
Galnt10	5.90987	-0.88904	0.469169	-1.89492	0.0581026	0.684259
Sorcs2	15.1089	0.584176	0.308253	1.89512	0.0580765	0.684259
Nek9	3.11101	-1.14141	0.603089	-1.8926	0.0584106	0.6854
6430548M08Rik	91.5041	0.288881	0.152969	1.8885	0.0589593	0.687487
Hk2	2.73752	-1.31598	0.696448	-1.88955	0.0588177	0.687487
Prrc2b	101.107	0.285281	0.150994	1.88935	0.0588449	0.687487
Chp1	3.97317	-1.02862	0.545656	-1.88511	0.0594144	0.689901
Lamc1	4.59748	1.08176	0.573794	1.88527	0.059393	0.689901
Cspg5	21.2096	0.501669	0.266285	1.88396	0.0595709	0.690278
Mbnl2	23.3947	-0.450894	0.239952	-1.8791	0.0602306	0.695027
Tut4	6.69979	0.905616	0.481721	1.87996	0.0601137	0.695027
Acaca	5.20272	-0.90375	0.481772	-1.87589	0.0606707	0.698655
Adgra2	3.89868	1.2283	0.655797	1.87298	0.0610709	0.700364
Rhbdd2	8.00631	-0.703095	0.375207	-1.87388	0.0609466	0.700364
Hectd3	5.74698	-0.852009	0.456194	-1.86765	0.0618111	0.703054
Mtch1	20.4855	-0.479605	0.256739	-1.86807	0.061753	0.703054
Ndufa10	4.36151	1.14956	0.615416	1.86794	0.0617702	0.703054
Slc6a9	44.7721	0.390899	0.209154	1.86896	0.0616288	0.703054
Elfn2	14.5441	0.595382	0.318965	1.8666	0.0619568	0.703273
Rgs11	2.81614	1.58219	0.848125	1.86551	0.0621097	0.703572
Casd1	8.68515	0.758473	0.407	1.86357	0.0623822	0.705223
1500011B03Rik	7.37646	-0.773917	0.41578	-1.86136	0.0626929	0.706293
Atp1a1	35.8795	0.400988	0.215833	1.85787	0.0631879	0.706293
Bap1	12.6786	-0.574332	0.309231	-1.85729	0.0632702	0.706293
Cyp46a1	2.69685	1.53029	0.823968	1.85721	0.0632806	0.706293
Ndfip2	3.73717	-1.04078	0.55956	-1.85999	0.0628869	0.706293
Six3	28.4992	0.441367	0.23716	1.86105	0.0627369	0.706293
Sp4	13.1663	-0.574771	0.309729	-1.85573	0.0634928	0.706293
Xiap	22.709	-0.47377	0.255276	-1.85592	0.0634657	0.706293
Hcfc2	3.29636	-1.19643	0.645185	-1.85439	0.0636834	0.707
Alas1	3.75551	1.30832	0.70885	1.84569	0.0649375	0.707008
C1ql2	13.4829	-0.600938	0.326315	-1.84159	0.0655352	0.707008
Cacna1f	9.63613	-0.695606	0.378589	-1.83736	0.0661563	0.707008
Camkv	26.622	0.460527	0.251062	1.83431	0.0666077	0.707008
Creg2	2.84908	-1.16103	0.632639	-1.83522	0.0664727	0.707008
Grip1	7.6558	0.818166	0.445093	1.83819	0.0660341	0.707008
Hdac5	19.7715	0.543156	0.293649	1.84968	0.0643604	0.707008
Hook3	14.4915	-0.570805	0.307979	-1.85339	0.0638264	0.707008
Mavs	3.21489	-1.13422	0.614587	-1.84551	0.0649639	0.707008
Pde4dip	21.485	-0.450319	0.245237	-1.83626	0.0663189	0.707008
Pea15a	60.3475	0.306439	0.166795	1.83722	0.0661774	0.707008
Pef1	3.44939	1.29337	0.702898	1.84006	0.0657598	0.707008
Pigu	2.85528	-1.17861	0.636809	-1.85081	0.0641974	0.707008
Pld3	23.7471	-0.450663	0.244675	-1.84188	0.0654929	0.707008
Ppp1r16b	7.66287	0.804285	0.437876	1.83679	0.0662412	0.707008
Rapgef4	4.32173	-0.993841	0.539223	-1.8431	0.0653147	0.707008
Samd14	27.6811	0.445662	0.240866	1.85025	0.0642777	0.707008
Senp2	4.86022	-0.928573	0.505825	-1.83576	0.0663935	0.707008
Tm9sf3	11.2479	-0.623281	0.338913	-1.83906	0.0659062	0.707008
Uggt1	7.13664	-0.739372	0.400414	-1.84652	0.0648173	0.707008
Zeb2	32.5129	0.421467	0.229316	1.83793	0.0660727	0.707008
Zfp488	4.48851	1.11252	0.606281	1.83499	0.0665073	0.707008
mt-Nd5	598.453	-0.264915	0.142997	-1.85259	0.0639409	0.707008
Ambra1	10.3638	0.68389	0.374878	1.8243	0.0681065	0.71514
Fam53c	15.5381	-0.510783	0.279778	-1.82567	0.0679001	0.71514
Gpr37	23.4781	0.786124	0.430194	1.82737	0.0676439	0.71514
Kdr	24.9746	0.467861	0.256496	1.82405	0.0681449	0.71514
Nhsl2	7.70879	-0.722549	0.396125	-1.82404	0.0681453	0.71514
Ppp2r3d	3.31787	1.39732	0.765783	1.8247	0.068047	0.71514
Chrna2	3.84913	1.15479	0.635928	1.81591	0.0693845	0.715483
Elavl3	31.5739	0.398997	0.219378	1.81876	0.0689475	0.715483
Fads2	18.8289	0.5134	0.281918	1.8211	0.0685918	0.715483
Gpi1	39.5104	0.383981	0.211966	1.81152	0.0700603	0.715483
Impg1	17.2741	-0.953525	0.526282	-1.81181	0.0700149	0.715483
Jag1	3.10649	-1.10619	0.609669	-1.81441	0.0696141	0.715483
Pcdh15	9.97327	-0.657868	0.362221	-1.8162	0.0693392	0.715483
Pcdh19	16.3533	-0.519396	0.285698	-1.81799	0.0690653	0.715483
Pls3	3.29748	1.28675	0.708734	1.81556	0.0694382	0.715483
Rdh12	7.69703	-0.749529	0.413827	-1.81121	0.0701076	0.715483
Sh3bp4	5.41207	0.955033	0.525495	1.81739	0.0691567	0.715483
Slc18a3	2.81974	1.51483	0.835851	1.81232	0.0699365	0.715483
Syt5	4.87258	-0.93926	0.517654	-1.81445	0.0696078	0.715483
Timp2	21.8885	-0.486028	0.268077	-1.81301	0.0698297	0.715483
Tnrc18	22.0896	0.466735	0.257272	1.81417	0.0696512	0.715483
Rabgap1	10.2531	-0.625071	0.345621	-1.80855	0.0705214	0.715767
Rora	27.1615	0.433782	0.239787	1.80904	0.0704455	0.715767
Tial1	3.85021	1.17368	0.648884	1.80877	0.0704865	0.715767
Ube2r2	9.07574	-0.680721	0.376777	-1.8067	0.0708097	0.717384
Adcyap1r1	4.31581	-0.955724	0.530046	-1.8031	0.0713729	0.71796
Hsph1	10.5772	-0.598095	0.332096	-1.80097	0.0717074	0.71796
Neurod1	21.0915	-0.458365	0.254618	-1.80021	0.0718282	0.71796
Nfic	32.1436	0.395681	0.219853	1.79976	0.0718992	0.71796
Psd	12.3563	-0.595192	0.329655	-1.8055	0.0709967	0.71796
Pum2	19.802	0.475648	0.264219	1.80021	0.0718282	0.71796
Rrn3	7.30014	0.793916	0.44037	1.80284	0.0714135	0.71796
Ubap2	13.4298	0.581629	0.322424	1.80393	0.0712426	0.71796
Cdc42bpa	32.537	-0.360397	0.200501	-1.79748	0.0722592	0.720261
Akap6	25.6129	-0.410572	0.228953	-1.79326	0.0729312	0.720906
Amigo1	7.39846	0.785384	0.438375	1.79158	0.0732004	0.720906
Arcn1	7.44935	0.791496	0.441596	1.79235	0.0730765	0.720906
Atad2b	5.91542	0.914458	0.510145	1.79255	0.0730456	0.720906
Ckap4	3.97486	-1.01412	0.565694	-1.7927	0.0730216	0.720906
Drp2	5.13276	0.988394	0.551748	1.79139	0.0732311	0.720906
Flot2	4.46733	1.05482	0.588463	1.79249	0.0730539	0.720906
Efr3b	12.2426	-0.567842	0.317135	-1.79054	0.0733675	0.720972
Cab39l	2.66107	-1.208	0.675284	-1.78887	0.0736356	0.721058
Megf11	6.94268	0.818532	0.457376	1.78963	0.0735139	0.721058
Acp2	6.01063	-0.796788	0.446225	-1.78562	0.074161	0.724911
Tacr3	3.88602	-1.0262	0.574956	-1.78483	0.0742897	0.724911
Rdh10	3.7386	1.27254	0.713426	1.7837	0.0744723	0.725421
Spock2	65.3062	-0.304245	0.17079	-1.78139	0.0748483	0.727808
Mtcl1	8.84827	-0.660145	0.3709	-1.77985	0.0751012	0.728993
Slu7	3.95883	-1.00448	0.564979	-1.7779	0.0754195	0.729536
Trappc11	8.9361	0.716339	0.402794	1.77842	0.0753343	0.729536
Cbln2	5.56969	0.892159	0.502938	1.77389	0.076081	0.733384
Lmo4	2.8911	1.35431	0.763231	1.77444	0.0759909	0.733384
5730455P16Rik	3.37583	-1.03287	0.583345	-1.77059	0.0766287	0.733578
Alg10b	11.3803	-0.584409	0.329983	-1.77103	0.0765559	0.733578
Gucy2f	15.524	-0.54594	0.308263	-1.77102	0.0765575	0.733578
Pcdhb19	3.06905	1.35069	0.761973	1.77262	0.0762919	0.733578
Dhx30	8.77063	0.72327	0.408945	1.76862	0.0769567	0.735452
Dhcr7	7.03878	-0.744866	0.422126	-1.76456	0.0776377	0.740688
Mlc1	5.69667	0.928594	0.527664	1.75982	0.0784382	0.747043
Thsd4	3.26935	1.25948	0.716696	1.75734	0.0788605	0.749782
Dgkz	7.53973	0.764775	0.436098	1.75368	0.0794856	0.752008
Gprin1	15.093	0.541669	0.309131	1.75223	0.0797339	0.752008
Prcd	3.60827	-1.03835	0.592319	-1.75302	0.0795991	0.752008
Rnf227	2.99367	1.31547	0.751171	1.75123	0.079906	0.752008
S1pr1	4.82253	1.01757	0.580928	1.75163	0.0798374	0.752008
Shisa9	7.35154	0.810891	0.462067	1.75492	0.0792728	0.752008
Lrrtm2	4.22577	1.04327	0.596291	1.7496	0.0801867	0.752105
Pnrc1	20.0537	-0.435705	0.248934	-1.75028	0.0800698	0.752105
Fdft1	8.11696	-0.671001	0.384495	-1.74515	0.0809586	0.756577
Smap2	10.0606	-0.606696	0.347775	-1.74451	0.0810705	0.756577
Tent4b	7.6716	-0.679189	0.389331	-1.7445	0.0810716	0.756577
Abcc5	6.55893	0.818956	0.471164	1.73815	0.0821836	0.757162
Cdk5	5.14119	0.949071	0.546294	1.73729	0.0823358	0.757162
Ctdnep1	3.8325	-0.967594	0.555912	-1.74055	0.0817617	0.757162
Dpy19l3	4.70092	0.965749	0.555643	1.73807	0.0821978	0.757162
Rab3c	18.2687	0.487915	0.280852	1.73727	0.0823402	0.757162
Sgta	12.3814	0.607499	0.34959	1.73775	0.0822549	0.757162
Slc2a3	10.7617	0.626496	0.360644	1.73716	0.0823594	0.757162
Stk11	3.14168	-1.06225	0.609495	-1.74283	0.0813636	0.757162
Tfap2a	21.0902	0.454512	0.261031	1.74122	0.0816447	0.757162
Mgat1	3.81555	1.12037	0.646289	1.73354	0.0830006	0.761798
Tacc1	12.4551	0.587549	0.339185	1.73224	0.083231	0.762654
7SK	21.8943	0.537117	0.310742	1.7285	0.0838995	0.763338
Cbx4	7.33331	0.770352	0.446597	1.72494	0.0845383	0.763338
Cep290	2.97619	-1.12556	0.651717	-1.72707	0.0841545	0.763338
Golga2	8.25546	-0.696113	0.402223	-1.73067	0.0835112	0.763338
Kcnj6	5.07696	0.94631	0.548609	1.72493	0.0845409	0.763338
Nxn	2.91729	1.29477	0.750151	1.72601	0.084346	0.763338
Osbp	4.91591	0.945619	0.54687	1.72915	0.0837829	0.763338
Ptprf	41.5319	0.33659	0.194843	1.72749	0.0840789	0.763338
Yaf2	3.51175	1.19366	0.691064	1.72728	0.0841174	0.763338
Cst3	22.6363	-0.484991	0.281775	-1.7212	0.0852153	0.768181
Igsf9	7.81034	-0.686141	0.398975	-1.71976	0.0854766	0.769289
Bhlhe22	5.2831	0.949155	0.555415	1.70891	0.0874673	0.769554
Cd99l2	6.48839	-0.728599	0.425508	-1.7123	0.0868409	0.769554
Cenpc1	3.714	-0.982064	0.573533	-1.71231	0.0868401	0.769554
Dip2c	18.3892	0.485416	0.284098	1.70862	0.0875215	0.769554
Glis2	3.42599	1.12269	0.655153	1.71363	0.0865969	0.769554
Golim4	3.26498	-1.00359	0.587352	-1.70866	0.087514	0.769554
Kpna1	8.28929	-0.642269	0.375904	-1.7086	0.0875259	0.769554
Mn1	6.42091	0.817295	0.476161	1.71643	0.086084	0.769554
Necap1	12.4913	0.591901	0.346486	1.7083	0.0875814	0.769554
Pde6b	45.5957	-0.697926	0.408255	-1.70954	0.0873516	0.769554
Pmpca	3.71379	1.11577	0.650254	1.7159	0.0861804	0.769554
Ppm1l	18.6969	0.477187	0.278637	1.71257	0.0867908	0.769554
Ppp1ca	5.96952	0.873902	0.510314	1.71248	0.0868082	0.769554
Ubn1	6.66689	0.795733	0.465167	1.71064	0.0871479	0.769554
Zfp532	5.71147	0.866283	0.505952	1.71218	0.086863	0.769554
Arhgap32	50.9865	0.305055	0.17876	1.7065	0.0879146	0.770191
Ntrk3	15.3917	-0.505489	0.29626	-1.70624	0.0879643	0.770191
Ppp2r1a	46.6805	0.379452	0.222465	1.70567	0.0880693	0.770191
Rabgef1	7.03049	-0.735529	0.431451	-1.70478	0.0882356	0.770434
Gm15564	217.528	-0.359477	0.210986	-1.70379	0.0884195	0.77083
Abca5	6.05442	-0.764051	0.450776	-1.69497	0.0900817	0.770892
Acsl4	6.3181	-0.729557	0.432292	-1.68765	0.091479	0.770892
Ankrd40	22.8686	-0.422138	0.250506	-1.68514	0.0919619	0.770892
Arid5b	14.4287	0.574804	0.34045	1.68836	0.0913414	0.770892
Btbd3	3.92835	-0.935392	0.550535	-1.69906	0.0893079	0.770892
Celf4	52.5598	0.323366	0.190234	1.69984	0.0891615	0.770892
Chd6	26.0282	-0.382428	0.225488	-1.696	0.0898856	0.770892
Crk	8.30355	-0.672341	0.396029	-1.69771	0.0895631	0.770892
Cygb	12.5578	0.569718	0.337055	1.69028	0.0909744	0.770892
Emb	3.75841	-0.921519	0.546096	-1.68747	0.0915137	0.770892
Ergic3	6.13585	-0.723189	0.430218	-1.68098	0.092766	0.770892
Fam155a	5.87128	0.824256	0.488747	1.68647	0.091706	0.770892
Fat4	14.0874	0.575972	0.342915	1.67964	0.0930284	0.770892
Fem1c	6.26233	-0.757302	0.449809	-1.68361	0.0922572	0.770892
Frmpd3	2.68373	-1.12975	0.671651	-1.68205	0.0925585	0.770892
Gpatch8	11.6907	0.613599	0.365176	1.68028	0.0929029	0.770892
Ipo13	12.5802	0.602538	0.355238	1.69615	0.0898572	0.770892
Irak1	6.54193	-0.722518	0.427984	-1.68819	0.0913747	0.770892
Kcnh5	4.89098	0.932913	0.548426	1.70107	0.0889293	0.770892
Ksr1	7.48534	0.751414	0.444852	1.68913	0.0911942	0.770892
Lancl2	6.83821	0.76039	0.452368	1.68091	0.09278	0.770892
Mak	4.71164	-1.38329	0.822767	-1.68127	0.0927107	0.770892
Mcf2l	16.5275	-0.469462	0.279105	-1.68202	0.0925644	0.770892
Osbpl6	9.84335	-0.594472	0.353961	-1.67948	0.0930578	0.770892
Reep5	19.7827	-0.441378	0.260494	-1.69439	0.0901918	0.770892
Senp5	5.4454	-0.769303	0.458173	-1.67907	0.0931391	0.770892
Serbp1	14.91	0.522141	0.310545	1.68137	0.0926907	0.770892
Slc35e2	4.1036	1.01919	0.606501	1.68044	0.0928712	0.770892
Slc6a6	92.5127	-0.295523	0.175721	-1.68178	0.0926117	0.770892
Stmn3	9.50236	-0.626724	0.371432	-1.68732	0.0915427	0.770892
Ttyh3	46.7826	0.342091	0.202315	1.69088	0.0908588	0.770892
Vps29	3.11972	1.20555	0.709233	1.6998	0.0891684	0.770892
Zfp526	2.74347	-1.14335	0.673348	-1.69801	0.0895066	0.770892
mt-Nd1	733.719	-0.213098	0.126028	-1.69088	0.0908595	0.770892
Map3k4	4.28422	1.03019	0.616261	1.67168	0.0945884	0.779409
Mef2d	63.9545	-0.28106	0.168043	-1.67255	0.0944168	0.779409
Ppp2r5e	12.2377	-0.540379	0.323207	-1.67193	0.0945386	0.779409
Abhd12	13.9918	-0.501456	0.300167	-1.67059	0.0948031	0.780022
Aar2	4.51208	0.968763	0.58245	1.66326	0.0962613	0.78062
Abca8a	26.3175	0.471536	0.282977	1.66634	0.0956458	0.78062
Abcc1	2.8185	-1.07547	0.647352	-1.66134	0.0966445	0.78062
Acly	28.429	0.383462	0.230673	1.66236	0.0964405	0.78062
Brpf1	3.21004	1.16144	0.699215	1.66107	0.0967003	0.78062
Fbxl5	8.41307	0.705944	0.423894	1.66538	0.0958372	0.78062
Nacad	12.7442	-0.535337	0.321912	-1.66299	0.0963144	0.78062
Pcdh17	9.41509	0.652633	0.392711	1.66186	0.09654	0.78062
Pcsk1	3.12924	-1.08332	0.649121	-1.6689	0.0951363	0.78062
Ppp1r9b	26.5266	0.418393	0.251084	1.66634	0.0956449	0.78062
Rprd2	17.173	0.510342	0.307132	1.66164	0.0965858	0.78062
Upf2	4.26246	-0.884927	0.531626	-1.66457	0.0959992	0.78062
Zfp654	6.60471	-0.718972	0.432592	-1.66201	0.0965106	0.78062
Mknk2	9.00548	0.684387	0.412509	1.65909	0.0970983	0.782697
Elavl2	3.11098	-1.01653	0.613048	-1.65815	0.0972864	0.783078
Adipor1	24.4596	-0.450102	0.272977	-1.64887	0.0991752	0.786894
Bdp1	5.07911	-0.806536	0.487943	-1.65293	0.0983449	0.786894
Elovl5	3.3345	-0.979869	0.59309	-1.65214	0.0985058	0.786894
Fnip2	3.14044	-1.03722	0.628685	-1.64983	0.0989784	0.786894
Kif5a	30.6826	-0.357615	0.216807	-1.64946	0.0990529	0.786894
Palm	11.6345	-0.549976	0.332957	-1.6518	0.0985763	0.786894
Ric1	13.423	-0.491023	0.297461	-1.65071	0.0987972	0.786894
Ric8a	3.69403	-0.923696	0.559834	-1.64995	0.0989539	0.786894
Sec31a	21.9702	-0.411673	0.249402	-1.65064	0.098813	0.786894
Usp13	4.37413	-0.843801	0.511113	-1.65091	0.0987572	0.786894
Tnrc6b	53.4995	-0.316847	0.192338	-1.64734	0.0994882	0.788252
Atad1	9.56925	-0.57162	0.347423	-1.64531	0.0999051	0.790385
Msl2	10.0248	-0.57474	0.34946	-1.64465	0.100042	0.790385
Atf6	14.0217	-0.48966	0.297902	-1.6437	0.100239	0.790823
Sgpp1	5.06357	0.876031	0.533638	1.64162	0.100669	0.791964
Tsg101	5.01767	-0.809229	0.492767	-1.64221	0.100546	0.791964
Cttnbp2nl	2.933	1.18385	0.722	1.63968	0.101072	0.792404
Dcaf7	35.3857	0.337183	0.205726	1.63899	0.101215	0.792404
Dennd4a	18.043	0.450385	0.274858	1.63861	0.101294	0.792404
Ogfrl1	9.17722	0.650737	0.396698	1.64038	0.100926	0.792404
Ap2a2	34.5527	-0.396865	0.242636	-1.63564	0.101915	0.793625
Cxxc5	9.48916	0.632874	0.387048	1.63513	0.102021	0.793625
Gramd1a	5.58056	0.807347	0.4933	1.63662	0.101709	0.793625
Myh9	6.2716	-0.749764	0.458421	-1.63554	0.101937	0.793625
Syne1	22.5007	0.406758	0.248997	1.63359	0.102345	0.795034
Arhgef17	24.3211	0.392101	0.241822	1.62145	0.104922	0.797332
C2cd3	6.82193	0.734929	0.45329	1.62132	0.104949	0.797332
Cacnb2	13.0953	-0.486558	0.29953	-1.6244	0.10429	0.797332
Capn15	8.78826	0.649796	0.399756	1.62548	0.10406	0.797332
Diaph1	5.27472	-0.765735	0.472727	-1.61982	0.10527	0.797332
Hnrnpr	7.22846	0.710535	0.437926	1.6225	0.104696	0.797332
Iars	3.67842	1.05113	0.64573	1.62782	0.103564	0.797332
Mafg	7.40792	-0.642541	0.397259	-1.61744	0.105784	0.797332
Ncam2	8.85077	0.640586	0.395924	1.61795	0.105673	0.797332
Nup214	9.71194	-0.5684	0.350806	-1.62027	0.105175	0.797332
Pcp4	10.5811	0.629386	0.386928	1.62662	0.103818	0.797332
Pdzph1	5.45769	-0.754534	0.463509	-1.62787	0.103552	0.797332
Pknox2	3.11676	1.14165	0.705549	1.6181	0.105642	0.797332
Ppp4r1l-ps	3.46159	-0.953022	0.586457	-1.62505	0.104152	0.797332
Prdm10	2.73157	1.22777	0.759361	1.61684	0.105913	0.797332
Qser1	6.07366	-0.722686	0.444884	-1.62444	0.104283	0.797332
Sash1	3.79194	1.01018	0.620145	1.62895	0.103324	0.797332
Scn8a	9.55761	0.637606	0.3914	1.62904	0.103304	0.797332
Tmem151a	6.81426	-1.14874	0.710538	-1.61672	0.105938	0.797332
Tpgs1	3.24616	-0.989634	0.609375	-1.62402	0.104373	0.797332
Ubap2l	24.9599	0.41097	0.252271	1.62908	0.103296	0.797332
Vldlr	15.6878	-0.457437	0.282924	-1.61682	0.105917	0.797332
Wnk2	34.9976	0.350384	0.216316	1.61978	0.105279	0.797332
Abhd13	3.55253	1.13732	0.715965	1.58852	0.112169	0.798363
Ago1	12.9939	0.542279	0.337186	1.60825	0.10778	0.798363
Armc8	7.70283	-0.621299	0.391403	-1.58737	0.11243	0.798363
Ash2l	3.60146	-0.915211	0.571981	-1.60007	0.109583	0.798363
Calu	8.05399	-0.602819	0.373243	-1.61508	0.106293	0.798363
Celf2	43.8029	0.302901	0.190223	1.59235	0.111306	0.798363
Chd4	36.9782	0.324269	0.203275	1.59522	0.110662	0.798363
Ctbp2	26.4067	-0.397688	0.248864	-1.59801	0.11004	0.798363
Cyth1	2.80248	1.21661	0.756713	1.60775	0.107889	0.798363
Dennd6b	3.83354	-0.901394	0.563568	-1.59944	0.109722	0.798363
Dop1b	7.52316	0.686712	0.432452	1.58795	0.112298	0.798363
Eif2ak3	4.31624	-0.928201	0.586081	-1.58374	0.113252	0.798363
Esrrb	19.2821	-0.429875	0.269407	-1.59564	0.11057	0.798363
Flrt1	5.36228	0.818342	0.507587	1.61222	0.106914	0.798363
Fstl4	3.23869	1.11049	0.699848	1.58676	0.112568	0.798363
Ggps1	4.71174	-0.79984	0.504935	-1.58404	0.113184	0.798363
Glp2r	3.35068	-0.954717	0.593912	-1.60751	0.107943	0.798363
Gpr162	14.735	-0.469732	0.296205	-1.58584	0.112776	0.798363
Gprasp2	9.84448	-0.558377	0.348832	-1.6007	0.109442	0.798363
Igip	5.22351	-0.749815	0.472376	-1.58732	0.112439	0.798363
Ipmk	8.2782	-0.661315	0.411957	-1.6053	0.108428	0.798363
Itgav	8.56191	0.668409	0.415754	1.6077	0.1079	0.798363
Khdrbs1	7.17049	0.742862	0.462289	1.60692	0.108072	0.798363
Lingo1	11.7853	0.557599	0.351155	1.5879	0.112309	0.798363
Map4	95.8136	0.232437	0.1447	1.60633	0.108201	0.798363
Mdga1	10.8331	0.57625	0.361036	1.5961	0.110466	0.798363
Mprip	24.6677	-0.363774	0.22942	-1.58563	0.112824	0.798363
Naa60	4.78002	0.859904	0.539305	1.59447	0.110831	0.798363
Neto2	6.88819	0.715185	0.451153	1.58524	0.112912	0.798363
Nfib	6.4055	0.827862	0.516007	1.60436	0.108634	0.798363
Nt5dc2	4.31503	0.952894	0.597359	1.59518	0.110673	0.798363
Pacs2	20.0458	0.42902	0.266303	1.61103	0.107174	0.798363
Por	4.04633	0.968529	0.609124	1.59003	0.111827	0.798363
Prepl	39.8038	-0.29712	0.187477	-1.58484	0.113003	0.798363
Prpf8	76.7799	0.265423	0.166297	1.59608	0.110471	0.798363
Rab1b	8.54266	0.676341	0.420271	1.6093	0.107551	0.798363
Rab28	5.28067	-0.74452	0.468172	-1.59027	0.111774	0.798363
Rnf130	10.2127	0.587606	0.370524	1.58588	0.112767	0.798363
Sestd1	3.0465	1.17632	0.73354	1.60362	0.108797	0.798363
Slc6a8	10.3026	0.605791	0.376066	1.61086	0.10721	0.798363
Stip1	12.1989	0.543087	0.340872	1.59323	0.111109	0.798363
Stk35	81.4347	-0.275708	0.173569	-1.58847	0.112181	0.798363
Tbl2	2.71912	1.22594	0.770154	1.59182	0.111426	0.798363
Tmem106b	15.109	0.517697	0.321667	1.60942	0.107525	0.798363
Tns3	9.8229	0.642579	0.4003	1.60524	0.10844	0.798363
Tpd52	7.0664	-0.650454	0.409372	-1.58891	0.112081	0.798363
Tubg1	3.56244	-0.962265	0.601857	-1.59883	0.109859	0.798363
U1	2.91776	1.21588	0.766575	1.58611	0.112713	0.798363
Unc13b	16.1497	-0.495908	0.308205	-1.60902	0.107611	0.798363
Vsx2	28.5777	0.855404	0.534491	1.60041	0.109508	0.798363
Ssr2	9.87925	-0.569846	0.360077	-1.58257	0.11352	0.799237
Vps52	5.24981	0.949816	0.600658	1.58129	0.113811	0.800275
Rtn1	47.8162	-0.30802	0.195051	-1.57918	0.114296	0.802669
Csdc2	33.9083	0.330975	0.20989	1.5769	0.11482	0.804315
Rab15	3.06592	-1.01276	0.642181	-1.57706	0.114781	0.804315
4833439L19Rik	12.8687	-0.510255	0.327076	-1.56005	0.118748	0.804915
Aatk	22.4703	0.410483	0.265536	1.54587	0.122137	0.804915
Abcg1	7.64891	0.652074	0.421061	1.54864	0.121467	0.804915
Aipl1	6.67907	-0.747924	0.476116	-1.57089	0.116209	0.804915
Akt1	11.1888	-0.548531	0.352585	-1.55574	0.11977	0.804915
Arhgap26	8.61668	0.633128	0.40205	1.57475	0.115315	0.804915
Arhgef9	26.7664	0.375194	0.241698	1.55232	0.120585	0.804915
B3galnt1	5.10149	-0.761604	0.48465	-1.57145	0.116078	0.804915
Bicdl1	8.05399	-0.641263	0.411579	-1.55806	0.11922	0.804915
Btg1	4.12286	0.952716	0.610993	1.55929	0.118927	0.804915
Calm3	80.2266	0.263971	0.167993	1.57132	0.116108	0.804915
Clip3	154.632	0.19688	0.126998	1.55027	0.121077	0.804915
Clstn1	112.109	0.2717	0.173739	1.56384	0.117856	0.804915
Cnrip1	5.35514	-0.739348	0.473787	-1.56051	0.11864	0.804915
Cotl1	5.16696	-0.772817	0.495676	-1.55912	0.118969	0.804915
Cplx2	63.9615	0.296076	0.188598	1.56988	0.116443	0.804915
Cstf2t	9.40772	0.593785	0.383664	1.54767	0.121703	0.804915
Disp3	4.66415	-0.789524	0.510443	-1.54674	0.121925	0.804915
Flywch1	10.1184	-0.568318	0.365728	-1.55394	0.1202	0.804915
Gria4	17.7725	0.475209	0.307527	1.54526	0.122284	0.804915
H1f0	8.12707	0.648254	0.418839	1.54774	0.121685	0.804915
Hcn4	6.73322	0.694616	0.44612	1.55702	0.119466	0.804915
Heg1	7.9726	-0.627276	0.403389	-1.55502	0.119942	0.804915
Kcna6	6.11174	0.77765	0.493588	1.5755	0.11514	0.804915
Kcnk9	9.83475	-0.578209	0.369721	-1.56391	0.11784	0.804915
Klhdc8b	3.61136	-0.915931	0.584654	-1.56662	0.117203	0.804915
L1cam	21.4254	-0.382495	0.246709	-1.55039	0.121048	0.804915
Mboat2	3.75352	0.96815	0.62361	1.55249	0.120544	0.804915
Med13	33.0236	-0.329575	0.21142	-1.55886	0.119028	0.804915
Mkrn1	8.02037	0.648166	0.417848	1.5512	0.120854	0.804915
Mob4	3.10739	-0.947063	0.606184	-1.56234	0.118209	0.804915
Mtss1	24.6892	0.371938	0.240426	1.547	0.121864	0.804915
Nabp2	5.47712	-0.7711	0.492318	-1.56626	0.117287	0.804915
Ndrg1	10.5764	-0.518183	0.331321	-1.56399	0.11782	0.804915
Pcdhb3	2.6729	1.19462	0.767886	1.55572	0.119774	0.804915
Pdxdc1	6.48705	-0.701515	0.451417	-1.55403	0.120178	0.804915
Per3	9.93437	0.631937	0.405028	1.56023	0.118706	0.804915
Pi4k2a	4.20911	-0.826996	0.529775	-1.56103	0.118516	0.804915
Pik3r2	9.50282	0.622551	0.402964	1.54493	0.122364	0.804915
Pkig	3.27417	-0.919374	0.590321	-1.55741	0.119372	0.804915
Rcan2	17.7425	0.451627	0.291566	1.54897	0.121388	0.804915
Samd4b	11.4138	0.54594	0.35251	1.54872	0.121449	0.804915
Sez6	31.3365	0.357497	0.230253	1.55263	0.120513	0.804915
Slc24a2	22.5292	-0.398413	0.254073	-1.56811	0.116856	0.804915
Smarcb1	8.71656	0.632188	0.406231	1.55623	0.119654	0.804915
Sqstm1	26.1539	-0.355116	0.228238	-1.5559	0.119731	0.804915
Srpr	4.00766	-0.869107	0.557832	-1.55801	0.119231	0.804915
Tfap2b	64.2493	0.299949	0.194185	1.54465	0.12243	0.804915
Tmub2	5.56917	0.834127	0.530098	1.57353	0.115595	0.804915
Tshz3	2.7502	1.20281	0.764142	1.57407	0.115472	0.804915
Zfp503	3.39616	1.03505	0.669625	1.54572	0.122172	0.804915
Zfyve26	7.47146	0.675441	0.431642	1.56482	0.117626	0.804915
Btbd7	4.24023	0.915411	0.593569	1.54222	0.123021	0.805036
Cds2	57.4679	0.275043	0.178346	1.54219	0.123028	0.805036
Epb41l3	26.7062	0.354002	0.229521	1.54235	0.122988	0.805036
Slc38a10	8.49845	-0.573343	0.371524	-1.54322	0.122778	0.805036
Gap43	5.06235	-0.769522	0.49976	-1.53978	0.123613	0.807918
Ddx1	10.7847	-0.549746	0.357573	-1.53743	0.124187	0.809763
Usp42	4.74341	0.917359	0.596611	1.53762	0.124142	0.809763
Gjd2	16.3388	0.456076	0.297057	1.53532	0.124706	0.812195
Smarca2	30.3076	0.335927	0.219198	1.53253	0.125391	0.815704
Prelid1	6.14497	-0.682215	0.445531	-1.53124	0.12571	0.816822
Stk11ip	3.09858	1.077	0.703774	1.53032	0.125938	0.817347
Pgm1	3.40573	1.06718	0.69768	1.52961	0.126113	0.817531
Tnk2	18.3679	-0.404471	0.264711	-1.52797	0.12652	0.819213
Atrnl1	13.661	-0.456111	0.29949	-1.52296	0.127769	0.820373
Chl1	3.83017	-0.846754	0.557726	-1.51822	0.128958	0.820373
Dip2a	5.23273	-0.699957	0.460125	-1.52123	0.128201	0.820373
Epn2	6.86684	-0.621797	0.408952	-1.52046	0.128394	0.820373
Etl4	5.63194	-0.737763	0.483939	-1.5245	0.127385	0.820373
Gbe1	4.82912	0.855844	0.561085	1.52534	0.127175	0.820373
Hdac9	9.2673	0.581094	0.382282	1.52006	0.128495	0.820373
Inpp5e	4.7403	-0.775529	0.510606	-1.51884	0.128803	0.820373
Nell2	4.23773	-0.835926	0.549963	-1.51997	0.128519	0.820373
Rbpms	5.70792	-0.690721	0.454303	-1.5204	0.128411	0.820373
Rexo1	3.34216	1.00359	0.65993	1.52075	0.128322	0.820373
Rims3	13.0211	-0.477362	0.313522	-1.52258	0.127865	0.820373
Scyl2	3.91117	0.938917	0.618833	1.51724	0.129206	0.820373
Tef	22.8678	0.384092	0.251713	1.52592	0.127031	0.820373
Unc13c	13.2899	0.506291	0.333474	1.51823	0.128955	0.820373
Vmp1	3.12763	1.06109	0.699187	1.5176	0.129114	0.820373
mt-Cytb	843.264	-0.182719	0.119974	-1.52299	0.12776	0.820373
Ssx2ip	3.15751	-0.916915	0.604569	-1.51664	0.129357	0.820391
Camta2	15.6209	0.454224	0.299978	1.51419	0.129977	0.820735
Dmwd	8.83302	0.603959	0.398891	1.5141	0.130001	0.820735
Stk40	6.05962	-0.697552	0.460292	-1.51546	0.129657	0.820735
Vkorc1l1	3.18741	-0.945697	0.624353	-1.51468	0.129852	0.820735
Eef1a2	48.0439	0.312323	0.20692	1.50939	0.131199	0.82205
Foxk1	11.9413	-0.471961	0.313385	-1.50601	0.132065	0.82205
Golga7b	10.463	-0.503903	0.33418	-1.50788	0.131585	0.82205
Gse1	15.4528	0.457035	0.303764	1.50457	0.132435	0.82205
Lpcat1	7.79694	-0.601428	0.399626	-1.50498	0.13233	0.82205
Map3k10	5.60095	0.802317	0.532782	1.5059	0.132093	0.82205
Marf1	16.9904	0.432119	0.285871	1.51158	0.13064	0.82205
Mpp3	7.57891	-0.58449	0.387234	-1.5094	0.131197	0.82205
Prcc	6.62627	0.687125	0.456508	1.50518	0.132279	0.82205
Sfmbt1	3.72154	0.999094	0.66149	1.51037	0.130949	0.82205
Snx32	2.97871	-0.951809	0.63064	-1.50928	0.131228	0.82205
Tspan31	4.66591	-0.787217	0.523181	-1.50467	0.132408	0.82205
Ttc28	34.5794	0.312112	0.206597	1.51073	0.130858	0.82205
Zfp451	10.4339	0.54798	0.363699	1.50668	0.131892	0.82205
Zfp740	5.6311	-0.691733	0.458821	-1.50763	0.131649	0.82205
Zfr	35.2306	-0.300909	0.200069	-1.50403	0.132574	0.82205
Pde4b	14.5443	0.471959	0.314344	1.50141	0.133249	0.825314
Stk32b	5.82165	-0.718165	0.478545	-1.50073	0.133426	0.825491
Chrna6	11.3157	-0.559586	0.373185	-1.49949	0.133748	0.82656
Anapc4	3.3649	1.07333	0.717152	1.49666	0.134481	0.828334
Ssbp4	6.17521	0.786505	0.525272	1.49733	0.134308	0.828334
Usp11	17.1056	-0.398992	0.266511	-1.49709	0.134369	0.828334
Lrrn2	4.06269	-0.791926	0.529653	-1.49518	0.134868	0.829794
Crebrf	7.81793	-0.57982	0.38958	-1.48832	0.136666	0.829846
Cyrib	5.22366	0.777025	0.521865	1.48894	0.136504	0.829846
Fam184a	4.26743	0.868566	0.581169	1.49452	0.135041	0.829846
Fgf14	5.42693	0.751886	0.504098	1.49155	0.135818	0.829846
G6pdx	7.30195	-0.607657	0.407836	-1.48995	0.136236	0.829846
Gpd2	2.77332	-0.9609	0.644022	-1.49203	0.135692	0.829846
Hlf	48.1999	0.268764	0.180538	1.48868	0.136571	0.829846
Nap1l3	4.3258	-0.784655	0.526022	-1.49168	0.135784	0.829846
Nono	5.54277	-0.675081	0.45195	-1.49371	0.135252	0.829846
Ptprn2	30.1137	-0.3228	0.216151	-1.4934	0.135332	0.829846
Sf3b1	18.354	0.421339	0.282859	1.48957	0.136337	0.829846
Tpi1	19.8631	0.424123	0.284939	1.48847	0.136628	0.829846
Pde6d	5.50402	-0.696205	0.468237	-1.48687	0.13705	0.831269
Gas7	24.4032	0.399904	0.269125	1.48594	0.137295	0.831848
Dctn4	7.75628	0.631083	0.426245	1.48057	0.138722	0.831892
Ecd	2.97548	1.04312	0.704446	1.48077	0.138669	0.831892
Kcna1	3.94787	0.942434	0.636633	1.48034	0.138782	0.831892
Mien1	4.08264	-0.773829	0.521526	-1.48378	0.137868	0.831892
Pcdh9	9.83208	0.590716	0.39818	1.48354	0.137931	0.831892
Retreg3	4.6785	0.821722	0.555079	1.48037	0.138774	0.831892
Tax1bp1	12.87	-0.45157	0.304538	-1.4828	0.138127	0.831892
Tram1	5.97645	-0.682939	0.461357	-1.48028	0.138798	0.831892
Urgcp	4.10484	-0.800508	0.53971	-1.48322	0.138016	0.831892
Vegfb	5.65005	-0.681295	0.458719	-1.48521	0.137488	0.831892
Sobp	10.877	0.529138	0.357846	1.47868	0.139227	0.833563
Runx1t1	15.7097	0.443244	0.300309	1.47596	0.139955	0.836178
Slc38a2	12.4851	-0.486335	0.329512	-1.47592	0.139964	0.836178
Cntnap1	15.4655	0.50943	0.345459	1.47465	0.140308	0.836432
Hectd2	2.78168	1.14588	0.776864	1.475	0.140212	0.836432
Pak3	19.2493	0.444067	0.301522	1.47275	0.140819	0.837684
Snx30	3.36126	-0.893264	0.60641	-1.47304	0.140741	0.837684
Dctn5	5.4749	0.732021	0.498526	1.46837	0.142003	0.840234
Fez1	7.025	0.670321	0.456244	1.46922	0.141774	0.840234
Prdx5	7.75025	0.616882	0.419668	1.46993	0.141581	0.840234
Tmem255a	5.527	-0.689502	0.469103	-1.46983	0.141608	0.840234
Tmsb4x	4.35985	-0.755441	0.514334	-1.46878	0.141894	0.840234
Ndufs1	3.79089	0.906748	0.617955	1.46734	0.142285	0.841006
Armh3	2.86765	1.11931	0.763553	1.46592	0.14267	0.842388
Arid1b	28.5284	0.331095	0.226351	1.46275	0.143535	0.844082
Asap1	20.3384	0.38179	0.260939	1.46314	0.14343	0.844082
Hp1bp3	20.038	0.38361	0.262312	1.46242	0.143627	0.844082
Rragd	4.86794	-0.740595	0.506347	-1.46262	0.143571	0.844082
Sec23b	6.89163	-0.604545	0.413479	-1.46209	0.143716	0.844082
Ctsl	5.27745	0.75662	0.518725	1.45861	0.144671	0.844346
Dync1li2	5.85596	-0.636147	0.435629	-1.4603	0.144208	0.844346
Esrrg	16.3449	0.437627	0.299842	1.45953	0.144421	0.844346
Lamb1	4.1235	-0.8156	0.558363	-1.4607	0.144098	0.844346
Thoc2	7.94591	-0.557315	0.382003	-1.45893	0.144585	0.844346
Wsb2	7.09495	-0.589953	0.404162	-1.45969	0.144374	0.844346
Faf1	4.11306	-0.776243	0.533441	-1.45516	0.145624	0.847242
Rab10	8.2253	0.597451	0.410494	1.45545	0.145546	0.847242
Tcaf1	28.6526	0.33822	0.232338	1.45573	0.145468	0.847242
Cacng3	15.815	0.435178	0.299951	1.45083	0.146827	0.848911
Itpr1	9.51202	0.557922	0.384443	1.45125	0.146711	0.848911
Pgap4	4.00848	0.8582	0.591512	1.45086	0.14682	0.848911
Pip4p2	3.38057	-0.835305	0.574948	-1.45283	0.14627	0.848911
Prmt5	6.05484	0.69293	0.476742	1.45347	0.146093	0.848911
Uvrag	3.00738	-0.881809	0.607442	-1.45168	0.146592	0.848911
Kmt5c	4.856	-0.707451	0.488257	-1.44893	0.147357	0.849686
Ltn1	5.73988	-0.644349	0.444775	-1.44871	0.147419	0.849686
Pitrm1	3.70932	0.895309	0.617595	1.44967	0.147151	0.849686
Lingo2	2.88941	1.05931	0.731645	1.44785	0.14766	0.85019
Agrn	11.9655	0.496089	0.344736	1.43904	0.150139	0.851244
Dusp22	4.84981	-0.738222	0.510557	-1.44592	0.148201	0.851244
Fads1	10.2228	0.515467	0.357765	1.4408	0.149642	0.851244
Gdi1	67.8709	-0.246426	0.170639	-1.44414	0.1487	0.851244
Hdac7	3.8098	0.894146	0.618967	1.44458	0.148577	0.851244
Kmt2c	45.8514	-0.321832	0.223252	-1.44156	0.149426	0.851244
Larp4b	17.2612	-0.391196	0.27164	-1.44013	0.149831	0.851244
Letm2	3.79578	-0.797207	0.551994	-1.44423	0.148674	0.851244
Msi2	66.2807	-0.237581	0.164827	-1.4414	0.149472	0.851244
Mtmr9	10.2287	-0.495728	0.344268	-1.43995	0.149881	0.851244
Plcxd2	18.9241	-0.374255	0.259751	-1.44083	0.149634	0.851244
Rara	7.62584	0.655889	0.455072	1.44129	0.149504	0.851244
Rncr4	4.24431	-0.764513	0.531203	-1.43921	0.150091	0.851244
Tcf12	8.02095	0.618775	0.428634	1.4436	0.148852	0.851244
Vtn	14.9955	-0.472758	0.328309	-1.43998	0.149873	0.851244
Adgrl3	16.8035	0.416327	0.289875	1.43623	0.150938	0.851608
Ankrd33b	11.2375	-0.486254	0.338439	-1.43676	0.150788	0.851608
Brd2	24.8456	0.35593	0.248263	1.43368	0.151663	0.851608
Elp1	6.15694	-0.622138	0.433518	-1.43509	0.151261	0.851608
Fam120b	5.46698	0.730711	0.509834	1.43323	0.151791	0.851608
Hk1	40.8557	-0.287594	0.200513	-1.43429	0.151489	0.851608
Ndufa9	3.11843	-0.865129	0.603762	-1.4329	0.151887	0.851608
Rev3l	28.887	0.333396	0.232546	1.43368	0.151663	0.851608
Scn2b	11.6359	-0.462763	0.32287	-1.43328	0.151779	0.851608
Tmem167	3.92509	-0.776994	0.541037	-1.43612	0.150968	0.851608
Zfp142	6.11963	0.677793	0.471883	1.43636	0.1509	0.851608
Cep120	10.6912	-0.476659	0.33313	-1.43085	0.152473	0.852092
Prkab1	6.65618	-0.600994	0.419945	-1.43112	0.152394	0.852092
Slc1a7	3.97988	0.892287	0.623778	1.43046	0.152586	0.852092
Tasor	5.17439	0.768544	0.536771	1.43179	0.152203	0.852092
Csnk1e	6.48888	0.676682	0.473434	1.4293	0.152917	0.852601
Exoc2	5.64826	-0.650802	0.455572	-1.42854	0.153137	0.852601
Ralgds	3.26041	0.948447	0.663766	1.42889	0.153037	0.852601
Bri3bp	9.35828	0.555286	0.388858	1.42799	0.153295	0.852626
Ap1s1	3.91817	0.876815	0.614957	1.42582	0.153921	0.852811
Copg1	23.2627	0.365594	0.256197	1.42701	0.153578	0.852811
Lrp4	6.11317	-0.618986	0.434816	-1.42356	0.154575	0.852811
Neo1	21.9403	0.356753	0.250493	1.4242	0.154387	0.852811
Qdpr	5.22907	-0.690042	0.484636	-1.42384	0.154494	0.852811
Rsf1	13.5033	-0.436263	0.306559	-1.4231	0.154708	0.852811
St3gal1	10.7383	-0.500242	0.351244	-1.4242	0.154388	0.852811
Trim33	11.6013	0.486661	0.341539	1.42491	0.154184	0.852811
Zzz3	5.03654	-0.694467	0.486743	-1.42676	0.153649	0.852811
Arhgef4	6.37835	-0.594892	0.42422	-1.40232	0.160819	0.857885
Asxl2	7.32056	0.645254	0.460414	1.40146	0.161076	0.857885
Atf4	9.37594	-0.521607	0.37049	-1.40788	0.159165	0.857885
Bdh1	4.17699	0.833498	0.590994	1.41033	0.158441	0.857885
Cep126	3.16016	-0.859724	0.607006	-1.41633	0.156678	0.857885
Clip4	4.31374	0.811541	0.579822	1.39964	0.161621	0.857885
Cmpk1	2.72866	-0.917934	0.655794	-1.39973	0.161595	0.857885
Cul3	13.7621	-0.445448	0.316937	-1.40548	0.15988	0.857885
Cyria	8.72854	0.587726	0.416234	1.41201	0.157947	0.857885
Dnajc15	3.41134	-0.825381	0.585427	-1.40988	0.158576	0.857885
Extl2	5.04909	0.744651	0.531759	1.40035	0.161408	0.857885
Gngt1	11.287	-0.857713	0.606576	-1.41402	0.157355	0.857885
Golph3	5.34294	0.711443	0.508519	1.39905	0.161798	0.857885
Gtf2i	39.3982	0.291963	0.207162	1.40935	0.158733	0.857885
Isca2	2.69134	-1.06065	0.750456	-1.41334	0.157556	0.857885
Klf12	17.7749	0.40416	0.287322	1.40664	0.159534	0.857885
Klhdc10	6.73951	-0.584986	0.417738	-1.40037	0.161403	0.857885
Klhl18	12.1869	-0.466267	0.333212	-1.39931	0.161719	0.857885
Mdh2	16.7906	-0.400294	0.284572	-1.40665	0.159531	0.857885
Mgarp	49.8582	0.257449	0.182242	1.41268	0.15775	0.857885
Napb	19.9795	0.368064	0.261032	1.41003	0.15853	0.857885
Necab1	22.0672	0.370679	0.264141	1.40334	0.160516	0.857885
Notch1	11.0237	0.550977	0.389912	1.41308	0.157632	0.857885
Pappa2	7.19052	0.676144	0.481519	1.40419	0.160263	0.857885
Pcm1	12.0855	0.516242	0.365267	1.41333	0.157559	0.857885
Plekha3	3.42593	0.923218	0.657891	1.4033	0.160527	0.857885
Ppp3ca	12.3401	0.482136	0.342148	1.40914	0.158793	0.857885
Psmd11	4.39876	-0.710609	0.50646	-1.40309	0.16059	0.857885
Rnf152	11.8445	0.483495	0.340736	1.41897	0.155907	0.857885
Samm50	4.4493	-0.767968	0.546755	-1.40459	0.160143	0.857885
Scd2	58.6733	0.274714	0.193633	1.41873	0.155977	0.857885
Sgk1	3.03969	-0.868589	0.614678	-1.41308	0.157632	0.857885
Slc27a4	7.41482	0.604235	0.430229	1.40445	0.160185	0.857885
Slc4a10	19.4106	0.374005	0.265132	1.41064	0.158352	0.857885
Spns1	2.96856	1.00042	0.708077	1.41287	0.157695	0.857885
St3gal5	2.72883	1.01329	0.722565	1.40235	0.160811	0.857885
St6galnac6	7.85457	0.641203	0.455777	1.40683	0.159477	0.857885
Tctn2	3.60886	-0.819797	0.579912	-1.41366	0.157462	0.857885
Ubl4a	3.82088	-0.784194	0.560456	-1.39921	0.161751	0.857885
Zfpm2	7.27682	0.660129	0.468505	1.40901	0.158832	0.857885
Cyfip2	110.966	0.23192	0.165839	1.39847	0.161973	0.857994
Cdc37l1	9.36997	-0.490056	0.351013	-1.39612	0.162679	0.85909
Eif3d	2.98403	1.01342	0.725898	1.39609	0.162689	0.85909
Lbh	15.8415	0.42456	0.303941	1.39685	0.162458	0.85909
Mast2	21.3482	-0.345339	0.247608	-1.3947	0.163107	0.85909
Tenm2	16.7922	0.409226	0.293403	1.39476	0.163089	0.85909
Zfp516	9.26947	-0.532211	0.381438	-1.39527	0.162933	0.85909
Cand1	23.1071	-0.330652	0.237311	-1.39333	0.16352	0.859641
Clip1	8.62032	-0.561267	0.402806	-1.39339	0.163502	0.859641
Ppp1r26	4.39511	-0.701755	0.504161	-1.39193	0.163945	0.860989
Rgs5	7.30181	-0.595069	0.427658	-1.39146	0.164086	0.860989
Fam193b	4.69658	0.780452	0.561126	1.39087	0.164266	0.861117
Ahsa1	2.73179	1.05618	0.76129	1.38736	0.165332	0.864459
Chst1	5.47974	-0.635621	0.458488	-1.38634	0.165643	0.864459
Ildr2	3.18082	0.935247	0.674922	1.38571	0.165836	0.864459
Impact	25.1656	-0.326853	0.235776	-1.38629	0.16566	0.864459
Rbm39	4.0673	0.839654	0.605676	1.38631	0.165653	0.864459
Tmem109	3.08799	0.980993	0.707725	1.38612	0.16571	0.864459
Crtc1	18.1187	0.388366	0.281346	1.38038	0.167469	0.864712
Ehd3	10.6008	0.525385	0.379916	1.3829	0.166696	0.864712
Ep400	27.8757	0.311873	0.225999	1.37998	0.167594	0.864712
Fscn1	24.0348	0.333645	0.241234	1.38308	0.166641	0.864712
Kcna4	4.03268	-0.733017	0.529384	-1.38466	0.166157	0.864712
Ltbp4	3.40187	-0.817985	0.591327	-1.3833	0.166572	0.864712
Maz	13.314	0.457649	0.33111	1.38217	0.166921	0.864712
Ncoa3	6.24966	0.634845	0.459771	1.38079	0.167345	0.864712
Snx1	4.18383	0.810819	0.585706	1.38434	0.166253	0.864712
Srrt	10.9444	-0.467938	0.339013	-1.38029	0.167496	0.864712
Tanc1	5.68394	0.685449	0.496408	1.38082	0.167335	0.864712
Ccdc88a	7.2809	-0.563109	0.408781	-1.37753	0.168348	0.864864
Lrig2	4.84179	-0.660576	0.479596	-1.37736	0.168401	0.864864
Ncdn	57.7927	-0.291531	0.211559	-1.37801	0.168199	0.864864
Prdx2	10.7776	0.508046	0.368592	1.37834	0.168098	0.864864
Wbp2	61.6271	0.237796	0.172475	1.37872	0.16798	0.864864
Cplane1	3.3042	0.913015	0.663742	1.37556	0.168959	0.865494
Nr2f2	12.3955	-0.46083	0.335023	-1.37552	0.168971	0.865494
Stx1b	86.0107	0.24668	0.179344	1.37545	0.168991	0.865494
Arrb1	18.9415	0.377495	0.276484	1.36534	0.172146	0.867664
Csrnp2	4.06204	0.79798	0.58243	1.37009	0.17066	0.867664
Eloc	2.69678	-0.918071	0.673265	-1.36361	0.17269	0.867664
Erlec1	3.48968	-0.774471	0.566703	-1.36663	0.171742	0.867664
Grin2b	33.9764	-0.299378	0.218625	-1.36937	0.170884	0.867664
Grk5	2.76719	-0.923152	0.675671	-1.36627	0.171853	0.867664
Jph4	8.98559	0.537518	0.392731	1.36867	0.171103	0.867664
Kcnc4	5.66995	-0.604357	0.440541	-1.37185	0.170109	0.867664
Lrrc59	3.99074	0.800681	0.586504	1.36518	0.172198	0.867664
Nrbp2	6.95539	0.60068	0.438165	1.3709	0.170407	0.867664
Pcmtd2	11.8563	-0.457691	0.333952	-1.37053	0.170522	0.867664
Pigk	2.96982	-0.846642	0.620155	-1.36521	0.172187	0.867664
Ppfibp1	2.77479	0.97177	0.712358	1.36416	0.172517	0.867664
Preb	2.75289	-0.879151	0.644388	-1.36432	0.172467	0.867664
Psd3	18.1297	0.374307	0.272604	1.37308	0.169727	0.867664
Rab6b	45	-0.269815	0.197338	-1.36727	0.171539	0.867664
Slc9a3r2	3.10554	-0.838277	0.614177	-1.36488	0.172291	0.867664
Smg1	14.9194	0.434051	0.318212	1.36403	0.172558	0.867664
Tmem106c	4.62028	-0.68541	0.499174	-1.37309	0.169725	0.867664
Tmem108	6.97633	-0.579637	0.423408	-1.36898	0.171006	0.867664
Xpr1	40.1815	-0.258711	0.189124	-1.36794	0.171331	0.867664
Imp4	3.68235	-0.768174	0.563632	-1.3629	0.172914	0.868003
E130218I03Rik	12.1493	0.478106	0.351099	1.36174	0.173279	0.86809
Epb41l4a	10.7107	-0.497119	0.364899	-1.36235	0.173089	0.86809
Vav3	3.3734	0.890311	0.653985	1.36136	0.173399	0.86809
Snrpn	14.9245	-0.388105	0.285284	-1.36042	0.173698	0.868801
Gramd1b	43.1142	0.263872	0.194109	1.3594	0.174018	0.869623
Clasp1	32.61	-0.279767	0.206445	-1.35517	0.175365	0.874192
Maco1	4.85191	0.726858	0.536281	1.35537	0.1753	0.874192
Mgat4a	3.61427	0.882476	0.651491	1.35455	0.175561	0.874192
Rab27b	3.63883	-0.793427	0.585621	-1.35485	0.175466	0.874192
Katnb1	4.49171	-0.690778	0.510437	-1.35331	0.175957	0.875379
Cltb	9.96275	0.491616	0.363673	1.35181	0.176437	0.875418
Trarg1	4.50589	-0.71411	0.527997	-1.35249	0.176219	0.875418
Ubn2	17.389	-0.397575	0.294024	-1.35218	0.176316	0.875418
Ap2m1	4.82883	0.715936	0.530772	1.34886	0.177382	0.875677
Btbd11	5.07061	0.715561	0.529888	1.3504	0.176888	0.875677
Gm47472	2.87126	-0.886385	0.656604	-1.34995	0.177031	0.875677
Gpatch2l	3.7671	0.888577	0.658118	1.35018	0.176958	0.875677
Mbtps2	3.49875	-0.78215	0.579779	-1.34905	0.177321	0.875677
Nomo1	20.1633	-0.377258	0.279822	-1.34821	0.177591	0.875677
Rpa1	5.7887	0.66741	0.494989	1.34833	0.177551	0.875677
Tfip11	4.79979	0.758606	0.563234	1.34687	0.178021	0.87624
Zmym4	14.3672	-0.407833	0.302692	-1.34735	0.177867	0.87624
9530068E07Rik	7.57469	-0.53197	0.395466	-1.34517	0.17857	0.87646
Fgf11	7.6484	0.601923	0.447911	1.34385	0.178998	0.87646
Magi3	5.85421	0.657545	0.489064	1.3445	0.178788	0.87646
Rnf214	10.0467	-0.468858	0.348367	-1.34587	0.178344	0.87646
Taok2	11.1185	-0.446265	0.331676	-1.34548	0.178469	0.87646
Vcpip1	8.33416	0.552671	0.411273	1.34381	0.179011	0.87646
Crebbp	60.0552	0.253571	0.18911	1.34086	0.179965	0.87804
Ddx39b	8.3383	-0.525961	0.392229	-1.34095	0.179935	0.87804
Herc3	38.9622	-0.265004	0.197596	-1.34114	0.179875	0.87804
Zfp638	15.3752	0.406702	0.303022	1.34215	0.179547	0.87804
Ago3	6.84028	0.608295	0.454286	1.33901	0.180566	0.878295
Dgki	6.58567	0.624872	0.466875	1.33841	0.180762	0.878295
Grm6	4.93927	1.26331	0.94335	1.33918	0.180512	0.878295
Nbdy	2.88621	-0.848777	0.634462	-1.33779	0.180965	0.878295
Ric3	6.38612	-0.596243	0.445102	-1.33956	0.180387	0.878295
Zfp365	12.9626	-0.479364	0.358234	-1.33813	0.180853	0.878295
Sirt2	8.41373	-0.503455	0.376553	-1.33701	0.18122	0.878768
Paxip1	5.4757	-0.605751	0.453229	-1.33652	0.181379	0.87877
Cpne5	7.82791	0.568436	0.425612	1.33557	0.181689	0.879505
Arpc1a	3.7316	-0.745094	0.558492	-1.33412	0.182165	0.880278
Carmil3	3.77739	0.817985	0.61298	1.33444	0.18206	0.880278
Lrrc75b	4.92955	-0.661936	0.496339	-1.33364	0.182323	0.880278
Alg2	12.4483	-0.420816	0.315719	-1.33288	0.18257	0.880705
Gpld1	3.86871	0.82568	0.619727	1.33233	0.182752	0.880705
Ripor1	6.66597	-0.588992	0.442212	-1.33192	0.182886	0.880705
Cadm4	7.33997	0.597681	0.449561	1.32948	0.183691	0.882638
Foxo3	20.9155	0.345077	0.259818	1.32815	0.184129	0.882638
Mindy2	10.0573	-0.461974	0.347775	-1.32837	0.184056	0.882638
Tnpo3	6.38491	-0.56588	0.426137	-1.32793	0.184202	0.882638
Zfp651	4.74253	0.735556	0.55396	1.32781	0.18424	0.882638
mt-Rnr2	2039.11	-0.243445	0.183181	-1.32898	0.183854	0.882638
Impg2	18.8815	-0.592368	0.446859	-1.32562	0.184964	0.885344
Ank	11.8993	0.453084	0.34377	1.31799	0.187508	0.885742
Cap1	8.89803	0.520853	0.394137	1.3215	0.186334	0.885742
Cdr2	5.70773	-0.618019	0.467998	-1.32056	0.186649	0.885742
Cend1	10.8805	0.48038	0.3644	1.31828	0.187411	0.885742
Eif4g1	31.3433	-0.278056	0.210817	-1.31894	0.187188	0.885742
Gabrg2	12.4498	0.432472	0.32764	1.31996	0.186849	0.885742
Mier3	3.2583	0.886393	0.671432	1.32015	0.186784	0.885742
Mtf1	4.09469	0.782697	0.593975	1.31773	0.187595	0.885742
N4bp2	4.65846	-0.688582	0.520208	-1.32367	0.185613	0.885742
Rc3h2	19.4255	-0.351922	0.266282	-1.32161	0.186297	0.885742
Sar1a	4.22374	0.783563	0.593651	1.3199	0.186867	0.885742
Srsf2	3.68846	0.894387	0.678142	1.31888	0.18721	0.885742
Syt6	9.50851	-0.46641	0.352934	-1.32152	0.186328	0.885742
Ubr4	71.545	-0.20014	0.151732	-1.31904	0.187157	0.885742
Upf1	9.21489	-0.486647	0.368145	-1.32189	0.186205	0.885742
Wwc2	8.66764	-0.478709	0.363171	-1.31814	0.187458	0.885742
Foxn3	21.147	0.349554	0.265826	1.31497	0.18852	0.889354
Aff2	6.25895	0.604071	0.459612	1.31431	0.188743	0.889653
Abca7	4.19521	-0.688614	0.525143	-1.31129	0.189761	0.889791
Fkbp15	3.95282	0.7714	0.588752	1.31023	0.190118	0.889791
Gabbr1	39.6339	-0.275257	0.209829	-1.31182	0.189582	0.889791
Ilf3	11.6724	0.474353	0.361667	1.31157	0.189664	0.889791
Lrpap1	8.15011	-0.501912	0.382197	-1.31323	0.189106	0.889791
Mcrip1	3.41296	0.872842	0.665177	1.31219	0.189455	0.889791
Pcyox1l	2.75555	0.938094	0.716129	1.30995	0.190212	0.889791
Rgs4	4.61058	-0.730548	0.557064	-1.31142	0.189714	0.889791
Ripor2	11.2451	0.480329	0.366614	1.31018	0.190136	0.889791
Gde1	8.11158	-0.501556	0.383372	-1.30827	0.19078	0.889885
Osbpl5	2.75661	0.950022	0.725576	1.30933	0.190421	0.889885
Slc7a5	6.13318	0.640547	0.489465	1.30867	0.190647	0.889885
Syngr3	6.69785	-0.621689	0.475297	-1.308	0.190873	0.889885
Aqp4	11.6084	0.532293	0.407504	1.30623	0.191476	0.890181
Araf	13.3977	-0.420055	0.322567	-1.30223	0.192839	0.890181
Atp9a	26.3952	-0.313861	0.240858	-1.30309	0.192542	0.890181
Cct5	5.61261	0.654521	0.500656	1.30733	0.191102	0.890181
Kcnc1	35.9864	0.284345	0.217785	1.30562	0.191681	0.890181
Lrrc4b	16.0538	0.385786	0.296115	1.30282	0.192635	0.890181
Mark3	7.01991	-0.538954	0.41351	-1.30336	0.192451	0.890181
Matr3	13.6349	0.421448	0.322836	1.30546	0.191738	0.890181
Sptb	11.2947	0.449914	0.345502	1.3022	0.192847	0.890181
Syt14	3.63614	0.80488	0.618105	1.30218	0.192857	0.890181
Tox2	19.407	0.364249	0.279708	1.30225	0.192832	0.890181
Vsnl1	10.0409	-0.443675	0.340175	-1.30425	0.192147	0.890181
Pdha1	4.40187	-0.680718	0.523219	-1.30102	0.193252	0.891267
Larp4	5.32369	-0.653538	0.503299	-1.29851	0.194112	0.893012
Ptges3	3.49429	-0.746764	0.574923	-1.29889	0.193981	0.893012
Uhmk1	26.522	-0.289821	0.223177	-1.29861	0.194077	0.893012
4833420G17Rik	3.05507	-0.778592	0.602268	-1.29277	0.196092	0.89444
Cpeb3	18.8716	-0.34595	0.26799	-1.29091	0.196737	0.89444
Dab1	11.7804	0.43945	0.339174	1.29565	0.195097	0.89444
Fry	54.3668	0.236104	0.183004	1.29016	0.196995	0.89444
Hspa4l	18.9461	-0.337392	0.261	-1.29269	0.196117	0.89444
Lysmd2	2.6788	-0.930982	0.72099	-1.29126	0.196615	0.89444
Ppm1h	15.4681	0.390205	0.301669	1.29349	0.195841	0.89444
Rubcn	6.41425	-0.538865	0.417589	-1.29042	0.196905	0.89444
Scai	11.7931	0.44398	0.342682	1.2956	0.195113	0.89444
Sdf4	8.67655	0.503082	0.388891	1.29363	0.195792	0.89444
Tab2	8.17494	0.537267	0.416396	1.29028	0.196954	0.89444
Tbc1d30	8.75267	0.524695	0.404945	1.29572	0.195073	0.89444
Ube2e1	3.3738	-0.803482	0.620934	-1.29399	0.195669	0.89444
Ufl1	3.45284	0.811554	0.62846	1.29134	0.196587	0.89444
Utp4	3.07195	-0.813361	0.629887	-1.29128	0.196606	0.89444
Wdr18	3.25633	-0.754161	0.582841	-1.29394	0.195686	0.89444
A830082N09Rik	3.59213	-0.707136	0.553446	-1.2777	0.201357	0.896556
Abr	22.4061	-0.3136	0.246456	-1.27244	0.203218	0.896556
Adora1	5.25247	0.648515	0.508887	1.27438	0.202529	0.896556
Ap1m1	6.74453	0.563339	0.439398	1.28207	0.199819	0.896556
Atp2b3	5.63685	-0.615273	0.479562	-1.28299	0.199495	0.896556
Atp6ap1	32.3534	0.274967	0.215896	1.27361	0.202801	0.896556
Atraid	2.941	-0.827906	0.650177	-1.27335	0.202893	0.896556
Cntnap5b	2.67119	0.961452	0.750039	1.28187	0.199888	0.896556
Ctsa	6.80814	0.565186	0.443597	1.2741	0.202629	0.896556
Dennd1b	3.67845	0.805921	0.626831	1.28571	0.198545	0.896556
Dusp16	3.08426	0.924416	0.724556	1.27584	0.202013	0.896556
Ebpl	5.35868	-0.62246	0.485777	-1.28137	0.200064	0.896556
Eftud2	5.67058	0.639513	0.502193	1.27344	0.202862	0.896556
Fam13a	3.53096	-0.714287	0.561412	-1.27231	0.203265	0.896556
Fam214a	7.54483	-0.527582	0.41324	-1.2767	0.201709	0.896556
Foxp1	3.07959	-0.781448	0.610556	-1.27989	0.200582	0.896556
Gm37583	5.58007	1.14261	0.893562	1.27872	0.200997	0.896556
Grm8	3.54075	0.793275	0.622879	1.27356	0.202819	0.896556
Hcn1	29.4249	-0.279297	0.219152	-1.27445	0.202506	0.896556
Lhfp	5.58921	0.62575	0.491805	1.27235	0.203247	0.896556
Nos1	9.06834	-0.743733	0.577848	-1.28707	0.198069	0.896556
Ogdhl	9.76015	0.501393	0.393607	1.27384	0.20272	0.896556
Psmb4	4.60288	0.716287	0.557652	1.28447	0.198978	0.896556
Ptprk	20.4422	0.400841	0.312644	1.2821	0.199807	0.896556
Rbfox1	16.5769	0.396401	0.311373	1.27308	0.202991	0.896556
Rbm26	6.98706	0.575865	0.452593	1.27237	0.203242	0.896556
Sars	7.11854	0.602105	0.470395	1.28	0.200545	0.896556
Sik1	5.86178	0.628712	0.490582	1.28156	0.199996	0.896556
Slc25a51	3.88376	-0.70004	0.544345	-1.28602	0.198435	0.896556
Srgap1	7.9194	-0.529461	0.413011	-1.28195	0.199859	0.896556
St7	3.22767	-0.834921	0.649139	-1.2862	0.198374	0.896556
Tmem245	7.04478	-0.549203	0.429017	-1.28014	0.200495	0.896556
Ubfd1	9.97573	0.466917	0.366126	1.27529	0.202206	0.896556
Utp6	4.22109	-0.704448	0.550451	-1.27977	0.200628	0.896556
Wdr13	7.51401	-0.519589	0.405658	-1.28085	0.200245	0.896556
Zfp704	11.9247	0.433944	0.338032	1.28374	0.199234	0.896556
Hs2st1	6.89558	-0.542112	0.426291	-1.2717	0.203481	0.896801
2310061I04Rik	2.89966	0.934388	0.735252	1.27084	0.203785	0.897308
Flot1	4.25088	-0.688129	0.541829	-1.27001	0.20408	0.897308
Zfp444	10.4045	-0.434645	0.342141	-1.27037	0.203954	0.897308
Dmtn	13.7727	-0.38694	0.305098	-1.26825	0.204709	0.897517
Efnb2	6.73402	1.11323	0.877006	1.26935	0.204315	0.897517
Ralgps1	10.8303	0.442457	0.348922	1.26807	0.204773	0.897517
Sh3kbp1	3.35303	-0.795272	0.62694	-1.2685	0.20462	0.897517
Asrgl1	4.7706	-0.662646	0.523196	-1.26653	0.205322	0.898649
Polr1a	4.76558	-0.634741	0.5012	-1.26644	0.205355	0.898649
Ncan	8.03604	0.521817	0.412445	1.26518	0.205806	0.899917
Spop	11.2396	-0.406867	0.321859	-1.26411	0.206189	0.900882
Kat6a	26.6268	0.299942	0.237508	1.26287	0.206636	0.901417
Tmem9b	4.63093	0.687759	0.544564	1.26295	0.206606	0.901417
Aco2	11.5937	0.432165	0.342581	1.2615	0.20713	0.901489
Ly6h	6.7215	-0.567295	0.449697	-1.26151	0.207127	0.901489
Thsd7a	14.8849	-0.372126	0.294993	-1.26147	0.207138	0.901489
Celf3	17.7246	0.386883	0.307276	1.25907	0.208004	0.903242
Eps15l1	6.89473	0.558621	0.443594	1.25931	0.20792	0.903242
Gtf3c5	2.78001	0.982863	0.781028	1.25842	0.208239	0.903242
Prkca	40.201	0.272025	0.216109	1.25874	0.208125	0.903242
Trak1	17.4134	0.367627	0.292207	1.25811	0.208353	0.903242
Dido1	12.4384	0.416406	0.331247	1.25708	0.208723	0.903547
Zzef1	8.76817	0.513572	0.408565	1.25701	0.208748	0.903547
B3gat1	20.4847	0.325409	0.259061	1.25611	0.209076	0.903568
Riok3	4.44297	-0.624823	0.497429	-1.2561	0.209078	0.903568
Epm2aip1	28.8125	-0.290877	0.232003	-1.25376	0.209928	0.903893
Gbf1	25.27	-0.310252	0.247433	-1.25388	0.209884	0.903893
Oga	13.5075	0.409908	0.327164	1.25291	0.210237	0.903893
Osbpl8	6.70198	-0.55528	0.442577	-1.25465	0.209606	0.903893
Tecr	39.3731	-0.240739	0.192166	-1.25277	0.210291	0.903893
Trrap	40.0395	-0.249005	0.198647	-1.2535	0.210023	0.903893
Wfs1	10.1779	0.455799	0.363447	1.2541	0.209806	0.903893
Uckl1	3.71003	-0.698188	0.557654	-1.25201	0.210567	0.904381
Cers5	4.61174	-0.669354	0.536063	-1.24865	0.211794	0.905456
Fryl	29.8274	-0.278233	0.222693	-1.2494	0.211518	0.905456
Fyco1	5.77354	-0.570205	0.456274	-1.2497	0.21141	0.905456
Magi1	8.11183	0.499587	0.399695	1.24992	0.211329	0.905456
Pbx2	9.55481	-0.441975	0.353929	-1.24877	0.21175	0.905456
Zc3h12c	4.55028	0.704259	0.563137	1.2506	0.211081	0.905456
Gdpd1	3.15303	-0.752681	0.603243	-1.24772	0.212132	0.905511
Map3k2	4.71587	0.675423	0.541309	1.24776	0.212119	0.905511
Adal	3.48387	-0.742829	0.597329	-1.24358	0.213653	0.90721
Arhgef2	3.66606	-0.689591	0.556451	-1.23927	0.215247	0.90721
Atl2	4.21361	0.692613	0.561639	1.2332	0.217501	0.90721
Azin2	2.72267	0.970587	0.786395	1.23422	0.21712	0.90721
Bzw1	14.339	-0.360719	0.293184	-1.23035	0.218565	0.90721
Ccnk	3.14067	0.879042	0.713649	1.23176	0.21804	0.90721
Cic	42.8025	0.243604	0.196602	1.23907	0.215321	0.90721
Cnn3	3.32616	0.847185	0.680542	1.24487	0.21318	0.90721
Coro1c	12.2045	0.421711	0.341771	1.2339	0.217242	0.90721
Dab2ip	26.6018	0.303633	0.245749	1.23554	0.21663	0.90721
Diras1	12.2285	0.414918	0.336969	1.23132	0.218202	0.90721
Ei24	6.94741	-0.548446	0.445078	-1.23225	0.217856	0.90721
Enc1	4.70175	-0.624097	0.503978	-1.23834	0.21559	0.90721
Fem1b	15.8532	-0.345897	0.280738	-1.2321	0.217912	0.90721
Gprin3	3.07942	0.835451	0.676513	1.23494	0.216854	0.90721
Gyg	2.85989	0.87141	0.706394	1.2336	0.217351	0.90721
Iqsec1	50.4933	-0.212775	0.170774	-1.24594	0.212785	0.90721
Kirrel	10.2433	0.451004	0.366027	1.23216	0.21789	0.90721
Klhl22	5.69978	-0.568565	0.460695	-1.23415	0.217148	0.90721
Map2k1	7.22067	0.539171	0.435225	1.23883	0.215408	0.90721
Mtus1	11.3815	0.43564	0.351344	1.23992	0.215004	0.90721
Niban2	4.2996	-0.633954	0.515109	-1.23072	0.218428	0.90721
Omg	5.14441	-0.612013	0.49731	-1.23065	0.218455	0.90721
Paip1	8.46385	0.502506	0.40816	1.23115	0.218267	0.90721
Parp8	3.97832	0.723638	0.587049	1.23267	0.217699	0.90721
Rtn4rl1	6.29855	0.594924	0.483469	1.23053	0.218498	0.90721
Slc43a2	12.9771	0.408318	0.328354	1.24353	0.213672	0.90721
Snx29	3.05829	-0.796275	0.639724	-1.24472	0.213236	0.90721
Sorbs1	8.07263	0.498551	0.405022	1.23092	0.218351	0.90721
Srgap3	62.6665	0.226211	0.182979	1.23626	0.21636	0.90721
Sugp1	4.197	0.71908	0.579637	1.24057	0.214765	0.90721
Sulf1	5.54015	0.636153	0.515003	1.23524	0.216741	0.90721
Sympk	13.1994	0.389266	0.315561	1.23357	0.217364	0.90721
Synpo2	3.01448	-0.780948	0.62762	-1.2443	0.213389	0.90721
Ubqln4	10.8845	-0.416303	0.337086	-1.235	0.216829	0.90721
Vps4a	7.40694	-0.507907	0.409232	-1.24112	0.214561	0.90721
Yy1	5.71378	0.61194	0.493836	1.23915	0.215288	0.90721
Abcg4	12.0614	0.416862	0.339365	1.22836	0.219313	0.907558
Ajm1	7.57036	0.503814	0.414586	1.21522	0.224281	0.907558
Arl2bp	11.7701	-0.395185	0.323134	-1.22298	0.221339	0.907558
Asic4	3.26834	0.808531	0.661641	1.22201	0.221705	0.907558
Brap	2.95506	-0.752469	0.619888	-1.21388	0.224794	0.907558
Cabp1	6.58714	0.562888	0.464523	1.21175	0.225607	0.907558
Car2	36.4104	0.268046	0.218498	1.22677	0.219909	0.907558
Car8	3.4543	0.786329	0.645891	1.21743	0.223439	0.907558
Cdc5l	3.71977	0.769022	0.628937	1.22273	0.22143	0.907558
Clint1	6.5273	0.573011	0.47181	1.21449	0.224559	0.907558
Ctnnb1	20.3124	0.32621	0.268594	1.21451	0.224552	0.907558
Dennd5a	21.9086	0.303537	0.250461	1.21192	0.225544	0.907558
Dnajc16	4.53173	-0.607805	0.495942	-1.22556	0.220366	0.907558
Eps8	5.49382	-0.600438	0.494445	-1.21437	0.224608	0.907558
Fam149b	2.96652	-0.790617	0.650004	-1.21633	0.223861	0.907558
Glrb	10.9168	0.44393	0.364473	1.21801	0.223221	0.907558
Gnpat	3.73374	-0.67231	0.550743	-1.22073	0.222188	0.907558
Hps4	3.10083	-0.738208	0.609243	-1.21168	0.225634	0.907558
Igfbp4	5.47948	0.623403	0.51465	1.21131	0.225775	0.907558
Kcnab3	5.6835	0.628904	0.515318	1.22042	0.222306	0.907558
Kdm6a	3.69723	-0.684973	0.562733	-1.21723	0.223518	0.907558
Llgl1	3.84678	0.761486	0.62423	1.21988	0.22251	0.907558
Mdn1	6.27932	0.614577	0.506543	1.21328	0.225024	0.907558
Ndst3	4.51449	0.685792	0.563855	1.21626	0.223888	0.907558
Nrxn3	63.049	0.21598	0.1781	1.21268	0.22525	0.907558
Oxr1	23.2816	0.296347	0.243805	1.2155	0.224174	0.907558
Phactr3	5.8657	0.605655	0.492895	1.22877	0.219158	0.907558
Plekho2	7.25221	0.529374	0.432528	1.22391	0.220987	0.907558
Pom121	17.3732	-0.336831	0.274486	-1.22714	0.219772	0.907558
Rab18	6.61584	-0.528772	0.436266	-1.21204	0.225497	0.907558
Rchy1	3.19889	-0.772086	0.632141	-1.22138	0.221941	0.907558
Rgs8	29.7528	0.271682	0.22379	1.214	0.224747	0.907558
Sec63	4.75013	0.675784	0.55274	1.22261	0.221478	0.907558
Setd1b	24.0456	0.317319	0.259535	1.22264	0.221464	0.907558
Slc16a1	10.7291	-0.440704	0.360109	-1.22381	0.221025	0.907558
Slc7a2	3.7177	0.773614	0.631153	1.22571	0.220306	0.907558
Sorbs2	9.85185	0.482143	0.394801	1.22123	0.221999	0.907558
Src	9.19219	0.464349	0.383422	1.21107	0.22587	0.907558
Srek1	6.07583	-0.538997	0.442411	-1.21832	0.223104	0.907558
Srrm4	18.0372	0.344421	0.281816	1.22215	0.221651	0.907558
Trim26	4.59863	0.653269	0.537597	1.21516	0.224303	0.907558
Unk	3.38453	-0.736345	0.608174	-1.21075	0.225992	0.907558
Washc4	3.09498	-0.750624	0.611492	-1.22753	0.219624	0.907558
Wasl	6.30028	0.574169	0.46953	1.22286	0.221383	0.907558
Zcchc12	3.04192	-0.780761	0.642265	-1.21564	0.224123	0.907558
Abcb8	3.84663	-0.663779	0.551221	-1.2042	0.228513	0.907851
Bmpr1a	5.28202	-0.572139	0.473706	-1.20779	0.227127	0.907851
Cct7	7.05787	0.523829	0.434743	1.20492	0.228235	0.907851
Dnaja3	3.96368	-0.691288	0.572987	-1.20646	0.227639	0.907851
Dnajb4	5.77373	0.586399	0.486941	1.20425	0.228492	0.907851
Gnao1	84.4841	-0.176191	0.146056	-1.20632	0.227694	0.907851
Herc2	36.2507	-0.249295	0.206761	-1.20572	0.227926	0.907851
Pbrm1	15.5723	-0.341952	0.283094	-1.20791	0.227082	0.907851
Plxna2	50.5372	-0.219893	0.182483	-1.20501	0.228201	0.907851
Reep1	6.13204	-0.531572	0.44127	-1.20464	0.228342	0.907851
Tle5	26.2846	-0.303371	0.251534	-1.20609	0.227784	0.907851
Tmem222	2.95165	0.853187	0.707465	1.20598	0.227826	0.907851
Trim24	5.30183	-0.588275	0.487619	-1.20642	0.227655	0.907851
Txnl1	4.6721	-0.60694	0.501845	-1.20942	0.226502	0.907851
Ubc	5.18558	-0.592289	0.490602	-1.20727	0.227328	0.907851
Acap2	4.42629	0.670675	0.562452	1.19241	0.233099	0.909544
Adam9	5.09885	-0.584391	0.495329	-1.1798	0.238079	0.909544
Add1	36.0965	-0.247007	0.208942	-1.18218	0.237134	0.909544
Arl4c	5.15925	0.652305	0.550688	1.18453	0.236204	0.909544
Atp6v0b	15.4625	0.371693	0.313456	1.18579	0.235705	0.909544
Aup1	4.5814	-0.638682	0.538162	-1.18678	0.235313	0.909544
Bahcc1	8.84596	0.468285	0.393438	1.19024	0.233953	0.909544
Bcas3	9.24289	0.475221	0.401589	1.18335	0.23667	0.909544
Begain	5.79775	-0.54064	0.460353	-1.1744	0.240233	0.909544
Cbx6	35.6549	0.241403	0.205177	1.17656	0.239371	0.909544
Cc2d1a	4.83388	0.669083	0.559068	1.19678	0.231391	0.909544
Ccnt2	4.21563	-0.604013	0.513742	-1.17571	0.23971	0.909544
Cep170	20.2756	-0.301219	0.25223	-1.19423	0.232389	0.909544
Cit	7.35953	-0.474413	0.402437	-1.17885	0.238458	0.909544
Cndp2	3.94453	-0.648041	0.549962	-1.17834	0.238662	0.909544
Col2a1	3.90362	0.761708	0.647261	1.17682	0.239268	0.909544
D10Wsu102e	12.501	0.433628	0.366535	1.18305	0.23679	0.909544
Dact2	4.74096	-0.642874	0.54192	-1.18629	0.235509	0.909544
Dlgap4	21.7705	0.303132	0.256962	1.17968	0.238129	0.909544
Dnajc13	4.78267	0.675518	0.56331	1.1992	0.230452	0.909544
Drd4	4.36458	-0.688289	0.584575	-1.17742	0.239029	0.909544
Dtna	14.8093	-0.341314	0.288288	-1.18394	0.236438	0.909544
Ehmt2	10.1654	0.428214	0.363662	1.17751	0.238993	0.909544
Epg5	9.04889	0.465069	0.389756	1.19323	0.232779	0.909544
Fnbp1l	3.0606	-0.768739	0.63957	-1.20196	0.229378	0.909544
Frmd4b	10.8582	-0.434697	0.368256	-1.18042	0.237832	0.909544
Fsd1l	4.48826	-0.592453	0.497847	-1.19003	0.234035	0.909544
Fut9	4.23321	0.654539	0.557106	1.17489	0.240038	0.909544
Gabarapl1	15.9899	-0.326229	0.276677	-1.1791	0.238359	0.909544
Galnt17	15.4233	0.369635	0.309151	1.19565	0.231835	0.909544
Hprt	7.55059	-0.47611	0.404471	-1.17712	0.239149	0.909544
Hsp90b1	20.3281	-0.306773	0.255789	-1.19932	0.230402	0.909544
Ift52	2.89119	0.852279	0.717098	1.18851	0.234632	0.909544
Ints9	2.66748	-0.775574	0.650712	-1.19189	0.233306	0.909544
Klhdc2	4.28618	0.654229	0.552381	1.18438	0.236263	0.909544
Kpna4	12.1378	0.388819	0.327561	1.18701	0.235223	0.909544
Lmbrd2	6.38769	-0.915039	0.775502	-1.17993	0.238028	0.909544
Lpin2	8.51721	-0.463288	0.387158	-1.19664	0.231447	0.909544
Lrrc8d	4.78788	-0.574661	0.486067	-1.18227	0.2371	0.909544
Mdm1	3.13361	-0.807194	0.672816	-1.19972	0.230246	0.909544
Mmp15	2.85587	-0.748253	0.631784	-1.18435	0.236274	0.909544
Msl1	6.89419	0.530924	0.445742	1.1911	0.233614	0.909544
Myh10	20.3039	0.314886	0.264814	1.18908	0.234407	0.909544
Nudt3	10.5206	-0.41912	0.35523	-1.17986	0.238057	0.909544
Parg	3.44658	0.743341	0.625036	1.18928	0.23433	0.909544
Pcnx3	12.315	0.407237	0.339621	1.19909	0.230492	0.909544
Peli1	2.87886	-0.756274	0.640568	-1.18063	0.23775	0.909544
Ppm1f	2.83353	-0.78441	0.661055	-1.1866	0.235384	0.909544
Ppp1r1a	5.30372	0.620887	0.517012	1.20092	0.229784	0.909544
Psat1	4.14338	0.664075	0.563778	1.1779	0.238836	0.909544
Ptpn21	8.26329	-0.457066	0.385033	-1.18708	0.235196	0.909544
Rai14	3.26223	0.803496	0.670367	1.19859	0.230687	0.909544
Rbfox3	6.69196	-0.499053	0.420405	-1.18708	0.235198	0.909544
Rims2	14.3038	0.361574	0.305317	1.18426	0.236311	0.909544
Sall2	12.448	0.401857	0.342132	1.17457	0.240167	0.909544
Satb1	4.36856	0.646445	0.548238	1.17913	0.238345	0.909544
Scamp5	38.669	-0.268092	0.223397	-1.20007	0.230112	0.909544
Sgsm1	5.98219	-0.52862	0.448087	-1.17973	0.238109	0.909544
Sh3rf1	4.42451	0.654649	0.557613	1.17402	0.240386	0.909544
Shank1	67.9516	0.194236	0.163596	1.18729	0.235113	0.909544
Slc25a22	18.048	0.329278	0.280383	1.17439	0.240241	0.909544
Slc39a3	8.24211	0.475567	0.397276	1.19707	0.23128	0.909544
Smg5	8.85534	-0.438259	0.368364	-1.18974	0.234147	0.909544
Smurf1	5.76358	0.582264	0.492475	1.18232	0.237078	0.909544
Stim2	3.72978	0.724209	0.604252	1.19852	0.230714	0.909544
Thra	31.4372	0.289924	0.242893	1.19363	0.232624	0.909544
Zfp346	3.13867	0.818995	0.682563	1.19988	0.230185	0.909544
Zfp358	5.66721	0.570792	0.485607	1.17542	0.239827	0.909544
Zfp618	3.28628	0.761551	0.648014	1.17521	0.239912	0.909544
Zfp865	5.15001	-0.562687	0.476444	-1.18102	0.237597	0.909544
Scarb2	12.3149	0.388528	0.331187	1.17314	0.24074	0.910263
Cacng7	25.0872	0.292924	0.250289	1.17034	0.241864	0.911457
Eif1b	2.73294	0.837585	0.715358	1.17086	0.241654	0.911457
Nalcn	18.4536	0.317844	0.271684	1.16991	0.242039	0.911457
Ntrk2	15.5132	-0.341234	0.291523	-1.17052	0.241791	0.911457
Tsc22d1	41.2027	0.237806	0.203214	1.17023	0.24191	0.911457
Ube4a	11.2329	0.406251	0.346776	1.17151	0.241395	0.911457
Fndc5	6.52482	0.533767	0.457264	1.16731	0.243087	0.911973
Mcc	2.6564	0.868665	0.744124	1.16737	0.243062	0.911973
Nav3	7.41397	-0.470325	0.403118	-1.16672	0.243324	0.911973
Ptpn4	22.4062	0.298808	0.255777	1.16824	0.242711	0.911973
Rprd1a	3.50492	0.739984	0.633909	1.16733	0.243075	0.911973
Stx16	3.70868	0.703892	0.60213	1.169	0.242403	0.911973
Tmf1	4.91326	0.624684	0.535301	1.16698	0.24322	0.911973
Letmd1	2.73878	0.841427	0.721674	1.16594	0.243639	0.91254
A930017M01Rik	3.21901	-0.688024	0.596559	-1.15332	0.248779	0.91282
AI593442	22.1066	0.291528	0.257067	1.13405	0.256773	0.91282
Abce1	5.90269	-0.518507	0.447224	-1.15939	0.246297	0.91282
Adcy8	5.12069	0.591854	0.520783	1.13647	0.25576	0.91282
Ahcyl1	16.7191	-0.315684	0.275735	-1.14488	0.252258	0.91282
Ankrd52	19.4033	-0.304632	0.266599	-1.14266	0.25318	0.91282
Ap3b2	19.5202	0.319126	0.277023	1.15198	0.249328	0.91282
Arf3	38.1116	-0.251362	0.217269	-1.15691	0.247307	0.91282
Armcx1	5.47436	-0.520524	0.47657	-1.09223	0.274732	0.91282
Atp1b2	180.646	0.153535	0.13939	1.10148	0.270686	0.91282
Atp1b3	5.31538	-0.528556	0.470051	-1.12447	0.260815	0.91282
Atp5a1	27.9956	0.266951	0.236115	1.1306	0.258225	0.91282
Atxn2l	31.2447	0.252126	0.228566	1.10308	0.269992	0.91282
B3galt2	2.99863	1.4413	1.31403	1.09685	0.272706	0.91282
B3glct	3.24132	0.760937	0.665567	1.14329	0.252917	0.91282
Bsdc1	5.775	-0.515295	0.451082	-1.14235	0.253307	0.91282
Cacna1b	15.6959	-0.315249	0.286279	-1.1012	0.270812	0.91282
Cacna1d	11.4684	0.37305	0.340541	1.09546	0.273313	0.91282
Cadm1	31.2267	-0.240253	0.213259	-1.12658	0.259922	0.91282
Capn5	3.0875	0.756504	0.671822	1.12605	0.260145	0.91282
Caskin1	27.2864	0.266631	0.242121	1.10123	0.270796	0.91282
Cbarp	24.4517	-0.25817	0.234307	-1.10184	0.270529	0.91282
Ccdc50	4.88139	-0.553495	0.475194	-1.16478	0.244109	0.91282
Cdc37	6.20096	-0.467443	0.42659	-1.09577	0.273181	0.91282
Cdk13	8.04864	0.448441	0.41027	1.09304	0.274376	0.91282
Cdk5r1	14.968	0.336132	0.302188	1.11233	0.265998	0.91282
Cdr1os	82.709	0.182166	0.160587	1.13438	0.256637	0.91282
Cenpb	5.94487	0.522184	0.477319	1.09399	0.273958	0.91282
Cnbp	4.71816	0.590722	0.533876	1.10648	0.26852	0.91282
Cnot10	4.33125	0.629177	0.558996	1.12555	0.260357	0.91282
Csmd2	8.70898	0.467303	0.405334	1.15288	0.248959	0.91282
Csnk2a2	3.12936	-0.679753	0.593136	-1.14603	0.251781	0.91282
Ctdsp2	8.37009	0.449351	0.392696	1.14427	0.252511	0.91282
Cwc15	2.67786	0.79171	0.715098	1.10714	0.268236	0.91282
Dclk2	8.45358	0.456458	0.408664	1.11695	0.264015	0.91282
Def8	3.06282	0.74657	0.675196	1.10571	0.268853	0.91282
Dusp7	8.12294	-0.451601	0.395843	-1.14086	0.25393	0.91282
Dzip3	8.40802	-0.430322	0.390851	-1.10099	0.270903	0.91282
Elmo2	10.4813	0.407493	0.366628	1.11146	0.266369	0.91282
Elp5	6.19629	-0.500842	0.443943	-1.12817	0.25925	0.91282
Enah	19.6502	-0.28345	0.259459	-1.09246	0.274629	0.91282
Eno2	74.3374	-0.186177	0.162888	-1.14297	0.253049	0.91282
Exoc6b	4.77968	-0.561399	0.484687	-1.15827	0.246754	0.91282
Fam126b	12.1792	0.370998	0.327072	1.1343	0.256669	0.91282
Fam222a	3.18913	-0.671326	0.603015	-1.11328	0.265587	0.91282
Fbrs	8.81383	0.446455	0.396809	1.12511	0.260542	0.91282
Fbxo44	3.28995	0.704214	0.630794	1.11639	0.264254	0.91282
Fndc1	3.58838	0.739189	0.654321	1.1297	0.258601	0.91282
Fos	3.11595	-0.752512	0.660797	-1.13879	0.254789	0.91282
Fosl2	3.53546	-0.673418	0.609419	-1.10502	0.269153	0.91282
Gabrg3	10.3142	-0.384335	0.3477	-1.10537	0.269001	0.91282
Gcn1	10.6253	-0.421542	0.365699	-1.1527	0.249032	0.91282
Gdap1	5.52986	-0.513516	0.461121	-1.11363	0.26544	0.91282
Gemin5	2.87716	0.851879	0.749152	1.13712	0.255486	0.91282
Gnb5	16.9891	-0.313309	0.282828	-1.10777	0.267959	0.91282
Gpam	5.50737	0.598603	0.524129	1.14209	0.253416	0.91282
Gpm6b	17.5347	0.345666	0.302417	1.14301	0.253033	0.91282
Grid1	3.11494	-0.723264	0.636367	-1.13655	0.255725	0.91282
Grin2a	8.71161	-0.431653	0.372369	-1.15921	0.246372	0.91282
Grsf1	9.88286	-0.377751	0.342886	-1.10168	0.2706	0.91282
Gsk3a	13.1697	-0.388613	0.340027	-1.14289	0.253084	0.91282
H4f16	5.16965	0.56442	0.511137	1.10424	0.269488	0.91282
Hectd1	17.9984	0.32376	0.28913	1.11977	0.262811	0.91282
Hmg20a	12.0212	-0.342627	0.313656	-1.09237	0.274672	0.91282
Hnrnpa2b1	6.15142	0.513344	0.463738	1.10697	0.268307	0.91282
Insyn2b	5.42517	0.560635	0.507264	1.10521	0.269067	0.91282
Isl1	4.43112	-0.580091	0.52453	-1.10592	0.268759	0.91282
Itfg2	3.0994	0.736121	0.663785	1.10898	0.267441	0.91282
Jcad	3.02042	0.806208	0.718811	1.12159	0.262039	0.91282
Kbtbd7	6.61804	0.525221	0.456312	1.15101	0.249727	0.91282
Kcna5	6.53648	0.512438	0.461509	1.11035	0.266847	0.91282
Kctd20	6.30039	-0.498368	0.442773	-1.12556	0.260352	0.91282
Klf7	4.69754	-0.568043	0.503902	-1.12729	0.25962	0.91282
Kpna6	13.8814	-0.343474	0.302221	-1.1365	0.255748	0.91282
Ldhb	4.85967	0.623976	0.5675	1.09952	0.271542	0.91282
Ldlr	3.3115	-0.676519	0.591083	-1.14454	0.252399	0.91282
Lrrtm1	4.16304	-0.58904	0.537987	-1.0949	0.273562	0.91282
Macroh2a1	12.7614	0.379565	0.329612	1.15155	0.249505	0.91282
Map3k13	11.7901	0.375795	0.341957	1.09896	0.271787	0.91282
Marcksl1	8.83709	0.438037	0.396949	1.10351	0.269806	0.91282
Med15	8.44435	0.466976	0.404636	1.15406	0.248474	0.91282
Med25	7.4377	0.46453	0.416274	1.11593	0.264454	0.91282
Mia3	12.2152	-0.352902	0.311471	-1.13301	0.257208	0.91282
Mkln1	15.9922	0.335691	0.292137	1.14909	0.25052	0.91282
Mpdz	6.20395	0.528104	0.467646	1.12928	0.258779	0.91282
Mreg	3.08525	0.81078	0.733735	1.105	0.269158	0.91282
Mroh1	5.67689	-0.510477	0.466757	-1.09367	0.274101	0.91282
Mta2	8.23611	-0.467608	0.408361	-1.14508	0.252174	0.91282
Myo18a	11.5957	-0.389183	0.339203	-1.14735	0.251239	0.91282
Nap1l1	6.25078	0.514793	0.461342	1.11586	0.264482	0.91282
Ndrg3	33.8244	-0.235051	0.205546	-1.14355	0.252812	0.91282
Ndrg4	87.2393	-0.184782	0.164647	-1.1223	0.261736	0.91282
Ndufv2	4.35983	0.62133	0.544956	1.14015	0.254225	0.91282
Nebl	10.5425	-0.377757	0.341165	-1.10726	0.268183	0.91282
Nefl	19.5884	-0.330747	0.30222	-1.09439	0.273783	0.91282
Nt5c2	7.5572	-0.45288	0.399225	-1.1344	0.256627	0.91282
Numb	4.21182	-0.61966	0.536324	-1.15538	0.247933	0.91282
Paqr9	4.49207	0.613194	0.544077	1.12703	0.259728	0.91282
Pcdhb18	3.90827	0.685414	0.608179	1.12699	0.259745	0.91282
Pdcd6ip	12.2202	-0.357184	0.321743	-1.11015	0.266933	0.91282
Phlpp1	20.1518	0.293683	0.267729	1.09694	0.272666	0.91282
Phrf1	9.29538	0.438558	0.383706	1.14295	0.253057	0.91282
Pik3ca	12.1761	0.386118	0.332401	1.1616	0.245397	0.91282
Pip5k1b	3.2243	-0.693486	0.620944	-1.11683	0.264068	0.91282
Pip5k1c	41.8882	0.226119	0.20284	1.11476	0.264952	0.91282
Pla2g6	2.95256	0.816416	0.708856	1.15174	0.249429	0.91282
Plxnb2	10.2192	0.443291	0.385287	1.15055	0.249919	0.91282
Pnck	4.8292	-0.584325	0.524085	-1.11494	0.264875	0.91282
Pphln1	4.06482	0.636646	0.570158	1.11661	0.264159	0.91282
Ppm1e	21.6009	0.28846	0.254789	1.13215	0.25757	0.91282
Ppp3r1	15.1281	-0.320746	0.283524	-1.13129	0.257935	0.91282
Prkaa2	6.91942	-0.459021	0.414071	-1.10856	0.267621	0.91282
Prkcb	19.9587	0.299093	0.26033	1.1489	0.250597	0.91282
Prpf4b	5.48248	0.560068	0.499314	1.12167	0.262001	0.91282
Prr12	37.1744	0.237977	0.217307	1.09512	0.273464	0.91282
Psmc4	4.24753	0.699506	0.609377	1.1479	0.251008	0.91282
Pspc1	2.92874	-0.715798	0.628654	-1.13862	0.254862	0.91282
Ptpn9	3.17212	-0.683849	0.614242	-1.11332	0.26557	0.91282
Pxk	3.56897	-0.637985	0.562066	-1.13507	0.256345	0.91282
Rab6a	20.0342	-0.285749	0.256406	-1.11444	0.265092	0.91282
Ralgapb	16.4511	0.312901	0.283214	1.10482	0.269236	0.91282
Rgs7	5.30659	-0.526347	0.463104	-1.13656	0.255721	0.91282
Rlim	7.94564	-0.439109	0.383052	-1.14634	0.251654	0.91282
Rmc1	2.71881	0.818052	0.73047	1.1199	0.262757	0.91282
Rnf11	9.45788	0.421107	0.374872	1.12334	0.261295	0.91282
Rnf217	3.306	0.720768	0.635316	1.1345	0.256584	0.91282
Robo1	9.48498	0.417991	0.377772	1.10647	0.268525	0.91282
Rpl8	7.07712	0.520131	0.460787	1.12879	0.258988	0.91282
Rskr	3.79454	0.715743	0.633529	1.12977	0.258572	0.91282
Sbk1	23.6899	0.29167	0.253715	1.1496	0.250309	0.91282
Scg3	19.3447	0.289783	0.264901	1.09393	0.273987	0.91282
Scn2a	7.65672	-0.451948	0.391924	-1.15315	0.248848	0.91282
Sec14l1	30.062	0.277613	0.243428	1.14043	0.254107	0.91282
Septin6	3.72251	0.666833	0.606637	1.09923	0.271668	0.91282
Serinc3	16.7199	0.317899	0.288397	1.10229	0.270333	0.91282
Setbp1	5.8077	0.590344	0.512918	1.15095	0.249752	0.91282
Sf1	34.3267	-0.238785	0.205591	-1.16146	0.245455	0.91282
Sf3b3	14.0833	0.354584	0.319224	1.11077	0.266667	0.91282
Sik3	27.4521	-0.259178	0.228716	-1.13319	0.257134	0.91282
Sike1	5.1199	0.583871	0.514523	1.13478	0.256467	0.91282
Six6	8.2155	0.474636	0.408262	1.16258	0.245001	0.91282
Slc11a2	3.45211	-0.664609	0.574512	-1.15682	0.247345	0.91282
Slc25a36	3.4756	0.750663	0.68277	1.09944	0.271577	0.91282
Slc30a4	3.55647	-0.699596	0.603619	-1.159	0.246455	0.91282
Slc36a4	5.6474	-0.522156	0.46863	-1.11422	0.265185	0.91282
Slc38a1	34.0845	0.252379	0.217335	1.16124	0.245543	0.91282
Slc9a6	5.96912	0.552416	0.488407	1.13106	0.258031	0.91282
Slitrk2	11.9281	0.399635	0.345132	1.15792	0.246898	0.91282
Slk	3.08784	0.747993	0.679002	1.10161	0.270633	0.91282
Smpd3	8.88625	-0.42059	0.369195	-1.13921	0.254616	0.91282
Snx3	7.20275	0.500472	0.43938	1.13904	0.254685	0.91282
Sos1	6.29087	0.506423	0.463553	1.09248	0.274621	0.91282
Spats2	6.50966	-0.464252	0.424063	-1.09477	0.273617	0.91282
Spock3	7.8015	0.488331	0.425562	1.1475	0.251176	0.91282
Srr	3.70577	0.661554	0.593764	1.11417	0.265207	0.91282
Ssc5d	5.46577	0.580833	0.518175	1.12092	0.262322	0.91282
Stag2	7.37251	-0.48453	0.419807	-1.15417	0.248429	0.91282
Stat5b	8.8738	-0.414296	0.366125	-1.13157	0.257816	0.91282
Stau1	8.06731	0.449633	0.411237	1.09337	0.274233	0.91282
Suds3	6.80868	-0.52955	0.458025	-1.15616	0.247616	0.91282
Surf4	6.25016	0.533725	0.462715	1.15346	0.24872	0.91282
Sybu	7.37554	-0.455061	0.40211	-1.13168	0.257768	0.91282
Syn2	10.5207	-0.403666	0.364148	-1.10852	0.267636	0.91282
Synj1	39.9668	-0.235412	0.203401	-1.15738	0.247118	0.91282
Syt13	14.0982	0.354176	0.320609	1.1047	0.269291	0.91282
Syt4	14.4727	0.333496	0.302404	1.10281	0.270108	0.91282
Tank	3.07686	-0.678867	0.616349	-1.10143	0.270708	0.91282
Thap12	5.14148	-0.547267	0.473808	-1.15504	0.248075	0.91282
Tox3	6.6007	0.531607	0.466339	1.13996	0.254303	0.91282
Trpm3	26.8061	0.293989	0.259661	1.13221	0.257548	0.91282
Ttpal	4.70416	-0.578775	0.504372	-1.14751	0.251169	0.91282
U2af2	4.26734	0.619945	0.558036	1.11094	0.266593	0.91282
Ube2ql1	8.04885	0.455157	0.410772	1.10805	0.267839	0.91282
Ufd1	3.89062	0.652231	0.592304	1.10118	0.270819	0.91282
Unc5a	6.32501	-0.520417	0.458787	-1.13433	0.256656	0.91282
Usp12	4.55016	-0.603381	0.522376	-1.15507	0.248061	0.91282
Usp14	7.24891	-0.453483	0.403523	-1.12381	0.261094	0.91282
Usp9x	35.3134	-0.227368	0.198181	-1.14727	0.251269	0.91282
Wdr17	9.24092	-0.432872	0.383871	-1.12765	0.259468	0.91282
Wipi1	4.49503	-0.57571	0.517706	-1.11204	0.266121	0.91282
Xrn1	5.19394	0.584867	0.510709	1.14521	0.252124	0.91282
Zc4h2	3.10762	0.765478	0.670739	1.14125	0.253768	0.91282
Zfp316	3.95237	-0.659687	0.584193	-1.12923	0.258802	0.91282
Zfp445	5.13843	-0.534822	0.47003	-1.13785	0.255184	0.91282
Zfp592	6.56128	0.504421	0.460769	1.09474	0.273632	0.91282
Zfp800	3.83501	-0.652147	0.564628	-1.155	0.24809	0.91282
Zfp804a	11.0104	0.394343	0.360297	1.09449	0.273739	0.91282
Zfyve1	6.16445	-0.766592	0.699401	-1.09607	0.273048	0.91282
Zswim4	5.66529	-0.504731	0.450327	-1.12081	0.262369	0.91282
Amfr	11.3484	0.376317	0.344742	1.09159	0.275014	0.91321
Golt1b	3.34794	0.717566	0.658148	1.09028	0.275589	0.914575
Lman1	8.40343	-0.416032	0.382036	-1.08899	0.27616	0.915923
Abl1	7.71468	0.452436	0.41809	1.08215	0.279187	0.916031
Amph	22.451	0.270868	0.250268	1.08231	0.279114	0.916031
Arhgap24	5.70009	0.545862	0.504912	1.0811	0.279651	0.916031
Cabp5	7.77483	0.776943	0.717676	1.08258	0.278994	0.916031
Caskin2	2.86343	-0.710049	0.654186	-1.08539	0.277748	0.916031
Cdc73	7.58308	-0.427821	0.393476	-1.08729	0.27691	0.916031
Elfn1	5.17797	-0.520825	0.48032	-1.08433	0.278219	0.916031
Iws1	4.44637	0.629152	0.58121	1.08249	0.279036	0.916031
Maged1	67.7797	-0.173047	0.159294	-1.08634	0.277329	0.916031
Mllt11	16.5075	-0.30642	0.283128	-1.08227	0.279135	0.916031
Nin	4.16411	-0.588774	0.541835	-1.08663	0.277201	0.916031
Pprc1	5.00366	0.576612	0.530933	1.08603	0.277464	0.916031
Rnd3	2.8954	0.746073	0.689133	1.08263	0.278975	0.916031
Samd12	4.35764	-0.561447	0.519119	-1.08154	0.279458	0.916031
Smad3	3.37147	0.688631	0.636854	1.0813	0.279564	0.916031
Tagln3	12.4663	-0.350903	0.323384	-1.0851	0.277878	0.916031
Trim2	15.7505	-0.300263	0.277655	-1.08143	0.279507	0.916031
Usp46	4.16411	0.633713	0.583386	1.08627	0.277361	0.916031
Vps45	3.56358	-0.631369	0.581983	-1.08486	0.277984	0.916031
Ythdc1	7.59392	-0.474039	0.436579	-1.0858	0.277566	0.916031
Zfp236	9.59717	0.405093	0.373473	1.08467	0.27807	0.916031
Bmp3	4.08034	0.622849	0.576781	1.07987	0.2802	0.916214
Cpne8	2.68377	0.783559	0.725367	1.08022	0.280042	0.916214
Sox5	4.09172	-0.573988	0.531536	-1.07987	0.280201	0.916214
Pde4a	10.4642	0.380858	0.353064	1.07872	0.280712	0.917345
Eloa	6.52862	-0.451627	0.41883	-1.0783	0.280898	0.917413
Ctps2	4.34869	-0.564274	0.524016	-1.07683	0.281557	0.919027
Megf8	17.1797	0.317246	0.294823	1.07605	0.281903	0.919076
Rbm14	6.33515	0.500607	0.465174	1.07617	0.281851	0.919076
Nectin1	37.9072	0.227015	0.211109	1.07535	0.28222	0.919237
Rlbp1	47.2847	0.23531	0.218851	1.07521	0.282283	0.919237
Arid1a	57.5823	-0.177821	0.165759	-1.07277	0.283376	0.920015
Cemip	3.65762	0.662632	0.617863	1.07246	0.283514	0.920015
Dlc1	9.20243	-0.399928	0.372435	-1.07382	0.282904	0.920015
Grn	8.06237	-0.411611	0.383407	-1.07356	0.283019	0.920015
Marchf4	8.09622	0.435308	0.405605	1.07323	0.283167	0.920015
Rab35	5.762	0.517101	0.481932	1.07298	0.283282	0.920015
Arl14ep	3.63189	-0.607296	0.571363	-1.06289	0.287832	0.920135
Atf7ip	35.0076	0.226593	0.21169	1.0704	0.284441	0.920135
Ccni	5.50307	0.517843	0.49003	1.05676	0.290623	0.920135
Col23a1	10.1627	0.382477	0.360276	1.06162	0.288408	0.920135
Dars	3.3497	0.674223	0.637293	1.05795	0.290079	0.920135
Efhd2	2.94404	0.76941	0.721906	1.0658	0.286512	0.920135
Efnb1	4.01333	-0.577731	0.546232	-1.05767	0.290208	0.920135
Efnb3	9.53525	-0.381486	0.359976	-1.05975	0.289256	0.920135
Fbh1	4.33507	-0.570839	0.533064	-1.07086	0.284231	0.920135
Gab2	4.04496	0.619113	0.583198	1.06158	0.288425	0.920135
Gnai1	6.4517	-0.454899	0.426036	-1.06775	0.285635	0.920135
Gns	18.0989	0.290022	0.273982	1.05854	0.289807	0.920135
Grik5	17.5603	-0.285212	0.267694	-1.06544	0.286676	0.920135
Hnrnpa0	7.27372	-0.454179	0.425675	-1.06696	0.285988	0.920135
Lingo3	9.20378	0.415139	0.387625	1.07098	0.284178	0.920135
Map4k5	3.5736	-0.606059	0.572932	-1.05782	0.290138	0.920135
Mapk3	11.8127	0.356143	0.332977	1.06957	0.284812	0.920135
Pfkm	12.4909	0.367751	0.343178	1.0716	0.283898	0.920135
Pik3c3	3.91648	0.618919	0.582489	1.06254	0.28799	0.920135
Plekha5	6.906	0.47672	0.450715	1.0577	0.290194	0.920135
Plppr3	4.19784	-0.550622	0.520996	-1.05686	0.290574	0.920135
Prkar1b	29.2837	-0.227918	0.215415	-1.05804	0.290036	0.920135
Ptch1	20.6879	0.2909	0.272586	1.06719	0.285888	0.920135
Pygo2	8.13669	0.436267	0.409488	1.0654	0.286696	0.920135
Rabgap1l	10.7942	0.389725	0.368483	1.05765	0.290217	0.920135
Rcn2	5.16951	0.545466	0.515676	1.05777	0.290161	0.920135
Rny1	117.698	-0.482639	0.456454	-1.05736	0.290345	0.920135
Rtl5	4.21427	0.592478	0.556746	1.06418	0.287248	0.920135
Sec24b	12.6734	0.362926	0.342151	1.06072	0.288818	0.920135
Sesn3	34.9966	0.230462	0.215648	1.0687	0.285207	0.920135
Six3os1	13.0259	-0.33177	0.309952	-1.07039	0.284443	0.920135
Slc8a1	45.6273	0.217421	0.20397	1.06595	0.286448	0.920135
Smim7	2.75835	0.754816	0.712222	1.0598	0.289234	0.920135
Snrnp70	7.62967	0.457098	0.427163	1.07008	0.284584	0.920135
Tanc2	27.8825	-0.23896	0.224516	-1.06434	0.287177	0.920135
Tcf25	38.5023	-0.219045	0.20511	-1.06794	0.285547	0.920135
Tgfb3	9.60576	-0.399329	0.377604	-1.05753	0.290268	0.920135
Tle3	15.3382	0.330751	0.311845	1.06063	0.288859	0.920135
Tmem209	3.84587	-0.595255	0.562471	-1.05828	0.289926	0.920135
Trim66	5.09797	-0.507677	0.480452	-1.05666	0.290665	0.920135
Ubr5	23.2393	0.25958	0.243758	1.06491	0.286916	0.920135
Usp47	10.7621	0.365924	0.345686	1.05854	0.289808	0.920135
Vash1	3.58065	0.675482	0.635961	1.06214	0.28817	0.920135
Ncs1	13.4651	0.341404	0.323383	1.05573	0.291093	0.920966
Rnf44	16.5784	0.307508	0.291521	1.05484	0.291498	0.921724
Axin2	2.94907	0.717424	0.680426	1.05437	0.291712	0.921875
Bcap31	3.84431	-0.588906	0.558962	-1.05357	0.29208	0.92199
Micos10	3.04555	-0.632363	0.600029	-1.05389	0.291935	0.92199
Adamtsl1	3.69492	0.674556	0.641179	1.05206	0.292774	0.922978
Bcl11a	3.40482	0.668848	0.63722	1.04963	0.293886	0.922978
Dock9	7.75348	0.460137	0.43827	1.0499	0.293766	0.922978
Foxj3	6.87341	-0.459202	0.436321	-1.05244	0.292598	0.922978
Lrrc1	3.02585	0.70077	0.666981	1.05066	0.293415	0.922978
Rian	9.33748	-0.632442	0.60159	-1.05129	0.293128	0.922978
Zdhhc3	5.163	0.52645	0.501135	1.05052	0.293481	0.922978
Zfhx3	45.0223	0.217831	0.207277	1.05092	0.293295	0.922978
mt-Tm	27.4898	-0.587493	0.559507	-1.05002	0.293709	0.922978
Tbc1d14	4.71389	-0.520704	0.496686	-1.04836	0.294474	0.924304
Igsf8	12.9448	0.34456	0.329024	1.04722	0.294999	0.924907
Ube2e3	4.69707	0.561634	0.536128	1.04758	0.294834	0.924907
1110008P14Rik	3.50373	0.666846	0.637094	1.0467	0.295238	0.924932
Cdc27	4.84801	0.554028	0.529603	1.04612	0.295506	0.924932
Fam193a	16.342	-0.288018	0.275246	-1.0464	0.295376	0.924932
Arid4b	5.55552	0.508293	0.486352	1.04511	0.29597	0.925005
Dop1a	7.95219	0.433481	0.415104	1.04427	0.296361	0.925005
Fam161a	2.95695	-0.663672	0.635206	-1.04481	0.296109	0.925005
Taok1	28.3047	-0.246369	0.23586	-1.04456	0.296227	0.925005
Vps18	4.99792	0.578661	0.553987	1.04454	0.296236	0.925005
Gtf2a1	7.11194	-0.43155	0.413509	-1.04363	0.296657	0.925053
Myh14	5.23234	0.537416	0.515061	1.0434	0.296761	0.925053
Rtf1	4.80088	0.552621	0.52994	1.0428	0.297042	0.925053
Vps35l	3.68933	0.631699	0.605745	1.04285	0.297019	0.925053
Ankrd17	29.8247	-0.220727	0.213175	-1.03543	0.30047	0.925171
Apoe	30.4674	0.249496	0.239935	1.03985	0.298411	0.925171
Chd5	17.0669	0.290855	0.279411	1.04096	0.297895	0.925171
Crym	3.85419	0.657107	0.631788	1.04007	0.298305	0.925171
Fam117b	12.6992	0.354197	0.340345	1.0407	0.298014	0.925171
Fiz1	2.76466	-0.724447	0.699809	-1.03521	0.300572	0.925171
Golga7	2.81331	0.763735	0.73645	1.03705	0.299713	0.925171
Gtpbp2	4.43424	-0.52824	0.509548	-1.03668	0.299884	0.925171
Idh3g	5.07286	-0.487874	0.469886	-1.03828	0.299139	0.925171
Khdrbs3	11.0595	0.371952	0.35718	1.04136	0.29771	0.925171
Nceh1	2.90727	0.708082	0.679672	1.0418	0.297505	0.925171
Nyap1	7.3724	-0.428034	0.413435	-1.03531	0.300524	0.925171
Phf1	3.42203	0.684758	0.659136	1.03887	0.298864	0.925171
Ppp1r15b	10.637	-0.34823	0.335455	-1.03808	0.299231	0.925171
Pptc7	4.0126	-0.563767	0.544273	-1.03582	0.300288	0.925171
Rab40c	3.742	-0.561923	0.54268	-1.03546	0.300455	0.925171
Rnf20	3.6117	0.627016	0.60433	1.03754	0.299485	0.925171
Rnf25	3.95019	-0.58254	0.561778	-1.03696	0.299755	0.925171
Secisbp2l	23.0634	-0.243836	0.235524	-1.03529	0.300534	0.925171
Sirpa	22.53	0.258434	0.24958	1.03547	0.300448	0.925171
Ubald1	7.07041	-0.445371	0.42884	-1.03855	0.299015	0.925171
6030458C11Rik	3.29494	-0.610297	0.59031	-1.03386	0.301203	0.92532
8030462N17Rik	5.55104	0.522847	0.506827	1.03161	0.302256	0.92532
Cdc34	3.24112	0.688503	0.667286	1.0318	0.302167	0.92532
Dynll2	22.7104	-0.267327	0.258699	-1.03335	0.30144	0.92532
Eif4b	15.755	-0.29545	0.285792	-1.03379	0.301233	0.92532
Elk1	5.39463	0.530911	0.515521	1.02985	0.303079	0.92532
Errfi1	3.7435	0.631609	0.614782	1.02737	0.304247	0.92532
Herpud2	7.76166	0.444925	0.432553	1.0286	0.303667	0.92532
Hif1an	6.78441	-0.456868	0.444273	-1.02835	0.303785	0.92532
Mxd1	9.94464	0.378076	0.36799	1.02741	0.304228	0.92532
Nmt2	3.72041	-0.615344	0.5992	-1.02694	0.304447	0.92532
Ppm1d	3.21481	0.680502	0.661331	1.02899	0.303485	0.92532
Rab11a	6.62809	-0.425326	0.412788	-1.03037	0.302835	0.92532
Rab12	4.03713	-0.56441	0.549205	-1.02769	0.304098	0.92532
Ranbp6	3.64085	-0.582287	0.56621	-1.02839	0.303764	0.92532
Rps6ka2	14.6186	0.340482	0.329496	1.03334	0.301444	0.92532
Specc1	6.54539	-0.45591	0.443942	-1.02696	0.304441	0.92532
Sult4a1	7.20008	-0.417794	0.405844	-1.02944	0.303271	0.92532
Trpc1	2.98691	0.69019	0.669846	1.03037	0.302835	0.92532
Vax2os	2.96909	-1.07552	1.04201	-1.03216	0.301999	0.92532
Wasf2	4.02637	-0.571381	0.554004	-1.03137	0.30237	0.92532
Zfp608	6.3723	0.491476	0.475935	1.03265	0.301765	0.92532
Zkscan8	6.84708	-0.435751	0.423368	-1.02925	0.303363	0.92532
Ndufa8	3.11554	0.683716	0.666355	1.02605	0.304866	0.926088
Ubap1	4.58105	-0.536646	0.523375	-1.02536	0.305195	0.92658
Cnnm2	4.17293	0.588463	0.574222	1.0248	0.305458	0.926871
1810013L24Rik	8.71627	0.392883	0.383699	1.02394	0.305865	0.927138
Bbx	9.0245	-0.373703	0.366489	-1.01968	0.307879	0.927138
ENSMUSG00000118642	12.2647	0.395412	0.386927	1.02193	0.306815	0.927138
Gdap1l1	4.39347	-0.518886	0.50754	-1.02235	0.306613	0.927138
Nfix	31.2765	0.220403	0.215497	1.02276	0.306419	0.927138
Pank3	6.37877	-0.449612	0.440068	-1.02169	0.306928	0.927138
Pid1	3.59227	0.660221	0.645662	1.02255	0.306522	0.927138
Rasgrp1	7.41637	0.447914	0.438878	1.02059	0.307449	0.927138
Rhobtb2	9.69137	0.375768	0.367218	1.02328	0.306174	0.927138
Slc4a4	3.05205	0.721004	0.706971	1.01985	0.307799	0.927138
Spred2	4.03825	-0.554194	0.543276	-1.0201	0.307683	0.927138
St6gal2	10.1497	0.385516	0.377655	1.02082	0.307342	0.927138
Taf2	4.31661	0.573667	0.561836	1.02106	0.307227	0.927138
Ubxn2b	3.20488	0.675425	0.661611	1.02088	0.307312	0.927138
Abhd6	3.68665	-0.607373	0.596139	-1.01884	0.308277	0.927343
Cert1	6.96926	0.447244	0.439088	1.01858	0.308404	0.927343
Fgd1	3.47031	0.694155	0.682026	1.01778	0.308781	0.927343
Strip2	4.57105	0.585893	0.575264	1.01848	0.308451	0.927343
Zfp180	4.84798	-0.510451	0.501442	-1.01797	0.308694	0.927343
Smc1a	7.04116	0.449835	0.442657	1.01621	0.309527	0.929082
Gpm6a	28.7127	0.241966	0.238297	1.0154	0.309915	0.929245
Kcnj2	2.9679	-0.697739	0.687	-1.01563	0.309805	0.929245
Celf1	18.3568	-0.273315	0.269298	-1.01492	0.310144	0.929431
Kif1c	2.92154	-0.641207	0.632422	-1.01389	0.310635	0.929968
Qsox1	2.99467	-0.642208	0.63344	-1.01384	0.310658	0.929968
Adgrv1	9.11071	-0.379834	0.376287	-1.00943	0.31277	0.93069
Ahr	5.41346	-0.491293	0.486324	-1.01022	0.312391	0.93069
Dalrd3	3.15268	-0.609823	0.604717	-1.00844	0.313242	0.93069
Gga3	5.36649	-0.473625	0.469333	-1.00914	0.312905	0.93069
Gpsm2	2.89721	-0.701279	0.693377	-1.0114	0.311826	0.93069
Jak2	2.89572	-0.654411	0.646848	-1.01169	0.311685	0.93069
Noc2l	3.02578	0.679323	0.670793	1.01272	0.311195	0.93069
Per1	13.1172	0.323233	0.319955	1.01025	0.312377	0.93069
Rnh1	2.78617	-0.720943	0.713654	-1.01021	0.312393	0.93069
Sec22c	5.05092	-0.502587	0.497485	-1.01026	0.312373	0.93069
Spry2	2.67682	0.743209	0.73634	1.00933	0.312817	0.93069
Srrm2	130.541	0.130373	0.129216	1.00895	0.312998	0.93069
Tcp11l1	10.5016	0.370955	0.366671	1.01168	0.311689	0.93069
Zfp326	2.94264	-0.619885	0.614576	-1.00864	0.313148	0.93069
9330159F19Rik	3.75996	-0.5767	0.584998	-0.985814	0.324224	0.931118
Adap1	3.94616	-0.539437	0.538026	-1.00262	0.316043	0.931118
Ankib1	4.52661	-0.512021	0.517588	-0.989244	0.322544	0.931118
Arfip2	4.27754	0.572225	0.571195	1.0018	0.316438	0.931118
Atg2b	18.5693	-0.263731	0.263597	-1.00051	0.317065	0.931118
Atp2a2	36.7487	0.211497	0.214129	0.987712	0.323294	0.931118
Azi2	3.41689	-0.585227	0.591633	-0.989174	0.322578	0.931118
Cant1	4.64092	0.516348	0.526122	0.981422	0.326385	0.931118
Capzb	10.9285	-0.345374	0.343182	-1.00639	0.314229	0.931118
Ccdc126	3.43362	-0.602612	0.598675	-1.00658	0.314138	0.931118
Cog5	3.49508	0.633268	0.630845	1.00384	0.315456	0.931118
Cramp1l	6.49563	-0.428782	0.436812	-0.981618	0.326288	0.931118
Crocc	4.0925	0.596924	0.59578	1.00192	0.316382	0.931118
Ctbp1	8.45925	0.391911	0.399011	0.982206	0.325998	0.931118
Dlgap1	32.3603	0.247097	0.250976	0.984542	0.324849	0.931118
Drd1	5.96691	0.494262	0.498153	0.992189	0.321105	0.931118
Eif4a2	18.4872	0.280613	0.285246	0.983758	0.325235	0.931118
Endod1	4.57544	-0.500642	0.498303	-1.00469	0.315044	0.931118
Exd2	4.17008	0.575011	0.577563	0.995581	0.319454	0.931118
Fkbp1a	12.0267	-0.340852	0.343855	-0.991267	0.321555	0.931118
Gm37124	3.07924	-0.615616	0.624359	-0.985997	0.324135	0.931118
Gpbp1	3.06605	-0.619557	0.624971	-0.991337	0.321521	0.931118
Gprc5b	6.77167	0.449869	0.452979	0.993133	0.320645	0.931118
Iglon5	21.6579	0.251891	0.256432	0.982292	0.325956	0.931118
Insr	14.7278	0.298942	0.302901	0.98693	0.323677	0.931118
Ip6k1	12.0003	-0.320477	0.318634	-1.00578	0.314519	0.931118
Jarid2	9.79255	0.370155	0.376014	0.984417	0.324911	0.931118
Kat7	8.17801	0.411104	0.415255	0.990005	0.322172	0.931118
Kdm5b	27.5506	0.226711	0.229109	0.989535	0.322402	0.931118
Klf13	10.7639	-0.343513	0.344052	-0.998433	0.31807	0.931118
Lig3	3.2042	0.64811	0.645409	1.00419	0.315289	0.931118
Lonrf2	36.2918	-0.196235	0.19529	-1.00484	0.314975	0.931118
Lrba	20.9822	0.25527	0.254941	1.00129	0.316686	0.931118
Macf1	44.6551	-0.185577	0.188494	-0.984528	0.324856	0.931118
Mark2	11.3951	0.331767	0.337931	0.981758	0.326219	0.931118
Mcoln1	7.19029	0.435542	0.438043	0.994291	0.320081	0.931118
Micu1	13.879	0.336073	0.340187	0.987907	0.323198	0.931118
Midn	12.3636	0.372959	0.379369	0.983104	0.325556	0.931118
Mtss2	44.396	0.201401	0.200509	1.00445	0.315162	0.931118
Naa25	3.25956	0.630047	0.637749	0.987923	0.32319	0.931118
Nckipsd	4.98171	-0.495619	0.495495	-1.00025	0.317189	0.931118
Ncoa2	31.9364	0.21348	0.215477	0.990732	0.321816	0.931118
Ndrg2	14.7071	0.320002	0.32479	0.985259	0.324497	0.931118
Neu1	2.8328	0.722225	0.717648	1.00638	0.314233	0.931118
Nptx2	6.48443	0.450541	0.450348	1.00043	0.317103	0.931118
Nr1d2	4.62612	0.551703	0.559809	0.98552	0.324369	0.931118
Nrip1	17.7289	0.276837	0.277115	0.998998	0.317796	0.931118
Pcare	12.3022	-0.36313	0.369049	-0.983962	0.325134	0.931118
Pcdhb7	2.8896	-0.670851	0.67337	-0.996259	0.319124	0.931118
Pcmt1	4.12636	0.596421	0.604651	0.98639	0.323942	0.931118
Pink1	21.603	-0.269649	0.268825	-1.00306	0.315831	0.931118
Pip5k1a	5.00824	0.521752	0.521877	0.999761	0.317426	0.931118
Prune1	3.26639	0.651536	0.659615	0.987753	0.323274	0.931118
Ptdss1	3.44108	0.622101	0.627473	0.991438	0.321472	0.931118
Pwwp2b	3.57293	-0.579945	0.584696	-0.991875	0.321259	0.931118
Qars	3.40808	-0.566331	0.567768	-0.997468	0.318537	0.931118
Rasgef1b	9.86641	0.371257	0.373533	0.993905	0.320269	0.931118
Raver2	3.42562	0.65668	0.653969	1.00415	0.315308	0.931118
Rpl14	2.71119	0.722049	0.721827	1.00031	0.317162	0.931118
Sarm1	11.4912	0.34043	0.343178	0.991993	0.321201	0.931118
Sipa1l2	9.25487	-0.351879	0.358528	-0.981454	0.326369	0.931118
Slc1a2	32.997	-0.231864	0.233639	-0.992403	0.321001	0.931118
Slc2a13	10.1286	-0.350929	0.357615	-0.981302	0.326444	0.931118
Slitrk3	4.43031	0.561987	0.566782	0.991541	0.321422	0.931118
Specc1l	4.56661	0.527401	0.527844	0.999161	0.317717	0.931118
St8sia3	9.50627	-0.368683	0.372151	-0.990683	0.32184	0.931118
Tmem35a	4.52376	-0.50824	0.512947	-0.990823	0.321772	0.931118
Tusc3	7.85367	-0.404864	0.40544	-0.99858	0.317998	0.931118
Uhrf1bp1	5.12762	0.511825	0.51944	0.985341	0.324457	0.931118
Usp10	9.68391	0.370275	0.37711	0.981874	0.326162	0.931118
Usp31	10.3815	-0.342085	0.347359	-0.984819	0.324713	0.931118
Uty	3.18095	-0.622552	0.625026	-0.996042	0.31923	0.931118
Vim	5.01283	0.522644	0.523921	0.997563	0.318491	0.931118
Vps13c	18.5554	0.272229	0.277042	0.982627	0.325791	0.931118
Vps39	5.38895	0.51238	0.508452	1.00773	0.313586	0.931118
Zfp423	7.33351	0.438012	0.436024	1.00456	0.315109	0.931118
Zfp598	2.75757	0.732642	0.73377	0.998463	0.318055	0.931118
Znrf1	7.69919	0.414444	0.417155	0.993502	0.320465	0.931118
Ube2e2	3.43298	-0.556137	0.566942	-0.980941	0.326622	0.931149
Ankrd28	2.77862	0.697719	0.716757	0.973438	0.330336	0.931764
Ankrd6	2.91254	-0.622367	0.636389	-0.977966	0.328091	0.931764
Apc2	32.6835	0.200871	0.207663	0.967291	0.333398	0.931764
B3gat3	6.17669	-0.421321	0.432877	-0.973303	0.330403	0.931764
Bahd1	4.3572	0.561983	0.579781	0.969303	0.332394	0.931764
Baiap2	3.2387	-0.608125	0.624401	-0.973935	0.330089	0.931764
Camk2b	16.6678	0.27699	0.286534	0.966691	0.333699	0.931764
Cops6	2.80582	0.693472	0.716921	0.967292	0.333398	0.931764
Cry2	21.3795	0.249034	0.256655	0.970306	0.331894	0.931764
Ctif	12.9389	-0.332242	0.342548	-0.969914	0.332089	0.931764
Cuta	6.66681	-0.413884	0.425124	-0.97356	0.330275	0.931764
Dctn6	2.6733	0.703894	0.727402	0.967682	0.333203	0.931764
Ddhd2	6.92102	-0.396547	0.409277	-0.968895	0.332598	0.931764
Dlat	7.89861	-0.378679	0.390165	-0.970561	0.331767	0.931764
Dnm3	65.1589	0.210615	0.217576	0.968005	0.333042	0.931764
Eif3b	3.12832	0.631177	0.645877	0.97724	0.32845	0.931764
Furin	7.06363	0.418728	0.427886	0.978596	0.32778	0.931764
Gfm1	5.06391	-0.534018	0.544911	-0.98001	0.327081	0.931764
Gm37298	3.18678	-0.626405	0.646344	-0.96915	0.33247	0.931764
Gnai2	31.1598	0.230367	0.235533	0.978068	0.328041	0.931764
Grk6	3.30794	-0.600191	0.615718	-0.974782	0.329668	0.931764
Gtf2ird2	3.33791	-0.58459	0.600702	-0.973179	0.330464	0.931764
Itsn2	5.23324	-0.471833	0.484942	-0.972969	0.330569	0.931764
Ivns1abp	8.16109	-0.368185	0.378923	-0.971662	0.331219	0.931764
Limk2	5.54478	-0.456708	0.469521	-0.972711	0.330697	0.931764
Nelfa	4.11852	0.590089	0.605079	0.975226	0.329448	0.931764
Pdcd4	8.21818	-0.377615	0.388376	-0.972292	0.330905	0.931764
Pdpk1	20.0551	-0.256017	0.262302	-0.976037	0.329046	0.931764
Pdrg1	2.81063	-0.662324	0.683044	-0.969665	0.332214	0.931764
Ppp2r2a	2.77155	0.693734	0.713305	0.972562	0.330771	0.931764
Rab21	2.95304	0.65434	0.674118	0.970661	0.331717	0.931764
Rapgef1	14.9942	0.292603	0.301649	0.970011	0.332041	0.931764
Rb1cc1	8.22147	-0.375715	0.387769	-0.968917	0.332587	0.931764
Rgmb	8.91793	0.374641	0.387114	0.967779	0.333155	0.931764
Sec22b	3.51522	0.610778	0.626215	0.975349	0.329387	0.931764
Slc35b4	5.88264	-0.432768	0.445988	-0.970358	0.331868	0.931764
Snca	2.77706	-0.652973	0.673627	-0.969339	0.332376	0.931764
Sorbs3	3.11632	-0.60046	0.617486	-0.972426	0.330839	0.931764
Tmed7	9.08941	-0.362471	0.372317	-0.973556	0.330277	0.931764
Ube2o	14.3646	-0.28772	0.296265	-0.971156	0.33147	0.931764
Ulk1	24.6026	0.227976	0.235836	0.966675	0.333706	0.931764
Zcchc18	8.93092	-0.353237	0.365611	-0.966156	0.333966	0.932022
Chn1	22.6542	0.244285	0.253281	0.964481	0.334805	0.932598
Ebna1bp2	3.9405	-0.529095	0.548593	-0.964459	0.334816	0.932598
Kat2a	4.58	-0.481277	0.498829	-0.964813	0.334639	0.932598
Kbtbd2	6.74791	-0.412016	0.427223	-0.964405	0.334843	0.932598
BC029722	5.36752	0.485329	0.503615	0.96369	0.335201	0.932661
Cadm2	23.5047	-0.233926	0.242723	-0.963758	0.335167	0.932661
[truncated: 16,416 more rows]
