# Supplementary material for: Light-Seq: light-directed in situ barcoding of biomolecules in fixed cells and tissues for spatially indexed sequencing
Source: Nat Methods. 2022 Oct 10;19(11):1393–402. doi: 10.1038/s41592-022-01604-1 (PMC9636025; doi:10.1038/s41592-022-01604-1)
Supplement: Source Data Extended Data Fig. 2 — The gene mappings and counts for human–mouse cell mixing experiment replicates. [file 41592_2022_1604_MOESM7_ESM.xlsx]

## Sheet: Human (Extended Data Figure 2C)
gene_id	gene_name	gene_type	Human 1	Human 2	Human 3	meanTPM	stdTPM
ENSG00000223972.5	DDX11L1	transcribed_unprocessed_pseudogene	0	0	0	0	0
ENSG00000227232.5	WASH7P	unprocessed_pseudogene	0	0	0	0	0
ENSG00000278267.1	MIR6859-1	miRNA	0	0	0	0	0
ENSG00000243485.5	MIR1302-2HG	lncRNA	0	0	0	0	0
ENSG00000284332.1	MIR1302-2	miRNA	0	0	0	0	0
ENSG00000237613.2	FAM138A	lncRNA	0	0	0	0	0
ENSG00000268020.3	OR4G4P	unprocessed_pseudogene	0	0	0	0	0
ENSG00000240361.2	OR4G11P	transcribed_unprocessed_pseudogene	0	0	0	0	0
ENSG00000186092.7	OR4F5	protein_coding	0	0	0	0	0
ENSG00000238009.6	RP11-34P13.7	lncRNA	0	0	0	0	0
ENSG00000239945.1	RP11-34P13.8	lncRNA	0	0	0	0	0
ENSG00000233750.3	CICP27	processed_pseudogene	0	0	0	0	0
ENSG00000268903.1	RP11-34P13.15	processed_pseudogene	0	0	0	0	0
ENSG00000269981.1	RP11-34P13.16	processed_pseudogene	0	0	0	0	0
ENSG00000239906.1	RP11-34P13.14	lncRNA	0	0	0	0	0
ENSG00000241860.7	RP11-34P13.13	lncRNA	0	0	0	0	0
ENSG00000222623.1	RNU6-1100P	snRNA	0	0	0	0	0
ENSG00000241599.1	RP11-34P13.9	lncRNA	0	0	0	0	0
ENSG00000279928.2	DDX11L17	unprocessed_pseudogene	0	0	0	0	0
ENSG00000279457.4	WASH9P	unprocessed_pseudogene	0	0	0	0	0
ENSG00000273874.1	MIR6859-2	miRNA	0	0	0	0	0
ENSG00000228463.10	AP006222.1	transcribed_processed_pseudogene	0	0	0	0	0
ENSG00000286448.1	AP006222.3	lncRNA	0	0	0	0	0
ENSG00000236679.2	RPL23AP24	processed_pseudogene	0	0	0	0	0
ENSG00000236601.2	RP4-669L17.2	lncRNA	0	0	0	0	0
ENSG00000237094.12	RP4-669L17.4	transcribed_unprocessed_pseudogene	0	0	0	0	0
ENSG00000269732.1	WBP1LP7	processed_pseudogene	0	0	0	0	0
ENSG00000284733.2	OR4F29	protein_coding	0	0	0	0	0
ENSG00000233653.3	CICP7	processed_pseudogene	0	0	0	0	0
ENSG00000250575.1	RP4-669L17.8	unprocessed_pseudogene	0	0	0	0	0
ENSG00000278757.1	U6	snRNA	0	0	0	0	0
ENSG00000230021.10	RP11-206L10.17	transcribed_processed_pseudogene	0	0	0	0	0
ENSG00000235146.2	RP5-857K21.2	lncRNA	0	0	0	0	0
ENSG00000225972.1	MTND1P23	unprocessed_pseudogene	0	7.82923	0	2.60974	4.52021
ENSG00000225630.1	MTND2P28	unprocessed_pseudogene	9.58787	8.65963	9.53989	9.26246	0.522622
ENSG00000237973.1	MTCO1P12	unprocessed_pseudogene	9.465	8.43765	8.56312	8.82192	0.560443
ENSG00000278791.1	ENSG00000278791	miRNA	0	0	0	0	0
ENSG00000229344.1	MTCO2P12	unprocessed_pseudogene	6.40999	7.69236	8.37896	7.49377	0.999398
ENSG00000240409.1	MTATP8P1	unprocessed_pseudogene	0	7.09418	8.87545	5.32321	4.69528
ENSG00000248527.1	MTATP6P1	unprocessed_pseudogene	10.0968	10.2247	10.9277	10.4164	0.447372
ENSG00000198744.5	MTCO3P12	unprocessed_pseudogene	9.03583	7.27598	8.2123	8.1747	0.880529
ENSG00000268663.1	WBP1LP6	processed_pseudogene	0	0	0	0	0
ENSG00000284662.1	OR4F16	protein_coding	0	0	0	0	0
ENSG00000229376.3	CICP3	processed_pseudogene	0	0	0	0	0
ENSG00000228327.3	RP11-206L10.2	transcribed_unprocessed_pseudogene	0	0	0	0	0
ENSG00000223181.1	RNU6-1199P	snRNA	0	0	0	0	0
ENSG00000229905.1	RP11-206L10.4	lncRNA	0	0	0	0	0
ENSG00000237491.10	LINC01409	lncRNA	0	2.11679	0	0.705596	1.22213
ENSG00000285268.1	RP11-206L10.18	transcribed_processed_pseudogene	0	0	0	0	0
ENSG00000230092.7	RP11-206L10.8	transcribed_unprocessed_pseudogene	0	0	0	0	0
ENSG00000177757.2	FAM87B	lncRNA	0	0	0	0	0
ENSG00000228794.10	LINC01128	lncRNA	0	0	3.20917	1.06972	1.85281
ENSG00000225880.5	LINC00115	lncRNA	0	0	0	0	0
ENSG00000288531.1	RP11-206L10.19	lncRNA	0	0	0	0	0
ENSG00000230368.2	FAM41C	lncRNA	0	0	0	0	0
ENSG00000234711.1	TUBB8P11	unprocessed_pseudogene	0	0	0	0	0
ENSG00000283040.1	FAM166AP3	transcribed_unprocessed_pseudogene	0	0	0	0	0
ENSG00000272438.1	RP11-54O7.16	lncRNA	0	0	0	0	0
ENSG00000230699.2	RP11-54O7.1	lncRNA	0	0	0	0	0
ENSG00000241180.1	RP11-54O7.2	lncRNA	0	0	0	0	0
ENSG00000223764.2	LINC02593	lncRNA	4.83829	0	0	1.61276	2.79339
ENSG00000187634.13	SAMD11	protein_coding	5.80604	6.46739	6.77496	6.34946	0.495106
ENSG00000188976.11	NOC2L	protein_coding	5.40533	6.16895	5.89166	5.82198	0.38655
ENSG00000187961.14	KLHL17	protein_coding	0	0	0	0	0
ENSG00000187583.11	PLEKHN1	protein_coding	0	0	0	0	0
ENSG00000187642.9	PERM1	protein_coding	0	0	0	0	0
ENSG00000272512.1	RP11-54O7.17	lncRNA	0	4.80317	0	1.60106	2.77311
ENSG00000188290.11	HES4	protein_coding	6.69385	6.66466	6.45569	6.60473	0.129899
ENSG00000187608.10	ISG15	protein_coding	0	0	0	0	0
ENSG00000231702.2	RP11-54O7.10	processed_pseudogene	0	0	0	0	0
ENSG00000224969.1	RP11-54O7.11	lncRNA	0	0	0	0	0
ENSG00000188157.15	AGRN	protein_coding	3.54248	4.45106	5.0898	4.36111	0.777573
ENSG00000242590.1	RP11-54O7.14	lncRNA	0	0	0	0	0
ENSG00000217801.10	RP11-465B22.3	transcribed_unprocessed_pseudogene	0	0	0	0	0
ENSG00000273443.1	RP11-54O7.18	lncRNA	0	0	0	0	0
ENSG00000237330.3	RNF223	protein_coding	0	0	0	0	0
ENSG00000131591.18	C1orf159	protein_coding	4.25784	3.84028	4.42358	4.1739	0.300569
ENSG00000285812.1	RP11-465B22.9	lncRNA	0	0	0	0	0
ENSG00000223823.1	LINC01342	lncRNA	0	0	0	0	0
ENSG00000207730.3	MIR200B	miRNA	0	0	0	0	0
ENSG00000207607.3	MIR200A	miRNA	0	0	0	0	0
ENSG00000198976.1	MIR429	miRNA	0	0	0	0	0
ENSG00000272141.1	RP11-465B22.8	lncRNA	0	0	0	0	0
ENSG00000205231.1	TTLL10-AS1	lncRNA	0	0	0	0	0
ENSG00000162571.14	TTLL10	protein_coding	0	0	0	0	0
ENSG00000186891.14	TNFRSF18	protein_coding	0	0	0	0	0
ENSG00000186827.11	TNFRSF4	protein_coding	0	0	0	0	0
ENSG00000078808.19	SDF4	protein_coding	6.41897	5.19021	6.11195	5.90705	0.639494
ENSG00000176022.7	B3GALT6	protein_coding	5.38764	4.95551	6.13278	5.49198	0.595529
ENSG00000184163.3	C1QTNF12	protein_coding	0	0	0	0	0
ENSG00000260179.1	RP5-902P8.12	lncRNA	0	0	0	0	0
ENSG00000160087.21	UBE2J2	protein_coding	5.95622	4.95074	5.40465	5.4372	0.50353
ENSG00000230415.1	LINC01786	lncRNA	0	0	0	0	0
ENSG00000162572.21	SCNN1D	protein_coding	0	0	0	0	0
ENSG00000131584.19	ACAP3	protein_coding	4.37482	2.89708	3.6019	3.6246	0.739132
ENSG00000278073.1	MIR6726	miRNA	0	0	0	0	0
ENSG00000169972.12	PUSL1	protein_coding	0	3.63434	0	1.21145	2.09829
ENSG00000127054.21	INTS11	protein_coding	5.16504	4.42652	4.62147	4.73768	0.382729
ENSG00000283712.1	MIR6727	miRNA	0	0	0	0	0
ENSG00000240731.1	RP5-890O3.9	lncRNA	0	0	0	0	0
ENSG00000224051.7	CPTP	protein_coding	6.09368	3.58362	5.28426	4.98719	1.28113
ENSG00000169962.5	TAS1R3	protein_coding	0	0	0	0	0
ENSG00000107404.20	DVL1	protein_coding	3.97852	5.21577	6.39746	5.19725	1.20958
ENSG00000284372.1	MIR6808	miRNA	0	0	0	0	0
ENSG00000162576.17	MXRA8	protein_coding	0	0	0	0	0
ENSG00000175756.13	AURKAIP1	protein_coding	5.14319	6.41128	6.61287	6.05578	0.796728
ENSG00000223663.2	NDUFB4P8	processed_pseudogene	0	0	0	0	0
ENSG00000221978.12	CCNL2	protein_coding	0	0	2.51498	0.838327	1.45203
ENSG00000224870.7	MRPL20-AS1	lncRNA	0	4.53737	4.73298	3.09012	2.67791
ENSG00000242485.6	MRPL20	protein_coding	6.38975	4.97456	0	3.7881	3.35604
ENSG00000264293.2	RN7SL657P	misc_RNA	0	0	0	0	0
ENSG00000272455.1	MRPL20-DT	lncRNA	0	0	0	0	0
ENSG00000235098.9	ANKRD65	protein_coding	0	0	0	0	0
ENSG00000225905.1	RP4-758J18.7	lncRNA	0	0	0	0	0
ENSG00000205116.4	TMEM88B	protein_coding	0	0	0	0	0
ENSG00000225285.1	LINC01770	lncRNA	0	0	0	0	0
ENSG00000179403.12	VWA1	protein_coding	3.62238	2.71	3.78333	3.3719	0.578845
ENSG00000215915.10	ATAD3C	protein_coding	0	0	0	0	0
ENSG00000160072.20	ATAD3B	protein_coding	0	2.21814	4.15616	2.12477	2.07965
ENSG00000284740.1	RP5-832C2.8	transcribed_unprocessed_pseudogene	0	0	0	0	0
ENSG00000197785.14	ATAD3A	protein_coding	0	3.23206	5.625	2.95235	2.82291
ENSG00000205090.9	TMEM240	protein_coding	0	0	0	0	0
ENSG00000160075.12	SSU72	protein_coding	4.69208	6.12895	4.29973	5.04025	0.963033
ENSG00000215014.5	RP5-832C2.5	lncRNA	0	0	3.88423	1.29474	2.24256
ENSG00000274481.1	RP11-345P4.11	processed_pseudogene	0	0	0	0	0
ENSG00000228594.4	FNDC10	protein_coding	4.80648	5.3454	6.26909	5.47365	0.73969
ENSG00000286989.1	RP11-345P4.12	lncRNA	0	0	0	0	0
ENSG00000272106.1	RP11-345P4.9	lncRNA	0	0	4.07613	1.35871	2.35336
ENSG00000197530.13	MIB2	protein_coding	2.92033	0	3.98444	2.30159	2.06303
ENSG00000189409.14	MMP23B	protein_coding	0	0	0	0	0
ENSG00000248333.9	CDK11B	protein_coding	0	0	5.2503	1.7501	3.03126
ENSG00000272004.1	RP11-345P4.10	lncRNA	0	0	0	0	0
ENSG00000189339.12	SLC35E2B	protein_coding	4.81206	4.13666	4.32964	4.42612	0.347882
ENSG00000269737.2	RP11-345P4.6	transcribed_processed_pseudogene	0	0	0	0	0
ENSG00000215914.4	MMP23A	unprocessed_pseudogene	0	0	0	0	0
ENSG00000008128.23	CDK11A	protein_coding	0	0	0	0	0
ENSG00000268575.1	RP1-283E3.8	lncRNA	0	0	2.88104	0.960346	1.66337
ENSG00000227775.3	RP1-283E3.4	transcribed_processed_pseudogene	0	3.48237	0	1.16079	2.01055
ENSG00000215790.8	SLC35E2A	transcribed_unprocessed_pseudogene	0	0	0	0	0
ENSG00000008130.15	NADK	protein_coding	0	4.9655	5.16323	3.37625	2.92558
ENSG00000078369.18	GNB1	protein_coding	7.48885	7.42322	7.04462	7.3189	0.239785
ENSG00000231050.1	RP1-140A9.1	lncRNA	0	0	0	0	0
ENSG00000169885.10	CALML6	protein_coding	0	0	0	0	0
ENSG00000178821.13	TMEM52	protein_coding	0	4.21317	4.40671	2.8733	2.49023
ENSG00000142609.19	CFAP74	protein_coding	0	0	0	0	0
ENSG00000233542.2	RP11-547D24.1	lncRNA	0	0	0	0	0
ENSG00000187730.9	GABRD	protein_coding	0	0	0	0	0
ENSG00000226969.1	RP11-547D24.3	lncRNA	0	0	0	0	0
ENSG00000067606.17	PRKCZ	protein_coding	3.0786	2.21682	3.76628	3.02056	0.77636
ENSG00000271806.1	RP5-892K4.1	lncRNA	0	0	0	0	0
ENSG00000182873.5	PRKCZ-AS1	lncRNA	0	0	0	0	0
ENSG00000162585.17	FAAP20	protein_coding	0	3.12369	2.79175	1.97181	1.71569
ENSG00000234396.3	RP11-181G12.4	lncRNA	0	0	0	0	0
ENSG00000157933.10	SKI	protein_coding	7.52942	7.53386	7.44123	7.5015	0.0522486
ENSG00000287356.1	RP11-181G12.8	lncRNA	0	0	0	0	0
ENSG00000116151.14	MORN1	protein_coding	0	0	0	0	0
ENSG00000272161.1	RP4-713A8.1	lncRNA	0	0	0	0	0
ENSG00000269896.2	RP4-740C4.5	transcribed_processed_pseudogene	0	0	0	0	0
ENSG00000272420.1	RP4-740C4.7	lncRNA	0	0	0	0	0
ENSG00000157916.20	RER1	protein_coding	4.96451	4.3744	5.3501	4.89634	0.491409
ENSG00000157911.11	PEX10	protein_coding	4.01381	4.54047	3.25554	3.9366	0.645936
ENSG00000149527.18	PLCH2	protein_coding	0	0	0	0	0
ENSG00000224387.1	RP3-395M20.2	lncRNA	0	0	0	0	0
ENSG00000229393.1	RP3-395M20.3	lncRNA	0	0	0	0	0
ENSG00000157881.16	PANK4	protein_coding	0	0	2.88276	0.960919	1.66436
ENSG00000197921.6	HES5	protein_coding	0	0	0	0	0
ENSG00000272449.2	RP3-395M20.12	lncRNA	0	0	0	0	0
ENSG00000238164.6	TNFRSF14-AS1	lncRNA	0	0	0	0	0
ENSG00000157873.18	TNFRSF14	protein_coding	0	0	0	0	0
ENSG00000225931.3	RP3-395M20.7	TEC	0	0	0	0	0
ENSG00000228037.1	RP3-395M20.9	lncRNA	0	0	0	0	0
ENSG00000157870.17	PRXL2B	protein_coding	5.1294	5.10078	4.33524	4.85514	0.450476
ENSG00000142606.16	MMEL1	protein_coding	0	0	0	0	0
ENSG00000237058.1	MMEL1-AS1	lncRNA	0	0	0	0	0
ENSG00000215912.12	TTC34	protein_coding	0	0	0	0	0
ENSG00000285945.1	ABC14-1188822O7.2	lncRNA	0	0	0	0	0
ENSG00000283259.1	ABC14-1188822O7.1	lncRNA	0	0	0	0	0
ENSG00000233234.1	RP11-740P5.2	lncRNA	0	0	0	0	0
ENSG00000287396.1	RP11-740P5.4	lncRNA	0	0	0	0	0
ENSG00000231630.1	RP11-740P5.3	lncRNA	0	0	0	0	0
ENSG00000284745.1	RP5-907A6.1	lncRNA	0	0	0	0	0
ENSG00000169717.7	ACTRT2	protein_coding	0	0	0	0	0
ENSG00000177133.12	PRDM16-DT	lncRNA	0	0	0	0	0
ENSG00000142611.17	PRDM16	protein_coding	3.67082	1.95406	4.78066	3.46851	1.42412
ENSG00000283572.1	MIR4251	miRNA	0	0	0	0	0
ENSG00000226286.1	RP1-163G9.2	lncRNA	0	0	0	0	0
ENSG00000279839.1	RP11-193J6.1	TEC	0	0	0	0	0
ENSG00000272235.1	RP11-22L13.1	lncRNA	0	0	0	0	0
ENSG00000287828.1	RP4-785P20.3	lncRNA	0	0	0	0	0
ENSG00000286518.1	RP4-785P20.2	lncRNA	0	0	0	0	0
ENSG00000130762.15	ARHGEF16	protein_coding	0	2.64929	4.26464	2.30464	2.15311
ENSG00000272088.1	RP11-168F9.2	lncRNA	0	0	0	0	0
ENSG00000162591.16	MEGF6	protein_coding	0	0	0	0	0
ENSG00000207776.1	MIR551A	miRNA	0	0	0	0	0
ENSG00000238260.1	RP11-46F15.2	lncRNA	0	0	0	0	0
ENSG00000158109.15	TPRG1L	protein_coding	0	4.60806	3.85481	2.82095	2.47188
ENSG00000116213.16	WRAP73	protein_coding	4.00134	3.58898	4.1654	3.91857	0.296992
ENSG00000078900.15	TP73	protein_coding	3.24326	4.90897	6.08536	4.74586	1.42805
ENSG00000227589.1	TP73-AS3	lncRNA	0	0	0	0	0
ENSG00000235131.1	TP73-AS2	lncRNA	0	0	0	0	0
ENSG00000227372.12	TP73-AS1	transcribed_unitary_pseudogene	2.78823	3.65268	3.84131	3.42741	0.561521
ENSG00000276189.1	ENSG10010138423.1	misc_RNA	0	0	0	0	0
ENSG00000162592.10	CCDC27	protein_coding	0	0	0	0	0
ENSG00000235169.11	SMIM1	protein_coding	0	0	0	0	0
ENSG00000130764.10	LRRC47	protein_coding	3.77722	6.73951	5.67812	5.39828	1.50084
ENSG00000266075.2	RN7SL574P	misc_RNA	0	0	0	0	0
ENSG00000272153.1	RP1-286D6.5	lncRNA	0	0	0	0	0
ENSG00000116198.14	CEP104	protein_coding	3.41202	3.67939	2.68743	3.25962	0.513244
ENSG00000169598.17	DFFB	protein_coding	0	3.95511	4.14662	2.70058	2.34073
ENSG00000198912.12	C1orf174	protein_coding	0	4.18979	3.83235	2.67405	2.32268
ENSG00000236423.6	LINC01134	lncRNA	0	0	0	0	0
ENSG00000233304.7	LINC01346	lncRNA	0	0	0	0	0
ENSG00000226374.3	LINC01345	lncRNA	0	0	0	0	0
ENSG00000284668.2	LINC02780	lncRNA	0	0	0	0	0
ENSG00000284703.1	RP11-718D19.2	lncRNA	0	0	0	0	0
ENSG00000229280.1	EEF1DP6	processed_pseudogene	0	0	0	0	0
ENSG00000235054.4	LINC01777	lncRNA	0	0	0	0	0
ENSG00000284694.1	RP5-1166F10.2	lncRNA	0	0	0	0	0
ENSG00000227169.2	RP1-37J18.1	lncRNA	0	0	0	0	0
ENSG00000232596.3	LINC01646	lncRNA	0	0	0	0	0
ENSG00000196581.11	AJAP1	protein_coding	0	0	0	0	0
ENSG00000287586.1	RP1-77N19.1	lncRNA	0	0	0	0	0
ENSG00000284739.1	RP4-603B14.2	lncRNA	0	0	0	0	0
ENSG00000284674.1	LINC02781	lncRNA	0	0	0	0	0
ENSG00000231510.1	LINC02782	lncRNA	0	0	0	0	0
ENSG00000284616.1	RP4-703E10.1	lncRNA	0	0	0	0	0
ENSG00000284692.2	RP1-58B11.2	lncRNA	0	0	0	0	0
ENSG00000284666.1	RP1-58B11.3	lncRNA	0	0	0	0	0
ENSG00000260972.1	RP1-58B11.1	lncRNA	0	0	0	0	0
ENSG00000283356.1	RP3-491M17.1	unprocessed_pseudogene	0	0	0	0	0
ENSG00000236948.2	RP11-154H17.1	lncRNA	0	0	0	0	0
ENSG00000264341.1	ENSG00000264341	miRNA	0	0	0	0	0
ENSG00000264101.1	MIR4689	miRNA	0	0	0	0	0
ENSG00000131697.18	NPHP4	protein_coding	3.27879	1.64724	3.43611	2.78738	0.99052
ENSG00000069424.15	KCNAB2	protein_coding	2.10678	2.55105	2.24249	2.3001	0.22767
ENSG00000116254.18	CHD5	protein_coding	0	0	0	0	0
ENSG00000285629.1	RP1-120G22.12	protein_coding	0	0	0	0	0
ENSG00000116251.11	RPL22	protein_coding	0	3.70455	2.98765	2.23073	1.96484
ENSG00000226944.1	RNF207-AS1	lncRNA	0	0	0	0	0
ENSG00000158286.13	RNF207	protein_coding	0	0	0	0	0
ENSG00000116237.16	ICMT	protein_coding	7.01567	7.05006	6.1986	6.75477	0.481968
ENSG00000225077.3	LINC00337	lncRNA	0	0	0	0	0
ENSG00000173673.8	HES3	protein_coding	0	0	0	0	0
ENSG00000158292.7	GPR153	protein_coding	3.87305	2.94262	0	2.27189	2.02176
ENSG00000097021.20	ACOT7	protein_coding	6.8533	6.60381	6.54522	6.66744	0.1636
ENSG00000271746.1	RP1-202O8.3	lncRNA	0	0	0	0	0
ENSG00000069812.11	HES2	protein_coding	0	0	0	0	0
ENSG00000187017.17	ESPN	protein_coding	0	0	0	0	0
ENSG00000265392.1	MIR4252	miRNA	0	0	0	0	0
ENSG00000231868.1	RP1-202O8.2	lncRNA	0	0	0	0	0
ENSG00000215788.11	TNFRSF25	protein_coding	0	0	0	0	0
ENSG00000171680.23	PLEKHG5	protein_coding	0	2.33586	0	0.77862	1.34861
ENSG00000162408.11	NOL9	protein_coding	6.79898	6.76977	6.97185	6.84687	0.10922
ENSG00000253022.1	RNU6-731P	snRNA	0	0	0	0	0
ENSG00000229519.2	RP11-58A11.2	processed_pseudogene	0	0	0	0	0
ENSG00000173662.21	TAS1R1	protein_coding	0	0	0	0	0
ENSG00000204859.13	ZBTB48	protein_coding	0	2.85307	0	0.951024	1.64722
ENSG00000162413.16	KLHL21	protein_coding	3.21799	4.41564	5.43204	4.35522	1.10826
ENSG00000116273.6	PHF13	protein_coding	5.59512	5.3093	4.23317	5.04587	0.718174
ENSG00000041988.15	THAP3	protein_coding	0	2.98094	4.07746	2.3528	2.11006
ENSG00000007923.16	DNAJC11	protein_coding	5.12208	5.66427	5.50882	5.43172	0.279196
ENSG00000228750.7	LINC01672	lncRNA	0	0	0	0	0
ENSG00000284744.1	RP11-242F24.2	lncRNA	0	4.88001	0	1.62667	2.81748
ENSG00000237436.1	CAMTA1-DT	lncRNA	0	0	0	0	0
ENSG00000171735.19	CAMTA1	protein_coding	3.65245	3.24875	3.43244	3.44455	0.20212
ENSG00000227950.1	RP11-312B8.2	processed_pseudogene	0	0	0	0	0
ENSG00000237365.1	RP11-334N17.1	lncRNA	0	0	0	0	0
ENSG00000207056.1	RNU1-8P	snRNA	0	0	0	0	0
ENSG00000237402.1	CAMTA1-IT1	lncRNA	0	0	0	0	0
ENSG00000237728.2	CAMTA1-AS2	lncRNA	0	0	0	0	0
ENSG00000225126.1	CAMTA1-AS1	lncRNA	0	0	0	0	0
ENSG00000270171.1	RP11-338N10.1	lncRNA	0	0	0	0	0
ENSG00000270035.1	RP11-338N10.2	lncRNA	0	0	0	0	0
ENSG00000269978.1	RP11-338N10.3	lncRNA	0	0	0	0	0
ENSG00000049245.13	VAMP3	protein_coding	4.45749	6.18808	4.62434	5.08997	0.954646
ENSG00000269925.1	RP3-467L1.6	lncRNA	0	0	0	0	0
ENSG00000049246.15	PER3	protein_coding	0	0	0	0	0
ENSG00000236266.1	RP3-467L1.4	lncRNA	0	0	0	0	0
ENSG00000049247.14	UTS2	protein_coding	0	0	0	0	0
ENSG00000049249.9	TNFRSF9	protein_coding	0	0	0	0	0
ENSG00000270330.1	RP5-892F13.2	processed_pseudogene	0	0	0	0	0
ENSG00000116288.13	PARK7	protein_coding	6.18447	4.61036	5.78037	5.52507	0.817519
ENSG00000200344.1	Y_RNA	misc_RNA	0	0	0	0	0
ENSG00000284747.1	CTA-215D11.6	lncRNA	0	0	0	0	0
ENSG00000284716.1	CTA-215D11.5	lncRNA	0	0	0	0	0
ENSG00000116285.13	ERRFI1	protein_coding	4.82927	5.36845	5.7857	5.32781	0.47951
ENSG00000238290.1	RP11-431K24.1	lncRNA	0	0	0	0	0
ENSG00000232848.1	CTA-215D11.4	processed_pseudogene	0	0	0	0	0
ENSG00000229305.1	RP11-431K24.2	processed_pseudogene	0	0	0	0	0
ENSG00000227634.3	LINC01714	lncRNA	0	0	0	0	0
ENSG00000200975.1	RNU1-7P	snRNA	0	0	0	0	0
ENSG00000233645.1	RP11-431K24.4	lncRNA	0	0	0	0	0
ENSG00000251977.1	RNU6-991P	snRNA	0	0	0	0	0
ENSG00000162426.16	SLC45A1	protein_coding	0	0	0	0	0
ENSG00000252254.1	Y_RNA	misc_RNA	0	0	0	0	0
ENSG00000142599.19	RERE	protein_coding	6.04395	5.27803	5.61825	5.64674	0.38375
ENSG00000232912.6	RERE-AS1	lncRNA	0	0	0	0	0
ENSG00000221083.1	ENSG10010135148.1	snoRNA	0	0	0	0	0
ENSG00000270282.1	RP5-1115A15.2	processed_pseudogene	0	0	0	0	0
ENSG00000234619.1	RPL7P11	processed_pseudogene	0	0	0	0	0
ENSG00000224315.2	RPL7P7	processed_pseudogene	0	0	0	0	0
ENSG00000222511.2	Y_RNA	misc_RNA	0	0	0	0	0
ENSG00000226545.1	RP4-633I8.3	unprocessed_pseudogene	0	0	6.30233	2.10078	3.63865
ENSG00000228423.2	RP4-633I8.4	lncRNA	0	0	0	0	0
ENSG00000229716.2	RPL23AP19	processed_pseudogene	0	0	0	0	0
ENSG00000074800.16	ENO1	protein_coding	9.5042	9.74291	9.8529	9.7	0.178264
ENSG00000274258.1	MIR6728	miRNA	0	0	0	0	0
ENSG00000230679.1	ENO1-AS1	lncRNA	0	0	0	0	0
ENSG00000201725.1	RNU6-304P	snRNA	0	0	0	0	0
ENSG00000238249.2	HMGN2P17	processed_pseudogene	0	0	0	0	0
ENSG00000232208.2	RP3-477M7.5	processed_pseudogene	0	0	0	0	0
ENSG00000232663.2	RP3-477M7.6	processed_pseudogene	0	0	0	0	0
ENSG00000131686.15	CA6	protein_coding	0	0	0	0	0
ENSG00000265141.2	RN7SL451P	misc_RNA	0	0	0	0	0
ENSG00000197241.4	SLC2A7	protein_coding	0	0	0	0	0
ENSG00000142583.18	SLC2A5	protein_coding	0	0	0	0	0
ENSG00000252404.1	ENSG10010139882.1	scaRNA	0	0	0	0	0
ENSG00000180758.12	GPR157	protein_coding	3.56138	4.07727	2.82715	3.4886	0.62823
ENSG00000228526.7	MIR34AHG	lncRNA	0	0	2.23758	0.745858	1.29186
ENSG00000284357.1	MIR34A	miRNA	0	0	0	0	0
ENSG00000234546.4	LNCTAM34A	lncRNA	0	0	0	0	0
ENSG00000049239.13	H6PD	protein_coding	0	3.70569	3.89487	2.53352	2.19613
ENSG00000171621.14	SPSB1	protein_coding	0	0	0	0	0
ENSG00000284652.1	CTD-2510L9.2	lncRNA	0	0	0	0	0
ENSG00000284693.1	LINC02606	lncRNA	0	0	0	0	0
ENSG00000252956.1	RNA5SP40	rRNA_pseudogene	0	0	0	0	0
ENSG00000235263.1	RP13-392I16.1	lncRNA	0	0	0	0	0
ENSG00000171612.7	SLC25A33	protein_coding	3.98445	4.51051	5.10712	4.53403	0.561706
ENSG00000231181.1	RP13-15M17.1	processed_pseudogene	0	0	0	0	0
ENSG00000188807.13	TMEM201	protein_coding	6.51265	5.05201	6.86794	6.1442	0.9624
ENSG00000171608.16	PIK3CD	protein_coding	0	0	0	0	0
ENSG00000179840.5	PIK3CD-AS1	lncRNA	0	0	0	0	0
ENSG00000233268.3	RP11-558F24.2	processed_pseudogene	0	0	0	0	0
ENSG00000231789.2	PIK3CD-AS2	lncRNA	0	0	5.14721	1.71574	2.97174
ENSG00000171603.18	CLSTN1	protein_coding	7.54612	7.23839	7.53993	7.44148	0.175912
ENSG00000271264.1	MZT1P1	processed_pseudogene	0	0	0	0	0
ENSG00000280113.2	RP11-84A14.7	TEC	0	0	0	0	0
ENSG00000178585.15	CTNNBIP1	protein_coding	0	4.15521	5.62711	3.26077	2.91824
ENSG00000223989.1	RP11-84A14.5	lncRNA	0	0	0	0	0
ENSG00000285701.1	RP11-84A14.8	lncRNA	0	0	0	0	0
ENSG00000162441.12	LZIC	protein_coding	5.74128	5.56341	4.93631	5.41367	0.422862
ENSG00000228150.1	RP11-84A14.4	lncRNA	0	0	0	0	0
ENSG00000173614.14	NMNAT1	protein_coding	0	2.82585	3.00262	1.94282	1.68485
ENSG00000202415.1	RN7SKP269	misc_RNA	0	0	6.67765	2.22588	3.85534
ENSG00000283611.2	TMEM274P	unitary_pseudogene	0	0	0	0	0
ENSG00000265521.1	MIR5697	miRNA	0	0	0	0	0
ENSG00000241326.1	RP11-807G9.2	lncRNA	0	0	0	0	0
ENSG00000162444.12	RBP7	protein_coding	0	0	0	0	0
ENSG00000130939.20	UBE4B	protein_coding	6.23755	6.01861	6.34906	6.20174	0.16811
ENSG00000224340.1	RP11-496H15.2	processed_pseudogene	0	0	0	0	0
ENSG00000233623.2	PGAM1P11	processed_pseudogene	0	0	0	0	0
ENSG00000201746.1	RNU6-828P	snRNA	0	0	0	0	0
ENSG00000054523.19	KIF1B	protein_coding	5.1744	4.78571	5.46676	5.14229	0.341656
ENSG00000264881.1	ENSG00000264881	miRNA	0	0	0	0	0
ENSG00000199562.1	RNU6-37P	snRNA	0	0	0	0	0
ENSG00000264501.2	RN7SL731P	misc_RNA	0	0	0	0	0
ENSG00000284735.1	RP4-736L20.4	lncRNA	0	0	0	0	0
ENSG00000284642.1	RP4-736L20.5	lncRNA	0	0	0	0	0
ENSG00000142657.21	PGD	protein_coding	6.70282	7.08513	7.37447	7.05414	0.336897
ENSG00000271989.1	RP4-736L20.3	lncRNA	0	0	0	0	0
ENSG00000251503.8	CENPS-CORT	protein_coding	0	0	0	0	0
ENSG00000175279.22	CENPS	protein_coding	0	4.09272	0	1.36424	2.36293
ENSG00000241563.4	CORT	protein_coding	0	0	0	0	0
ENSG00000160049.12	DFFA	protein_coding	6.30118	6.27208	6.69352	6.42226	0.235365
ENSG00000203469.2	RP5-1113E3.3	lncRNA	0	0	0	0	0
ENSG00000142655.13	PEX14	protein_coding	5.89824	4.89373	3.58844	4.79347	1.15816
ENSG00000287727.1	RP4-734G22.4	lncRNA	0	0	0	0	0
ENSG00000243267.3	RN7SL614P	misc_RNA	0	0	0	0	0
ENSG00000130940.15	CASZ1	protein_coding	0	0	0	0	0
ENSG00000272078.1	RP4-734G22.3	lncRNA	0	0	0	0	0
ENSG00000225158.2	HSPE1P24	processed_pseudogene	0	0	0	0	0
ENSG00000175262.14	C1orf127	protein_coding	0	0	0	0	0
ENSG00000215785.2	CFL1P6	processed_pseudogene	0	0	0	0	0
ENSG00000120948.19	TARDBP	protein_coding	6.54894	6.7802	6.40302	6.57739	0.19019
ENSG00000009724.17	MASP2	protein_coding	0	0	0	0	0
ENSG00000116649.10	SRM	protein_coding	8.62343	9.61961	8.90405	9.04903	0.513671
ENSG00000171824.14	EXOSC10	protein_coding	5.29519	5.58088	6.15317	5.67641	0.436897
ENSG00000226849.1	RP4-635E18.7	lncRNA	0	0	0	0	0
ENSG00000230337.1	EXOSC10-AS1	lncRNA	0	5.73827	0	1.91276	3.31299
ENSG00000198793.13	MTOR	protein_coding	6.1635	6.35389	6.8824	6.46659	0.372466
ENSG00000225602.5	MTOR-AS1	lncRNA	0	0	5.439	1.813	3.14021
ENSG00000253086.1	RNU6-537P	snRNA	0	0	0	0	0
ENSG00000171819.5	ANGPTL7	protein_coding	0	0	0	0	0
ENSG00000207451.1	RNU6-291P	snRNA	0	0	0	0	0
ENSG00000238173.1	RPL39P6	processed_pseudogene	0	0	0	0	0
ENSG00000120942.14	UBIAD1	protein_coding	5.84043	5.66232	5.03409	5.51228	0.42359
ENSG00000238199.1	UBE2V2P3	processed_pseudogene	0	0	0	0	0
ENSG00000284646.1	RP4-796F18.3	lncRNA	0	0	0	0	0
ENSG00000224338.2	MTCYBP45	processed_pseudogene	0	0	0	0	0
ENSG00000204624.8	DISP3	protein_coding	0	0	0	0	0
ENSG00000285833.1	RP11-149P14.2	lncRNA	0	0	0	0	0
ENSG00000235643.2	LINC01647	lncRNA	0	0	0	0	0
ENSG00000284708.1	RP3-330O12.5	lncRNA	0	0	0	0	0
ENSG00000116661.11	FBXO2	protein_coding	0	3.304	0	1.10133	1.90757
ENSG00000132879.14	FBXO44	protein_coding	0	4.08073	3.34602	2.47558	2.17516
ENSG00000116663.11	FBXO6	protein_coding	0	0	0	0	0
ENSG00000116670.15	MAD2L2	protein_coding	4.18918	5.12045	5.3188	4.87614	0.603136
ENSG00000162490.7	DRAXIN	protein_coding	0	0	0	0	0
ENSG00000177674.16	AGTRAP	protein_coding	5.58717	4.58861	6.07468	5.41682	0.757541
ENSG00000215910.7	C1orf167	protein_coding	0	0	0	0	0
ENSG00000177553.6	C1orf167-AS1	lncRNA	0	0	0	0	0
ENSG00000177000.13	MTHFR	protein_coding	4.69433	3.42689	1.92931	3.35018	1.3841
ENSG00000011021.23	CLCN6	protein_coding	3.00223	2.14902	2.30934	2.48686	0.453459
ENSG00000276470.1	ENSG10010138681.1	misc_RNA	0	0	0	0	0
ENSG00000278852.1	ENSG10010135835.1	misc_RNA	0	0	0	0	0
ENSG00000175206.10	NPPA	protein_coding	0	0	0	0	0
ENSG00000275915.1	ENSG10010134403.1	misc_RNA	0	0	0	0	0
ENSG00000120937.9	NPPB	protein_coding	0	0	0	0	0
ENSG00000224904.1	SBF1P2	processed_pseudogene	0	0	0	0	0
ENSG00000285646.2	RP5-934G17.7	lncRNA	0	0	0	0	0
ENSG00000199347.1	RNU5E-1	snRNA	0	0	0	0	0
ENSG00000201801.1	RNU5E-4P	snRNA	0	0	0	0	0
ENSG00000116685.16	KIAA2013	protein_coding	6.14713	6.11807	6.89809	6.38776	0.442191
ENSG00000083444.17	PLOD1	protein_coding	6.44598	6.73539	6.52631	6.56923	0.149403
ENSG00000287384.1	RP5-1077B9.6	lncRNA	0	0	0	0	0
ENSG00000116688.18	MFN2	protein_coding	5.96813	6.28201	6.20309	6.15108	0.163275
ENSG00000270914.1	RP5-1077B9.5	processed_pseudogene	0	0	0	0	0
ENSG00000116691.11	MIIP	protein_coding	0	5.35087	6.12469	3.82519	3.33523
ENSG00000202461.1	Y_RNA	misc_RNA	0	0	0	0	0
ENSG00000276869.1	MIR6729	miRNA	0	0	0	0	0
ENSG00000243539.3	RN7SL649P	misc_RNA	0	0	0	0	0
ENSG00000120949.15	TNFRSF8	protein_coding	0	0	0	0	0
ENSG00000201135.1	RNU6-777P	snRNA	0	0	0	0	0
ENSG00000227875.2	RPL23AP89	processed_pseudogene	0	0	0	0	0
ENSG00000285604.1	RP11-426M1.3	lncRNA	0	0	0	0	0
ENSG00000283789.1	MIR7846	miRNA	0	0	0	0	0
ENSG00000028137.19	TNFRSF1B	protein_coding	0	0	0	0	0
ENSG00000263676.1	MIR4632	miRNA	0	0	0	0	0
ENSG00000225196.2	RPL10P17	processed_pseudogene	0	0	0	0	0
ENSG00000252969.1	SNORA70	snoRNA	0	0	0	0	0
ENSG00000048707.15	VPS13D	protein_coding	3.58958	4.5002	4.40883	4.1662	0.501453
ENSG00000239149.1	SNORA59A	snoRNA	0	0	0	0	0
ENSG00000229484.1	LINC02766	lncRNA	0	0	0	0	0
ENSG00000162496.9	DHRS3	protein_coding	0	0	4.27794	1.42598	2.46987
ENSG00000221340.1	RNU6ATAC18P	snRNA	0	0	0	0	0
ENSG00000276830.1	MIR6730	miRNA	0	0	0	0	0
ENSG00000272482.1	RP11-474O21.5	lncRNA	0	0	0	0	0
ENSG00000204518.3	AADACL4	protein_coding	0	0	0	0	0
ENSG00000226166.2	RP11-474O21.2	processed_pseudogene	0	0	0	0	0
ENSG00000188984.12	AADACL3	protein_coding	0	0	0	0	0
ENSG00000157330.10	C1orf158	protein_coding	0	0	0	0	0
ENSG00000116726.5	PRAMEF12	protein_coding	0	0	0	0	0
ENSG00000116721.9	PRAMEF1	protein_coding	0	0	0	0	0
ENSG00000228338.1	LINC01784	lncRNA	0	0	0	0	0
ENSG00000239810.3	PRAMEF11	protein_coding	0	0	0	0	0
ENSG00000231103.2	PRAMEF30P	unprocessed_pseudogene	0	0	0	0	0
ENSG00000179172.10	HNRNPCL1	protein_coding	0	0	0	0	0
ENSG00000120952.4	PRAMEF2	protein_coding	0	0	0	0	0
ENSG00000243073.4	PRAMEF4	protein_coding	0	0	0	0	0
ENSG00000187545.5	PRAMEF10	protein_coding	0	0	0	0	0
ENSG00000204510.5	PRAMEF7	protein_coding	0	0	0	0	0
ENSG00000207434.1	RNU6-1072P	snRNA	0	0	0	0	0
ENSG00000234064.1	PRAMEF29P	unprocessed_pseudogene	0	0	0	0	0
ENSG00000232423.6	PRAMEF6	protein_coding	0	0	0	0	0
ENSG00000274178.2	PRAMEF28P	unprocessed_pseudogene	0	0	0	0	0
ENSG00000274764.6	PRAMEF27	protein_coding	0	0	0	0	0
ENSG00000277058.3	HNRNPCL3	protein_coding	0	0	0	0	0
ENSG00000229571.7	PRAMEF25	protein_coding	0	0	0	0	0
ENSG00000277862.1	PRAMEF34P	unprocessed_pseudogene	0	0	0	0	0
ENSG00000236179.1	PRAMEF35P	unprocessed_pseudogene	0	0	0	0	0
ENSG00000275774.3	HNRNPCL2	protein_coding	0	4.66036	0	1.55345	2.69066
ENSG00000229978.1	PRAMEF36P	transcribed_unprocessed_pseudogene	0	0	0	0	0
ENSG00000233336.1	RP13-221M14.2	lncRNA	0	0	0	0	0
ENSG00000280267.4	PRAMEF26	protein_coding	0	0	0	0	0
ENSG00000179412.11	HNRNPCL4	protein_coding	0	0	0	0	0
ENSG00000204505.5	PRAMEF9	protein_coding	0	0	0	0	0
ENSG00000279169.3	PRAMEF13	protein_coding	0	0	0	0	0
ENSG00000279804.2	PRAMEF18	protein_coding	0	0	0	0	0
ENSG00000250894.1	PRAMEF31P	unprocessed_pseudogene	0	0	0	0	0
ENSG00000270601.4	PRAMEF5	protein_coding	0	0	0	0	0
ENSG00000231219.1	PRAMEF32P	unprocessed_pseudogene	0	0	0	0	0
ENSG00000207511.1	RNU6-771P	snRNA	0	0	0	0	0
ENSG00000182330.10	PRAMEF8	protein_coding	0	0	0	0	0
ENSG00000237700.2	PRAMEF33	protein_coding	0	0	0	0	0
ENSG00000204501.7	PRAMEF15	protein_coding	0	0	0	0	0
ENSG00000228229.2	RP11-219C24.10	lncRNA	0	0	0	0	0
ENSG00000204481.8	PRAMEF14	protein_coding	0	0	0	0	0
ENSG00000204480.8	PRAMEF19	protein_coding	0	0	0	0	0
ENSG00000204479.4	PRAMEF17	protein_coding	0	0	0	0	0
ENSG00000204478.10	PRAMEF20	protein_coding	0	0	0	0	0
ENSG00000162494.6	LRRC38	protein_coding	0	0	0	0	0
ENSG00000259961.1	RP4-597A16.2	lncRNA	0	0	0	0	0
ENSG00000215909.3	BRWD1P1	processed_pseudogene	0	0	0	0	0
ENSG00000162493.17	PDPN	protein_coding	4.99643	5.94465	5.73713	5.5594	0.498468
ENSG00000222952.1	RNA5SP41	rRNA_pseudogene	0	0	0	0	0
ENSG00000237445.2	CTA-520D8.2	lncRNA	0	0	0	0	0
ENSG00000253085.1	ENSG10010140100.1	scaRNA	0	0	0	0	0
ENSG00000116731.22	PRDM2	protein_coding	5.42543	4.99298	4.62548	5.01463	0.400416
ENSG00000189337.17	KAZN	protein_coding	3.21259	2.33669	2.50239	2.68389	0.465301
ENSG00000252151.1	RNU6-1265P	snRNA	0	0	0	0	0
ENSG00000231606.2	RP11-344F13.1	lncRNA	0	0	0	0	0
ENSG00000234593.3	KAZN-AS1	lncRNA	0	0	0	0	0
ENSG00000235829.1	TBCAP2	processed_pseudogene	0	0	0	0	0
ENSG00000287756.1	RP5-864I18.1	lncRNA	0	0	0	0	0
ENSG00000175147.13	TMEM51-AS1	lncRNA	0	0	0	0	0
ENSG00000171729.14	TMEM51	protein_coding	4.73382	4.70546	5.87765	5.10564	0.668728
ENSG00000204464.7	C1orf195	lncRNA	0	0	0	0	0
ENSG00000215720.4	MFFP1	processed_pseudogene	0	0	5.54055	1.84685	3.19884
ENSG00000278480.1	ZBTB2P1	processed_pseudogene	0	0	0	0	0
ENSG00000142621.20	FHAD1	protein_coding	0	0	0	0	0
ENSG00000233485.1	FHAD1-AS1	lncRNA	0	0	0	0	0
ENSG00000236045.1	RP3-467K16.7	lncRNA	0	0	0	0	0
ENSG00000228140.2	RP3-467K16.4	lncRNA	0	0	0	0	0
ENSG00000142634.13	EFHD2	protein_coding	6.51521	5.0976	6.27738	5.96339	0.759173
ENSG00000162438.12	CTRC	protein_coding	0	0	0	0	0
ENSG00000142615.8	CELA2A	protein_coding	0	0	0	0	0
ENSG00000215704.10	CELA2B	protein_coding	0	0	0	0	0
ENSG00000132906.18	CASP9	protein_coding	3.57012	3.54315	0	2.37109	2.05347
ENSG00000116138.13	DNAJC16	protein_coding	4.79555	4.36967	4.00948	4.39157	0.393496
ENSG00000251866.1	SCARNA21B	scaRNA	0	0	0	0	0
ENSG00000272510.1	RP4-680D5.8	lncRNA	0	0	0	0	0
ENSG00000116771.6	AGMAT	protein_coding	4.2867	3.33221	3.51704	3.71199	0.506227
ENSG00000237301.1	RP4-680D5.2	lncRNA	0	0	0	0	0
ENSG00000235084.3	CHCHD2P6	processed_pseudogene	0	0	0	0	0
ENSG00000252417.1	RNU7-179P	snRNA	0	0	0	0	0
ENSG00000236500.1	CD24P1	processed_pseudogene	0	0	0	0	0
ENSG00000197312.12	DDI2	protein_coding	5.08506	4.72031	5.35157	5.05231	0.316902
ENSG00000215695.1	RSC1A1	protein_coding	0	0	0	0	0
ENSG00000271742.1	RP4-680D5.9	lncRNA	0	0	0	0	0
ENSG00000116786.13	PLEKHM2	protein_coding	6.61537	6.48044	6.56782	6.55454	0.0684394
ENSG00000237938.5	RP11-288I21.1	lncRNA	0	0	0	0	0
ENSG00000162461.8	SLC25A34	protein_coding	0	0	0	0	0
ENSG00000224459.1	SLC25A34-AS1	lncRNA	0	0	0	0	0
ENSG00000162460.7	TMEM82	protein_coding	0	0	0	0	0
ENSG00000162458.13	FBLIM1	protein_coding	0	0	3.07589	1.0253	1.77586
ENSG00000224321.1	RPL12P14	processed_pseudogene	0	0	0	0	0
ENSG00000233954.6	UQCRHL	protein_coding	0	0	0	0	0
ENSG00000178715.8	RP11-169K16.8	processed_pseudogene	0	0	0	0	0
ENSG00000179743.4	FLJ37453	lncRNA	0	3.62681	0	1.20894	2.09394
ENSG00000065526.12	SPEN	protein_coding	9.1413	8.72133	9.2258	9.02948	0.270186
ENSG00000270620.1	RP1-134O19.3	unprocessed_pseudogene	0	0	0	0	0
ENSG00000116809.12	ZBTB17	protein_coding	3.85967	4.38304	0	2.74757	2.39381
ENSG00000234607.2	RP11-5P18.1	processed_pseudogene	0	0	0	0	0
ENSG00000231353.1	RP11-5P18.3	unprocessed_pseudogene	0	0	0	0	0
ENSG00000275503.1	RP11-5P18.11	processed_pseudogene	0	0	0	0	0
ENSG00000224966.4	TBC1D3P6	unprocessed_pseudogene	0	0	0	0	0
ENSG00000183888.4	SRARP	protein_coding	0	0	0	0	0
ENSG00000233078.1	RP11-5P18.5	lncRNA	0	0	0	0	0
ENSG00000173641.18	HSPB7	protein_coding	0	0	0	0	0
ENSG00000186510.12	CLCNKA	protein_coding	0	0	0	0	0
ENSG00000232456.1	RP11-5P18.10	unprocessed_pseudogene	0	0	0	0	0
ENSG00000184908.19	CLCNKB	protein_coding	0	0	0	0	0
ENSG00000185519.9	FAM131C	protein_coding	0	0	0	0	0
ENSG00000142627.13	EPHA2	protein_coding	5.81661	6.3639	6.15544	6.11198	0.276218
ENSG00000227959.1	RP11-276H7.2	lncRNA	0	0	0	0	0
ENSG00000224621.1	RP11-276H7.3	lncRNA	0	0	0	0	0
ENSG00000234166.1	ARHGEF19-AS1	lncRNA	0	0	0	0	0
ENSG00000142632.17	ARHGEF19	protein_coding	0	0	0	0	0
ENSG00000237276.8	ANO7L1	transcribed_unprocessed_pseudogene	0	0	0	0	0
ENSG00000288398.1	RP4-733M16.8	lncRNA	5.46138	5.43258	0	3.63132	3.14485
ENSG00000132881.12	CPLANE2	protein_coding	0	0	0	0	0
ENSG00000233929.1	MT1XP1	processed_pseudogene	0	0	0	0	0
ENSG00000037637.11	FBXO42	protein_coding	5.29167	4.30005	4.89313	4.82828	0.498983
ENSG00000055070.17	SZRD1	protein_coding	6.7784	7.43215	7.77621	7.32892	0.506855
ENSG00000226457.1	RPL22P3	processed_pseudogene	0	0	0	0	0
ENSG00000187144.11	SPATA21	protein_coding	0	0	0	0	0
ENSG00000157191.20	NECAP2	protein_coding	5.41298	2.60776	4.61324	4.21133	1.44515
ENSG00000226029.1	LINC01772	lncRNA	0	0	0	0	0
ENSG00000080947.15	CROCCP3	transcribed_unprocessed_pseudogene	0	0	0	0	0
ENSG00000206652.1	RNU1-1	snRNA	0	0	0	0	0
ENSG00000261135.1	RP4-798A10.7	lncRNA	0	0	0	0	0
ENSG00000285853.1	RP4-798A10.8	lncRNA	0	0	0	0	0
ENSG00000224174.2	RP4-798A10.4	lncRNA	0	0	0	0	0
ENSG00000233421.5	LINC01783	lncRNA	0	0	0	0	0
ENSG00000277344.1	RNU1-6P	snRNA	0	0	0	0	0
ENSG00000225710.1	PDE4DIPP8	unprocessed_pseudogene	0	0	0	0	0
ENSG00000219481.10	NBPF1	protein_coding	0	1.72207	2.65442	1.45883	1.34665
ENSG00000271732.1	RP5-1182A14.5	lncRNA	0	0	0	0	0
ENSG00000215908.10	CROCCP2	transcribed_unprocessed_pseudogene	0	0	0	0	0
ENSG00000283773.1	RP5-1182A14.8	transcribed_unprocessed_pseudogene	0	0	0	0	0
ENSG00000186301.8	MST1P2	unprocessed_pseudogene	0	0	0	0	0
ENSG00000282143.1	RP1-163M9.8	lncRNA	0	0	0	0	0
ENSG00000207513.1	RNU1-3	snRNA	0	0	0	0	0
ENSG00000280114.1	RP5-875O13.7	unprocessed_pseudogene	0	0	0	0	0
ENSG00000236698.1	EIF1AXP1	processed_pseudogene	0	0	0	0	0
ENSG00000268869.6	ESPNP	transcribed_unprocessed_pseudogene	0	0	0	0	0
ENSG00000279151.1	RP1-163M9.7	lncRNA	0	0	0	0	0
ENSG00000282740.1	RP5-1182A14.7	lncRNA	0	0	0	0	0
ENSG00000058453.17	CROCC	protein_coding	0	0	0	0	0
ENSG00000227684.2	CROCCP4	transcribed_unprocessed_pseudogene	0	0	0	0	0
ENSG00000207389.1	RNU1-4	snRNA	0	0	0	0	0
ENSG00000186715.11	MST1L	transcribed_unprocessed_pseudogene	0	0	0	0	0
ENSG00000223643.6	RP11-108M9.1	lncRNA	0	0	0	0	0
ENSG00000230239.1	PDE4DIPP9	unprocessed_pseudogene	0	0	0	0	0
ENSG00000263811.1	MIR3675	miRNA	0	0	0	0	0
ENSG00000228549.5	RP11-108M9.3	lncRNA	0	0	0	0	0
ENSG00000277234.1	RNU1-5P	snRNA	0	0	0	0	0
ENSG00000238142.2	RP11-108M9.4	lncRNA	0	0	0	0	0
ENSG00000235241.1	RP11-108M9.5	processed_pseudogene	0	0	0	0	0
ENSG00000207005.1	RNU1-2	snRNA	0	0	0	0	0
ENSG00000272426.1	RP11-108M9.6	lncRNA	0	0	0	0	0
ENSG00000117122.14	MFAP2	protein_coding	4.46811	3.50496	3.69194	3.88834	0.510727
ENSG00000286898.1	RP1-37C10.7	lncRNA	0	0	0	0	0
ENSG00000226526.1	RP1-37C10.3	lncRNA	0	0	0	0	0
ENSG00000159363.19	ATP13A2	protein_coding	6.05446	6.1392	6.34033	6.178	0.14683
ENSG00000288636.1	RP1-37C10.8	protein_coding	0	0	0	0	0
ENSG00000117118.10	SDHB	protein_coding	0	6.60953	6.62059	4.41004	3.81921
ENSG00000117115.13	PADI2	protein_coding	0	0	2.6757	0.8919	1.54482
ENSG00000204362.6	LINC02783	lncRNA	0	0	0	0	0
ENSG00000282843.1	RP11-380J14.4	lncRNA	0	0	0	0	0
ENSG00000142623.11	PADI1	protein_coding	0	0	0	0	0
ENSG00000142619.4	PADI3	protein_coding	0	0	0	0	0
ENSG00000266634.1	MIR3972	miRNA	0	0	0	0	0
ENSG00000159339.13	PADI4	protein_coding	0	0	0	0	0
ENSG00000276747.1	PADI6	protein_coding	0	0	0	0	0
ENSG00000227751.1	RCC2-AS1	lncRNA	0	0	0	0	0
ENSG00000179051.14	RCC2	protein_coding	7.28128	7.37674	7.63801	7.43201	0.184676
ENSG00000074964.17	ARHGEF10L	protein_coding	0	3.01073	0	1.00358	1.73824
ENSG00000236648.2	LINC02810	lncRNA	0	0	0	0	0
ENSG00000117148.8	ACTL8	protein_coding	0	4.02022	0	1.34007	2.32108
ENSG00000284653.1	RP11-658E23.1	lncRNA	0	0	0	0	0
ENSG00000261781.1	LINC01654	lncRNA	0	0	0	0	0
ENSG00000117154.12	IGSF21	protein_coding	0	0	0	0	0
ENSG00000280222.1	RP11-174G17.3	TEC	0	0	0	0	0
ENSG00000230035.2	IGSF21-AS1	lncRNA	0	0	0	0	0
ENSG00000225387.1	RP11-422P22.1	lncRNA	0	0	0	0	0
ENSG00000179023.9	KLHDC7A	protein_coding	0	0	0	0	0
ENSG00000235282.3	DYNLL1P3	processed_pseudogene	0	0	0	0	0
ENSG00000225478.2	RP1-8B22.2	processed_pseudogene	0	0	0	0	0
ENSG00000009709.12	PAX7	protein_coding	0	0	0	0	0
ENSG00000179002.5	TAS1R2	protein_coding	0	0	0	0	0
ENSG00000159423.17	ALDH4A1	protein_coding	0	3.12603	4.23317	2.45307	2.19536
ENSG00000265606.1	MIR4695	miRNA	0	0	0	0	0
ENSG00000221662.1	MIR1290	miRNA	0	0	0	0	0
ENSG00000169991.11	IFFO2	protein_coding	3.36111	3.87101	5.01793	4.08335	0.848577
ENSG00000272084.1	RP5-1126H10.2	lncRNA	0	0	0	0	0
ENSG00000127481.15	UBR4	protein_coding	6.84393	6.61135	6.33961	6.5983	0.25241
ENSG00000230424.1	EMC1-AS1	lncRNA	0	0	0	0	0
ENSG00000127463.15	EMC1	protein_coding	5.20212	5.48737	5.58941	5.4263	0.200735
ENSG00000053372.5	MRTO4	protein_coding	4.54982	5.08549	3.77098	4.46876	0.660996
ENSG00000286064.1	RP4-657E11.11	unprocessed_pseudogene	0	0	0	0	0
ENSG00000211454.15	AKR7L	polymorphic_pseudogene	0	0	0	0	0
ENSG00000162482.5	AKR7A3	protein_coding	0	0	0	0	0
ENSG00000270728.1	RP4-657E11.10	processed_pseudogene	0	0	0	0	0
ENSG00000053371.13	AKR7A2	protein_coding	0	4.06886	5.22319	3.09735	2.74378
ENSG00000200403.1	RNU6-1099P	snRNA	0	0	0	0	0
ENSG00000040487.13	SLC66A1	protein_coding	6.75069	0	5.6193	4.12333	3.61544
ENSG00000077549.19	CAPZB	protein_coding	4.24864	4.33025	4.02167	4.20018	0.159895
ENSG00000240490.3	RN7SL277P	misc_RNA	0	0	0	0	0
ENSG00000173436.15	MICOS10	protein_coding	3.51833	2.61434	2.78679	2.97315	0.479947
ENSG00000201609.1	RNU4-28P	snRNA	0	0	0	0	0
ENSG00000235185.1	RP5-1056L3.1	lncRNA	0	0	0	0	0
ENSG00000158747.15	NBL1	protein_coding	5.66861	3.19264	3.37552	4.07892	1.37974
ENSG00000270136.6	MICOS10-NBL1	protein_coding	0	0	0	0	0
ENSG00000226396.1	RP5-1056L3.3	processed_pseudogene	6.98823	0	0	2.32941	4.03466
ENSG00000158748.4	HTR6	protein_coding	0	3.97976	0	1.32659	2.29771
ENSG00000162542.14	TMCO4	protein_coding	5.44942	0	3.17473	2.87472	2.73707
ENSG00000178828.7	RNF186	protein_coding	0	0	0	0	0
ENSG00000235434.1	RP11-91K11.2	lncRNA	0	0	0	0	0
ENSG00000169914.6	OTUD3	protein_coding	0	0	2.51013	0.836711	1.44923
ENSG00000188784.4	PLA2G2E	protein_coding	0	0	0	0	0
ENSG00000242688.3	RN7SL304P	misc_RNA	0	0	0	0	0
ENSG00000188257.12	PLA2G2A	protein_coding	0	0	0	0	0
ENSG00000127472.11	PLA2G5	protein_coding	0	0	0	0	0
ENSG00000117215.15	PLA2G2D	protein_coding	0	0	0	0	0
ENSG00000158786.5	PLA2G2F	protein_coding	0	0	0	0	0
ENSG00000227066.2	RP3-340N1.2	lncRNA	0	0	0	0	0
ENSG00000187980.7	PLA2G2C	protein_coding	0	0	0	0	0
ENSG00000162543.6	UBXN10	protein_coding	0	0	0	0	0
ENSG00000228105.2	LINC01757	lncRNA	0	0	0	0	0
ENSG00000284710.1	RP3-340N1.7	lncRNA	0	0	0	0	0
ENSG00000158816.16	VWA5B1	protein_coding	0	0	0	0	0
ENSG00000226664.1	RP4-745E8.2	lncRNA	0	0	0	0	0
ENSG00000236963.7	LINC01141	lncRNA	0	0	0	0	0
ENSG00000226487.1	RP4-749H3.2	lncRNA	0	0	0	0	0
ENSG00000284641.1	RP4-749H3.4	lncRNA	0	0	0	0	0
ENSG00000284743.1	RP4-749H3.3	lncRNA	0	0	0	0	0
ENSG00000162545.6	CAMK2N1	protein_coding	4.52361	3.55801	3.74561	3.94241	0.511999
ENSG00000090432.7	MUL1	protein_coding	4.62086	5.56238	6.33825	5.50716	0.860027
ENSG00000215520.3	RPS4XP4	processed_pseudogene	0	0	0	0	0
ENSG00000183114.8	FAM43B	protein_coding	0	3.64029	0	1.21343	2.10172
ENSG00000158825.6	CDA	protein_coding	0	0	0	0	0
ENSG00000158828.8	PINK1	protein_coding	0	0	2.94315	0.981049	1.69923
ENSG00000284005.1	MIR6084	miRNA	0	0	0	0	0
ENSG00000117242.7	PINK1-AS	lncRNA	3.79695	4.31888	3.04931	3.72171	0.638117
ENSG00000244038.11	DDOST	protein_coding	8.10233	8.01659	7.89896	8.00596	0.102099
ENSG00000117245.13	KIF17	protein_coding	0	3.76152	3.04163	2.26772	1.99661
ENSG00000235432.1	RP5-930J4.5	unprocessed_pseudogene	0	0	0	0	0
ENSG00000189410.12	SH2D5	protein_coding	0	0	3.94613	1.31538	2.2783
ENSG00000233069.1	RP5-930J4.2	lncRNA	0	0	0	0	0
ENSG00000127483.19	HP1BP3	protein_coding	5.388	4.8878	5.55842	5.27807	0.348563
ENSG00000075151.23	EIF4G3	protein_coding	7.02005	6.80792	6.80031	6.87609	0.124726
ENSG00000251914.1	RNU7-200P	snRNA	0	0	0	0	0
ENSG00000221808.1	MIR1256	miRNA	0	0	0	0	0
ENSG00000233072.1	RPS15AP6	processed_pseudogene	0	0	0	0	0
ENSG00000236073.2	RP11-487E1.2	processed_pseudogene	0	0	0	0	0
ENSG00000235112.1	HSPE1P27	processed_pseudogene	0	0	0	0	0
ENSG00000287192.1	RP3-329E20.3	lncRNA	0	0	0	0	0
ENSG00000117298.16	ECE1	protein_coding	5.58659	5.55773	5.97609	5.70681	0.233656
ENSG00000236936.1	RP3-329E20.2	lncRNA	0	0	0	0	0
ENSG00000231105.2	ECE1-AS1	lncRNA	0	0	0	0	0
ENSG00000236216.5	PPP1R11P1	processed_pseudogene	0	0	0	0	0
ENSG00000228823.1	PDE4DIPP10	unprocessed_pseudogene	0	0	0	0	0
ENSG00000236009.1	RP11-293F5.1	lncRNA	0	0	0	0	0
ENSG00000227001.3	NBPF2P	unprocessed_pseudogene	0	0	0	0	0
ENSG00000187952.9	HS6ST1P1	processed_pseudogene	0	0	4.7658	1.5886	2.75154
ENSG00000186543.7	CROCCP5	unprocessed_pseudogene	0	0	0	0	0
ENSG00000142794.19	NBPF3	protein_coding	4.15597	0	2.52282	2.22627	2.0938
ENSG00000176378.8	PFN1P10	processed_pseudogene	0	0	0	0	0
ENSG00000162551.14	ALPL	protein_coding	0	3.38151	0	1.12717	1.95231
ENSG00000233431.1	LINC02596	lncRNA	0	0	0	0	0
ENSG00000076864.20	RAP1GAP	protein_coding	0	0	0	0	0
ENSG00000090686.16	USP48	protein_coding	0	3.30291	2.96531	2.08941	1.81734
ENSG00000231978.2	RP11-132G19.3	processed_pseudogene	0	0	0	0	0
ENSG00000187942.12	LDLRAD2	protein_coding	0	0	0	0	0
ENSG00000142798.20	HSPG2	protein_coding	3.77115	2.84771	3.31092	3.30993	0.46172
ENSG00000232037.3	RP11-26H16.1	processed_pseudogene	0	0	0	0	0
ENSG00000283234.1	RP11-26H16.4	transcribed_unitary_pseudogene	0	0	0	0	0
ENSG00000219073.8	CELA3B	protein_coding	0	0	0	0	0
ENSG00000285959.1	RP1-224A6.11	lncRNA	0	0	0	0	0
ENSG00000273610.1	RN7SL386P	misc_RNA	0	0	0	0	0
ENSG00000201919.1	RNU6-1022P	snRNA	0	0	0	0	0
ENSG00000142789.20	CELA3A	protein_coding	0	0	0	0	0
ENSG00000278124.1	RN7SL186P	misc_RNA	0	0	0	0	0
ENSG00000201273.1	RNU6-776P	snRNA	0	0	0	0	0
ENSG00000228397.3	LINC01635	lncRNA	0	0	0	0	0
ENSG00000218510.9	LINC00339	lncRNA	0	0	0	0	0
ENSG00000070831.17	CDC42	protein_coding	4.68065	4.18967	5.11982	4.66338	0.465315
ENSG00000285752.1	CDC42-AS1	lncRNA	0	0	0	0	0
ENSG00000285794.1	RP1-224A6.10	transcribed_processed_pseudogene	0	0	0	0	0
ENSG00000230068.2	CDC42-IT1	lncRNA	0	0	0	0	0
ENSG00000271428.1	MPHOSPH6P1	processed_pseudogene	0	0	0	0	0
ENSG00000162552.15	WNT4	protein_coding	0	0	0	0	0
ENSG00000285873.1	RP1-163O16.1	lncRNA	0	0	0	0	0
ENSG00000266564.1	MIR4418	miRNA	0	0	0	0	0
ENSG00000234397.3	PPIAP34	processed_pseudogene	0	0	0	0	0
ENSG00000279625.1	RP11-415K20.2	TEC	0	0	0	0	0
ENSG00000184677.18	ZBTB40	protein_coding	4.30392	4.98281	5.18061	4.82245	0.459823
ENSG00000237200.1	ZBTB40-IT1	lncRNA	0	0	0	0	0
ENSG00000070886.12	EPHA8	protein_coding	0	0	0	0	0
ENSG00000276835.2	MIR6127	miRNA	0	0	0	0	0
ENSG00000173372.17	C1QA	protein_coding	0	0	0	0	0
ENSG00000159189.12	C1QC	protein_coding	0	0	0	0	0
ENSG00000173369.17	C1QB	protein_coding	0	0	0	0	0
ENSG00000133216.17	EPHB2	protein_coding	3.34457	0	4.04456	2.46304	2.16158
ENSG00000265422.1	MIR4684	miRNA	0	0	0	0	0
ENSG00000225952.1	RP11-69E9.1	lncRNA	0	0	0	0	0
ENSG00000264014.1	MIR4253	miRNA	0	0	0	0	0
ENSG00000215906.8	LACTBL1	protein_coding	0	0	0	0	0
ENSG00000227868.6	TEX46	protein_coding	0	0	0	0	0
ENSG00000004487.17	KDM1A	protein_coding	5.74622	6.77325	6.05283	6.19077	0.527227
ENSG00000240553.1	RP1-184J9.2	lncRNA	0	0	0	0	0
ENSG00000263793.1	MIR3115	miRNA	0	0	0	0	0
ENSG00000266802.1	ENSG00000266802	miRNA	0	0	0	0	0
ENSG00000169641.13	LUZP1	protein_coding	5.59911	4.7636	4.79627	5.05299	0.473235
ENSG00000229010.1	RP5-979D14.1	processed_pseudogene	0	0	0	0	0
ENSG00000206935.1	RNU6-514P	snRNA	0	0	0	0	0
ENSG00000252578.1	RNU6-135P	snRNA	0	0	0	0	0
ENSG00000179546.5	HTR1D	protein_coding	0	0	0	0	0
ENSG00000215381.3	RP5-1057J7.1	processed_pseudogene	0	0	0	0	0
ENSG00000261326.4	LINC01355	lncRNA	0	0	0	0	0
ENSG00000284726.1	RP5-1057J7.8	lncRNA	0	0	0	0	0
ENSG00000125944.21	HNRNPR	protein_coding	5.55741	5.18914	5.10587	5.28414	0.24029
ENSG00000125945.15	ZNF436	protein_coding	3.69765	2.77955	2.95542	3.14421	0.487299
ENSG00000249087.7	ZNF436-AS1	lncRNA	0	0	0	0	0
ENSG00000201405.1	Y_RNA	misc_RNA	0	0	0	0	0
ENSG00000271420.1	RP5-1057J7.7	lncRNA	0	0	0	0	0
ENSG00000204219.11	TCEA3	protein_coding	0	0	0	0	0
ENSG00000232482.2	RP4-654C18.1	processed_pseudogene	0	0	0	0	0
ENSG00000088280.19	ASAP3	protein_coding	0	3.6156	2.90361	2.17307	1.91531
ENSG00000007968.7	E2F2	protein_coding	5.7405	5.56264	6.17081	5.82465	0.312697
ENSG00000235052.1	RP1-150O5.3	lncRNA	0	0	0	0	0
ENSG00000117318.9	ID3	protein_coding	6.27836	6.5674	7.03005	6.62527	0.379169
ENSG00000285802.1	RP1-150O5.4	lncRNA	0	0	0	0	0
ENSG00000197880.9	MDS2	lncRNA	0	0	0	0	0
ENSG00000229239.2	RP11-223J15.2	unprocessed_pseudogene	0	0	0	0	0
ENSG00000142676.14	RPL11	protein_coding	6.44652	6.22715	5.94969	6.20778	0.248979
ENSG00000236810.6	ELOA-AS1	lncRNA	0	0	0	0	0
ENSG00000011007.12	ELOA	protein_coding	6.88193	6.8527	6.84509	6.85991	0.0194461
ENSG00000057757.10	PITHD1	protein_coding	6.32416	5.71925	3.98925	5.34422	1.21179
ENSG00000011009.11	LYPLA2	protein_coding	4.87569	6.97764	6.02241	5.95858	1.05243
ENSG00000117308.15	GALE	protein_coding	0	4.87754	3.1979	2.69181	2.47784
ENSG00000117305.15	HMGCL	protein_coding	0	3.45647	2.75397	2.07015	1.82688
ENSG00000179163.12	FUCA1	protein_coding	5.83556	5.40014	5.59945	5.61172	0.217971
ENSG00000188822.8	CNR2	protein_coding	0	0	0	0	0
ENSG00000229106.1	BTBD6P1	processed_pseudogene	0	0	0	0	0
ENSG00000232557.3	RP11-4M23.3	lncRNA	0	0	0	0	0
ENSG00000264926.1	MIR378F	miRNA	0	0	0	0	0
ENSG00000230228.2	H3P1	processed_pseudogene	0	0	0	0	0
ENSG00000189266.13	PNRC2	protein_coding	0	3.48047	5.17435	2.88494	2.63808
ENSG00000188529.15	SRSF10	protein_coding	0	4.87813	4.51175	3.12996	2.71681
ENSG00000215905.4	RP11-4M23.7	processed_pseudogene	0	0	0	0	0
ENSG00000225315.2	RP11-293P20.2	lncRNA	0	0	0	0	0
ENSG00000142661.19	MYOM3	protein_coding	0	0	0	0	0
ENSG00000230703.1	MYOM3-AS1	lncRNA	0	0	0	0	0
ENSG00000142677.4	IL22RA1	protein_coding	0	0	0	0	0
ENSG00000185436.12	IFNLR1	protein_coding	3.65554	0	4.76467	2.80674	2.49317
ENSG00000230023.2	LINC02800	lncRNA	0	0	0	0	0
ENSG00000232298.2	GRHL3-AS1	lncRNA	0	0	0	0	0
ENSG00000158055.16	GRHL3	protein_coding	0	3.03384	0	1.01128	1.75159
ENSG00000001460.18	STPG1	protein_coding	2.95119	3.4458	4.32172	3.5729	0.694051
ENSG00000001461.17	NIPAL3	protein_coding	3.72238	4.45397	4.6491	4.27515	0.488552
ENSG00000286061.1	RCAN3AS	lncRNA	0	0	0	0	0
ENSG00000117602.13	RCAN3	protein_coding	4.0924	3.14841	5.53302	4.25794	1.20089
ENSG00000264443.1	NCMAP-DT	lncRNA	0	0	0	0	0
ENSG00000184454.7	NCMAP	protein_coding	0	0	0	0	0
ENSG00000227312.2	RP11-496D1.2	processed_pseudogene	0	0	0	0	0
ENSG00000239106.1	Y_RNA	misc_RNA	0	0	0	0	0
ENSG00000133226.17	SRRM1	protein_coding	7.03586	6.96629	6.84917	6.95044	0.0943492
ENSG00000284699.1	RP11-373M8.2	lncRNA	0	0	0	0	0
ENSG00000169504.15	CLIC4	protein_coding	6.86382	5.84719	6.33324	6.34808	0.50848
ENSG00000238482.1	RNU6-1208P	snRNA	0	0	0	0	0
ENSG00000020633.19	RUNX3	protein_coding	0	2.74508	4.76975	2.50494	2.39392
ENSG00000278034.1	MIR6731	miRNA	0	0	0	0	0
ENSG00000229162.1	RUNX3-AS1	lncRNA	0	0	0	0	0
ENSG00000261025.1	RP11-84D1.2	lncRNA	0	0	0	0	0
ENSG00000264371.1	MIR4425	miRNA	0	0	0	0	0
ENSG00000285823.1	LINC02793	lncRNA	0	0	0	0	0
ENSG00000233755.1	RP4-799D16.1	lncRNA	0	0	0	0	0
ENSG00000233419.3	IFITM3P7	processed_pseudogene	0	0	0	0	0
ENSG00000231953.2	RP4-706G24.1	lncRNA	0	0	0	0	0
ENSG00000117614.10	SYF2	protein_coding	0	0	4.1812	1.39373	2.41402
ENSG00000284602.1	RP3-465N24.7	lncRNA	0	0	0	0	0
ENSG00000284657.1	RP3-465N24.8	lncRNA	0	0	0	0	0
ENSG00000117616.18	RSRP1	protein_coding	0	0	0	0	0
ENSG00000272432.1	RP3-465N24.6	lncRNA	0	0	0	0	0
ENSG00000261349.1	RP3-465N24.5	unprocessed_pseudogene	0	0	0	0	0
ENSG00000187010.21	RHD	protein_coding	0	0	0	0	0
ENSG00000224183.1	SDHDP6	processed_pseudogene	0	0	0	0	0
ENSG00000259984.1	RP11-335G20.7	unprocessed_pseudogene	0	0	0	0	0
ENSG00000183726.11	TMEM50A	protein_coding	6.26982	6.81932	8.0159	7.03501	0.892798
ENSG00000188672.19	RHCE	protein_coding	0	0	0	0	0
ENSG00000238084.4	RP3-469D22.1	processed_pseudogene	0	0	0	0	0
ENSG00000204178.11	MACO1	protein_coding	5.46633	4.86911	5.06642	5.13395	0.304281
ENSG00000157978.12	LDLRAP1	protein_coding	5.04491	5.23235	4.959	5.07875	0.139784
ENSG00000225643.1	RP11-70P17.1	lncRNA	0	0	0	0	0
ENSG00000117643.15	MAN1C1	protein_coding	3.6797	2.76294	2.11537	2.85267	0.786015
ENSG00000233478.1	RP1-187B23.1	lncRNA	0	0	0	0	0
ENSG00000162430.18	SELENON	protein_coding	7.41122	8.13737	7.34496	7.63118	0.43962
ENSG00000255054.3	RP1-317E23.6	protein_coding	0	0	0	0	0
ENSG00000228172.5	RP1-317E23.3	lncRNA	0	0	0	0	0
ENSG00000117640.18	MTFR1L	protein_coding	0	3.95697	2.7177	2.22489	2.02399
ENSG00000272478.1	RP1-317E23.7	lncRNA	0	0	0	0	0
ENSG00000127423.11	AUNIP	protein_coding	5.60292	0	3.8509	3.15127	2.86623
ENSG00000236528.1	RP1-125I3.2	lncRNA	0	0	0	0	0
ENSG00000182749.6	PAQR7	protein_coding	0	4.19454	3.45526	2.54993	2.23903
ENSG00000207302.1	Y_RNA	misc_RNA	0	0	0	0	0
ENSG00000117632.23	STMN1	protein_coding	5.80854	6.57565	6.2973	6.22716	0.388336
ENSG00000229786.1	SNRPFP2	processed_pseudogene	0	0	0	0	0
ENSG00000223624.1	RP1-125I3.4	processed_pseudogene	0	0	0	0	0
ENSG00000283938.1	MIR3917	miRNA	0	0	0	0	0
ENSG00000158006.14	PAFAH2	protein_coding	0	0	4.73134	1.57711	2.73164
ENSG00000207237.1	RNU6-110P	snRNA	0	0	0	0	0
ENSG00000252190.1	ENSG10010139548.1	scaRNA	0	0	0	0	0
ENSG00000252691.1	ENSG10010134544.1	scaRNA	0	0	0	0	0
ENSG00000158008.10	EXTL1	protein_coding	0	0	0	0	0
ENSG00000158014.15	SLC30A2	protein_coding	0	0	0	0	0
ENSG00000284309.1	RP11-96L14.9	lncRNA	0	0	0	0	0
ENSG00000158022.7	TRIM63	protein_coding	0	0	0	0	0
ENSG00000175087.10	PDIK1L	protein_coding	3.76218	4.28328	3.0164	3.68729	0.636754
ENSG00000197245.6	FAM110D	protein_coding	0	0	0	0	0
ENSG00000282872.2	C1orf232	protein_coding	0	0	0	0	0
ENSG00000236782.7	ZNF593OS	protein_coding	0	0	0	0	0
ENSG00000142684.9	ZNF593	protein_coding	0	0	0	0	0
ENSG00000142675.18	CNKSR1	protein_coding	0	3.01614	0	1.00538	1.74137
ENSG00000188782.9	CATSPER4	protein_coding	0	0	0	0	0
ENSG00000236155.6	ZPLD2P	transcribed_unprocessed_pseudogene	0	0	0	0	0
ENSG00000278572.1	RP11-231P20.6	unprocessed_pseudogene	0	0	0	0	0
ENSG00000130695.16	CEP85	protein_coding	5.10509	4.11862	5.01906	4.74759	0.546403
ENSG00000270733.1	RP11-231P20.5	processed_pseudogene	0	0	0	0	0
ENSG00000142669.15	SH3BGRL3	protein_coding	6.05365	6.02462	6.80404	6.2941	0.441859
ENSG00000158062.20	UBXN11	protein_coding	0	2.80088	3.88252	2.2278	2.0037
ENSG00000169442.9	CD52	protein_coding	0	0	0	0	0
ENSG00000176092.17	CRYBG2	protein_coding	0	0	0	0	0
ENSG00000225854.2	RP11-569G9.7	processed_pseudogene	0	0	0	0	0
ENSG00000176083.18	ZNF683	protein_coding	0	0	0	0	0
ENSG00000131914.11	LIN28A	protein_coding	0	0	0	0	0
ENSG00000117682.17	DHDDS	protein_coding	4.42219	2.58652	2.75835	3.25569	1.01387
ENSG00000223583.1	RP3-476K8.4	processed_pseudogene	0	0	5.94117	1.98039	3.43014
ENSG00000225891.2	DHDDS-AS1	lncRNA	0	0	0	0	0
ENSG00000198830.11	HMGN2	protein_coding	6.50555	7.14839	5.95049	6.53481	0.599486
ENSG00000224129.1	DPPA2P2	processed_pseudogene	0	0	0	0	0
ENSG00000117676.14	RPS6KA1	protein_coding	3.42496	5.45763	4.83181	4.57147	1.04104
ENSG00000238705.1	MIR1976	miRNA	0	0	0	0	0
ENSG00000243905.3	RN7SL679P	misc_RNA	0	0	0	0	0
ENSG00000252802.1	Y_RNA	misc_RNA	0	0	0	0	0
ENSG00000252429.2	RNU7-29P	snRNA	0	0	0	0	0
ENSG00000229247.2	RP11-492M19.3	processed_pseudogene	0	0	0	0	0
ENSG00000238316.1	ENSG10010138693.1	snoRNA	0	0	0	0	0
ENSG00000235069.2	RP4-785J1.1	processed_pseudogene	0	0	0	0	0
ENSG00000260063.1	RP5-968P14.2	lncRNA	0	0	0	0	0
ENSG00000117713.20	ARID1A	protein_coding	6.44786	6.26199	6.36022	6.35669	0.0929865
ENSG00000060642.11	PIGV	protein_coding	3.42763	2.53142	0	1.98635	1.77764
ENSG00000241188.3	RN7SL165P	misc_RNA	0	0	0	0	0
ENSG00000287810.1	RP1-50O24.8	unprocessed_pseudogene	0	0	0	0	0
ENSG00000204160.12	ZDHHC18	protein_coding	4.459	4.99337	6.17133	5.2079	0.876093
ENSG00000175793.12	SFN	protein_coding	0	0	0	0	0
ENSG00000142751.15	GPN2	protein_coding	5.15472	4.56163	5.32445	5.0136	0.400514
ENSG00000226698.1	RP1-50O24.6	lncRNA	0	0	0	0	0
ENSG00000198746.13	GPATCH3	protein_coding	0	0	5.47835	1.82612	3.16293
ENSG00000090273.14	NUDC	protein_coding	7.33975	6.77401	7.51308	7.20895	0.386506
ENSG00000131910.5	NR0B2	protein_coding	0	0	0	0	0
ENSG00000175707.9	KDF1	protein_coding	0	0	0	0	0
ENSG00000172746.6	RPL12P13	unprocessed_pseudogene	0	0	0	0	0
ENSG00000224064.1	RPL32P6	processed_pseudogene	0	0	0	0	0
ENSG00000225294.1	OSTCP2	processed_pseudogene	0	0	0	0	0
ENSG00000253368.4	TRNP1	protein_coding	4.90497	0	4.11604	3.007	2.63385
ENSG00000158246.8	TENT5B	protein_coding	0	0	0	0	0
ENSG00000090020.11	SLC9A1	protein_coding	5.56244	4.56441	6.48764	5.53817	0.961842
ENSG00000229985.2	RP11-40H20.5	processed_pseudogene	6.77809	0	0	2.25936	3.91333
ENSG00000214973.3	CHCHD3P3	processed_pseudogene	0	0	0	0	0
ENSG00000225159.1	NPM1P39	processed_pseudogene	0	0	0	0	0
ENSG00000225990.2	SNRPEP7	processed_pseudogene	0	0	0	0	0
ENSG00000224311.1	RP11-40H20.4	lncRNA	0	0	0	0	0
ENSG00000142784.16	WDTC1	protein_coding	5.62875	7.06605	6.17229	6.28903	0.725727
ENSG00000252098.1	Y_RNA	misc_RNA	0	0	0	0	0
ENSG00000243659.1	RP11-4K3__A.3	processed_pseudogene	0	0	0	0	0
ENSG00000186501.15	TMEM222	protein_coding	4.73382	5.48892	3.03993	4.42089	1.25413
ENSG00000206888.1	RNU6-48P	snRNA	0	0	0	0	0
ENSG00000241547.1	ACTG1P20	processed_pseudogene	6.94792	5.93056	6.13126	6.33658	0.538861
ENSG00000142765.18	SYTL1	protein_coding	0	0	0	0	0
ENSG00000142733.17	MAP3K6	protein_coding	0	3.42928	3.61535	2.34821	2.03574
ENSG00000142748.13	FCN3	protein_coding	0	0	0	0	0
ENSG00000174950.11	CD164L2	protein_coding	0	0	0	0	0
ENSG00000231207.1	RP1-144C9.2	processed_pseudogene	0	0	0	0	0
ENSG00000181773.7	GPR3	protein_coding	0	0	4.01185	1.33728	2.31624
ENSG00000158195.11	WASF2	protein_coding	6.93145	6.96063	6.43266	6.77491	0.296761
ENSG00000241169.1	RP4-752I6.1	lncRNA	0	0	0	0	0
ENSG00000237429.1	RP1-159A19.4	lncRNA	0	0	0	0	0
ENSG00000126705.15	AHDC1	protein_coding	4.44113	2.95752	5.45522	4.28462	1.25618
ENSG00000000938.13	FGR	protein_coding	0	0	0	0	0
ENSG00000235912.1	RP1-159A19.3	processed_pseudogene	0	0	0	0	0
ENSG00000233975.2	LINC02574	lncRNA	0	0	0	0	0
ENSG00000126709.16	IFI6	protein_coding	0	0	0	0	0
ENSG00000225886.3	RP11-288L9.4	lncRNA	0	0	0	0	0
ENSG00000206767.1	RNU6-949P	snRNA	0	0	0	0	0
ENSG00000226662.2	CHMP1AP1	processed_pseudogene	0	0	0	0	0
ENSG00000207095.1	RNU6-424P	snRNA	0	0	0	0	0
ENSG00000287244.1	RP3-426I6.8	lncRNA	0	0	0	0	0
ENSG00000009780.16	FAM76A	protein_coding	3.92268	2.98901	5.04305	3.98492	1.02843
ENSG00000231344.1	RP3-426I6.2	processed_pseudogene	0	0	0	0	0
ENSG00000230833.1	RPEP3	processed_pseudogene	0	0	0	0	0
ENSG00000117758.14	STX12	protein_coding	0	5.24538	5.13052	3.45863	2.99581
ENSG00000269971.1	RP3-426I6.5	lncRNA	0	0	0	0	0
ENSG00000270031.1	RP3-426I6.6	lncRNA	0	0	0	0	0
ENSG00000223062.1	RNU6-1245P	snRNA	0	0	0	0	0
ENSG00000286433.1	RP3-426I6.7	lncRNA	0	0	0	0	0
ENSG00000117751.18	PPP1R8	protein_coding	5.95602	6.50406	6.34716	6.26908	0.282241
ENSG00000252947.1	SCARNA1	scaRNA	0	0	0	0	0
ENSG00000130775.16	THEMIS2	protein_coding	5.25578	3.71717	0	2.99099	2.7021
ENSG00000117748.10	RPA2	protein_coding	6.86695	6.42689	7.03989	6.77791	0.316051
ENSG00000130768.15	SMPDL3B	protein_coding	6.03485	0	0	2.01162	3.48422
ENSG00000227050.1	RP11-460I13.2	lncRNA	0	0	0	0	0
ENSG00000158156.9	XKR8	protein_coding	5.0956	3.56564	5.00958	4.55694	0.859569
ENSG00000158161.16	EYA3	protein_coding	6.87012	6.66566	6.5174	6.68439	0.177103
ENSG00000238231.2	RP11-460I13.6	processed_pseudogene	0	0	0	0	0
ENSG00000240750.3	RN7SL559P	misc_RNA	0	0	0	0	0
ENSG00000228589.3	SPCS2P4	processed_pseudogene	0	0	0	0	0
ENSG00000228943.1	RP5-1053E7.2	processed_pseudogene	0	0	0	0	0
ENSG00000214812.3	RP5-1053E7.3	processed_pseudogene	0	0	0	0	0
ENSG00000253005.1	RNU6-176P	snRNA	0	0	0	0	0
ENSG00000169403.12	PTAFR	protein_coding	0	0	0	0	0
ENSG00000126698.11	DNAJC8	protein_coding	6.64511	7.19598	7.07872	6.97327	0.290181
ENSG00000130770.18	ATP5IF1	protein_coding	7.28123	5.68579	4.91011	5.95904	1.20895
ENSG00000270605.1	RP5-1092A3.4	lncRNA	0	0	0	0	0
ENSG00000271398.1	RP5-1092A3.5	lncRNA	0	0	0	0	0
ENSG00000130766.5	SESN2	protein_coding	8.22392	8.69559	6.82128	7.9136	0.974927
ENSG00000130772.14	MED18	protein_coding	4.87845	0	0	1.62615	2.81658
ENSG00000204138.13	PHACTR4	protein_coding	7.14963	6.85941	5.49807	6.50237	0.881773
ENSG00000206779.1	Y_RNA	misc_RNA	0	0	0	0	0
ENSG00000229820.2	RP1-308E4.1	processed_pseudogene	0	0	0	0	0
ENSG00000221216.1	RNU6ATAC27P	snRNA	0	0	0	0	0
ENSG00000180198.17	RCC1	protein_coding	7.88784	7.81289	7.81738	7.83937	0.0420366
ENSG00000242125.3	SNHG3	lncRNA	0	2.976	0	0.992	1.71819
ENSG00000274266.1	SNORA73A	snoRNA	0	0	0	0	0
ENSG00000200087.1	SNORA73B	snoRNA	0	0	0	0	0
ENSG00000231468.2	PRDX3P2	processed_pseudogene	0	0	5.75287	1.91762	3.32142
ENSG00000279443.1	RP4-669K10.8	TEC	0	0	4.04651	1.34884	2.33625
ENSG00000180098.9	TRNAU1AP	protein_coding	4.78601	0	3.08764	2.62455	2.42638
ENSG00000197989.14	SNHG12	lncRNA	0	2.92247	0	0.974158	1.68729
ENSG00000221539.1	SNORD99	snoRNA	0	0	0	0	0
ENSG00000278274.1	SNORA61	snoRNA	0	0	0	0	0
ENSG00000273544.1	SNORA44	snoRNA	0	0	0	0	0
ENSG00000280498.1	SNORA16A	snoRNA	0	0	0	0	0
ENSG00000274582.1	SNORA16A	snoRNA	0	0	0	0	0
ENSG00000120656.13	TAF12	protein_coding	5.64522	5.21108	5.40976	5.42202	0.217334
ENSG00000188060.8	RAB42	protein_coding	0	0	0	0	0
ENSG00000229388.1	LINC01715	lncRNA	0	0	0	0	0
ENSG00000270103.3	RNU11	lncRNA	0	0	0	0	0
ENSG00000274978.1	RNU11	snRNA	0	0	0	0	0
ENSG00000162419.13	GMEB1	protein_coding	0	4.21041	4.40392	2.87144	2.48862
ENSG00000252777.1	ENSG10010139645.1	scaRNA	0	0	0	0	0
ENSG00000198492.16	YTHDF2	protein_coding	5.96525	7.17048	6.5908	6.57551	0.602757
ENSG00000116329.11	OPRD1	protein_coding	0	2.80918	0	0.936394	1.62188
ENSG00000233427.1	RP1-212P9.3	lncRNA	0	0	0	0	0
ENSG00000199756.1	Y_RNA	misc_RNA	0	0	0	0	0
ENSG00000159023.22	EPB41	protein_coding	5.93543	5.83725	5.25552	5.67607	0.367496
ENSG00000225616.2	RP4-604A21.1	processed_pseudogene	0	0	0	0	0
ENSG00000206704.1	Y_RNA	misc_RNA	0	0	0	0	0
ENSG00000277958.1	Metazoa_SRP	misc_RNA	0	0	0	0	0
ENSG00000253304.2	TMEM200B	protein_coding	5.49136	0	0	1.83045	3.17044
ENSG00000225750.1	RP11-242O24.3	lncRNA	0	0	0	0	0
ENSG00000116350.17	SRSF4	protein_coding	5.72972	6.08651	5.80947	5.87523	0.187262
ENSG00000277916.1	ENSG10010136122.1	misc_RNA	0	0	0	0	0
ENSG00000116353.16	MECR	protein_coding	3.89241	2.9607	4.05565	3.63625	0.590711
ENSG00000237934.1	RP11-467D18.2	lncRNA	0	0	0	0	0
ENSG00000060656.20	PTPRU	protein_coding	5.14193	5.6843	4.90864	5.24496	0.397961
ENSG00000230523.1	LINC01756	lncRNA	0	0	0	0	0
ENSG00000225011.4	RP11-810H18.1	unprocessed_pseudogene	0	0	0	0	0
ENSG00000228176.1	RP4-656G21.1	lncRNA	0	0	0	0	0
ENSG00000284676.1	RP11-179G8.2	lncRNA	0	0	0	0	0
ENSG00000270927.1	RP11-179G8.1	processed_pseudogene	0	0	0	0	0
ENSG00000233399.2	LINC01648	lncRNA	0	0	0	0	0
ENSG00000233372.1	RP5-893G23.1	lncRNA	0	0	0	0	0
ENSG00000231251.1	RP3-357I16.1	processed_pseudogene	0	0	0	0	0
ENSG00000236335.1	RP4-591L5.1	lncRNA	0	0	0	0	0
ENSG00000231949.1	RP4-591L5.2	lncRNA	0	0	0	0	0
ENSG00000162510.6	MATN1	protein_coding	0	0	0	0	0
ENSG00000186056.10	MATN1-AS1	lncRNA	0	0	0	0	0
ENSG00000287510.1	RP5-1166H10.4	lncRNA	0	0	0	0	0
ENSG00000162511.8	LAPTM5	protein_coding	0	0	0	0	0
ENSG00000264773.1	MIR4420	miRNA	0	0	0	0	0
ENSG00000229607.1	RP5-1125N11.1	lncRNA	0	0	0	0	0
ENSG00000223382.5	LINC01778	lncRNA	0	0	0	0	0
ENSG00000222784.1	RN7SKP91	misc_RNA	0	0	0	0	0
ENSG00000235143.1	RP1-65J11.5	lncRNA	0	0	0	0	0
ENSG00000162512.16	SDC3	protein_coding	4.10636	5.03528	5.04612	4.72925	0.539465
ENSG00000266210.2	RN7SL371P	misc_RNA	0	0	0	0	0
ENSG00000134644.16	PUM1	protein_coding	6.93293	7.55138	7.42576	7.30336	0.326894
ENSG00000237329.2	RP11-201O14.1	processed_pseudogene	0	0	0	0	0
ENSG00000232768.1	RP11-201O14.2	processed_pseudogene	0	0	0	0	0
ENSG00000215900.4	SELENOWP1	processed_pseudogene	0	0	0	0	0
ENSG00000225142.2	RP11-490K7.1	processed_pseudogene	0	0	0	0	0
ENSG00000084628.10	NKAIN1	protein_coding	0	4.16298	4.35615	2.83971	2.46116
ENSG00000060688.13	SNRNP40	protein_coding	4.93022	5.68824	5.41266	5.34371	0.383686
ENSG00000229447.2	RP11-490K7.4	processed_pseudogene	0	0	0	0	0
ENSG00000121766.16	ZCCHC17	protein_coding	0	5.48693	0	1.82898	3.16788
ENSG00000229044.1	RP11-266K22.2	lncRNA	0	0	0	0	0
ENSG00000121769.8	FABP3	protein_coding	0	0	0	0	0
ENSG00000168528.12	SERINC2	protein_coding	5.09614	3.19115	5.26568	4.51766	1.15191
ENSG00000215899.3	RP11-439L8.2	processed_pseudogene	5.44977	0	0	1.81659	3.14643
ENSG00000206981.1	RNU6-40P	snRNA	0	0	0	0	0
ENSG00000260386.6	LDC1P	transcribed_unitary_pseudogene	0	0	0	0	0
ENSG00000265961.1	Y_RNA	misc_RNA	0	0	0	0	0
ENSG00000284543.1	LINC01226	lncRNA	0	0	0	0	0
ENSG00000229167.2	RP11-73M7.1	lncRNA	0	0	0	0	0
ENSG00000142910.16	TINAGL1	protein_coding	0	0	0	0	0
ENSG00000121764.11	HCRTR1	protein_coding	0	0	0	0	0
ENSG00000162517.13	PEF1	protein_coding	7.86439	6.48236	6.464	6.93692	0.803264
ENSG00000235790.7	PEF1-AS1	lncRNA	0	0	0	0	0
ENSG00000264078.1	RP11-73M7.9	lncRNA	0	0	6.09526	2.03175	3.5191
ENSG00000084636.18	COL16A1	protein_coding	0	2.01232	0	0.670774	1.16181
ENSG00000121753.13	ADGRB2	protein_coding	3.06856	0	4.44932	2.50596	2.27739
ENSG00000266580.1	MIR4254	miRNA	0	0	0	0	0
ENSG00000254545.1	RP11-84A19.3	lncRNA	0	0	0	0	0
ENSG00000134668.12	SPOCD1	protein_coding	0	0	0	0	0
ENSG00000203620.2	RP11-84A19.2	lncRNA	0	0	0	0	0
ENSG00000269967.1	RP11-84A19.4	lncRNA	0	0	0	0	0
ENSG00000184007.22	PTP4A2	protein_coding	7.62577	7.82666	7.70244	7.71829	0.101382
ENSG00000288678.1	RP4-534N18.5	protein_coding	0	0	0	0	0
ENSG00000228634.1	RP4-534N18.2	lncRNA	0	0	0	0	0
ENSG00000284702.1	RP4-534N18.4	lncRNA	0	0	0	0	0
ENSG00000121774.18	KHDRBS1	protein_coding	7.72267	8.27597	8.23891	8.07919	0.309306
ENSG00000203325.3	RP11-277A4.4	lncRNA	0	0	0	0	0
ENSG00000121775.18	TMEM39B	protein_coding	5.39671	5.94121	6.72007	6.01933	0.665132
ENSG00000266203.1	MIR5585	miRNA	0	0	0	0	0
ENSG00000276493.1	Metazoa_SRP	misc_RNA	0	0	0	0	0
ENSG00000025800.14	KPNA6	protein_coding	6.86152	7.77727	7.82334	7.48738	0.542496
ENSG00000250135.1	RP4-622L5.2	lncRNA	0	0	0	0	0
ENSG00000084652.16	TXLNA	protein_coding	7.88475	8.13441	7.66777	7.89564	0.233507
ENSG00000160050.16	CCDC28B	protein_coding	0	0	0	0	0
ENSG00000224066.1	RP4-622L5.7	lncRNA	0	0	0	0	0
ENSG00000160051.12	IQCC	protein_coding	0	4.5728	3.8206	2.7978	2.45198
ENSG00000222046.3	DCDC2B	protein_coding	0	0	0	0	0
ENSG00000160055.20	TMEM234	protein_coding	0	0	0	0	0
ENSG00000084623.12	EIF3I	protein_coding	5.90075	6.35015	6.60173	6.28421	0.355111
ENSG00000220785.7	MTMR9LP	transcribed_unprocessed_pseudogene	0	0	0	0	0
ENSG00000183615.6	FAM167B	protein_coding	0	0	0	0	0
ENSG00000182866.17	LCK	protein_coding	0	0	0	0	0
ENSG00000277617.1	Metazoa_SRP	misc_RNA	0	0	0	0	0
ENSG00000252450.1	Y_RNA	misc_RNA	0	0	0	0	0
ENSG00000116478.12	HDAC1	protein_coding	6.19484	6.64544	6.36694	6.40241	0.227386
ENSG00000175130.7	MARCKSL1	protein_coding	9.67342	9.64398	10.2704	9.8626	0.35346
ENSG00000233775.1	RP4-811H24.9	lncRNA	0	0	0	0	0
ENSG00000162526.7	TSSK3	protein_coding	0	0	0	0	0
ENSG00000225828.1	FAM229A	protein_coding	0	0	0	0	0
ENSG00000160058.19	BSDC1	protein_coding	5.44327	5.89021	5.46511	5.59953	0.251973
ENSG00000224333.1	GAPDHP20	processed_pseudogene	0	0	0	0	0
ENSG00000270850.1	RP11-395N6.4	processed_pseudogene	0	0	0	0	0
ENSG00000229259.1	LRRC37A12P	unprocessed_pseudogene	0	0	0	0	0
ENSG00000263529.2	RN7SL122P	misc_RNA	0	0	0	0	0
ENSG00000254553.1	RP1-27O5.3	protein_coding	0	0	0	0	0
ENSG00000273274.2	ZBTB8B	protein_coding	2.45066	1.67273	1.81567	1.97969	0.414092
ENSG00000160062.15	ZBTB8A	protein_coding	0	0	3.34179	1.11393	1.92938
ENSG00000176261.16	ZBTB8OS	protein_coding	0	4.63542	3.34455	2.65999	2.39233
ENSG00000200591.1	Y_RNA	misc_RNA	0	0	0	0	0
ENSG00000162521.19	RBBP4	protein_coding	5.94297	6.23111	6.37421	6.18276	0.219646
ENSG00000162520.15	SYNC	protein_coding	0	0	0	0	0
ENSG00000224409.1	RP11-114B7.6	lncRNA	0	0	0	0	0
ENSG00000162522.11	KIAA1522	protein_coding	6.43767	6.24073	5.77389	6.15076	0.340912
ENSG00000134684.12	YARS1	protein_coding	6.83373	7.38517	6.79271	7.00387	0.330849
ENSG00000116497.18	S100PBP	protein_coding	4.6974	3.7247	5.1774	4.53317	0.740148
ENSG00000160097.20	FNDC5	protein_coding	0	0	0	0	0
ENSG00000121905.10	HPCA	protein_coding	0	0	0	0	0
ENSG00000121900.19	TMEM54	protein_coding	0	5.3444	5.54354	3.62931	3.14466
ENSG00000287691.1	RP5-1174N9.3	lncRNA	0	0	0	0	0
ENSG00000116514.17	RNF19B	protein_coding	5.99747	6.37773	3.68119	5.35213	1.45951
ENSG00000278966.2	RP5-1174N9.2	TEC	0	0	0	0	0
ENSG00000217644.5	RP4-803A2.1	processed_pseudogene	0	5.76493	0	1.92164	3.32839
ENSG00000239670.1	RP4-803A2.2	unprocessed_pseudogene	0	0	0	0	0
ENSG00000236065.2	RP1-117O3.2	lncRNA	5.13398	0	0	1.71133	2.96411
ENSG00000004455.17	AK2	protein_coding	5.41554	5.96018	5.58603	5.65392	0.278596
ENSG00000276645.1	Metazoa_SRP	misc_RNA	0	0	0	0	0
ENSG00000142920.17	AZIN2	protein_coding	0	0	0	0	0
ENSG00000278997.1	RP11-131M11.2	TEC	5.43099	0	0	1.81033	3.13558
ENSG00000116525.14	TRIM62	protein_coding	5.87425	3.91867	5.38077	5.0579	1.01699
ENSG00000279179.1	RP11-131M11.3	TEC	0	0	3.37552	1.12517	1.94886
ENSG00000284721.1	RP11-131M11.4	lncRNA	0	0	0	0	0
ENSG00000160094.15	ZNF362	protein_coding	4.1648	6.07413	6.72947	5.65614	1.33245
ENSG00000270115.1	RP11-415J8.7	lncRNA	0	0	0	0	0
ENSG00000184389.9	A3GALT2	protein_coding	0	0	0	0	0
ENSG00000225313.5	RP11-415J8.3	lncRNA	0	0	0	0	0
ENSG00000134686.19	PHC2	protein_coding	5.14012	5.83166	6.87031	5.94736	0.87088
ENSG00000284154.1	MIR3605	miRNA	0	0	0	0	0
ENSG00000222112.1	RN7SKP16	misc_RNA	0	6.56835	6.77017	4.44618	3.85182
ENSG00000233246.1	PHC2-AS1	lncRNA	0	0	0	0	0
ENSG00000234512.1	TLR12P	unitary_pseudogene	0	0	0	0	0
ENSG00000121903.15	ZSCAN20	protein_coding	3.58197	3.85214	0	2.47804	2.15029
ENSG00000235907.2	RP4-580O19.2	processed_pseudogene	0	0	0	0	0
ENSG00000121904.18	CSMD2	protein_coding	0	0	0	0	0
ENSG00000227000.2	HSPD1P14	processed_pseudogene	0	0	0	0	0
ENSG00000176256.11	HMGB4	protein_coding	0	0	0	0	0
ENSG00000231163.6	CSMD2-AS1	lncRNA	0	0	0	0	0
ENSG00000201148.1	RNA5SP42	rRNA_pseudogene	0	0	0	0	0
ENSG00000142698.15	C1orf94	protein_coding	0	0	0	0	0
ENSG00000270241.1	RP4-657M3.2	processed_pseudogene	0	0	0	0	0
ENSG00000287703.1	RP4-651I17.1	lncRNA	0	0	0	0	0
ENSG00000207941.1	MIR552	miRNA	0	0	0	0	0
ENSG00000163866.9	SMIM12	protein_coding	4.14021	1.89379	3.75629	3.26343	1.20157
ENSG00000189280.3	GJB5	protein_coding	0	0	0	0	0
ENSG00000189433.7	GJB4	protein_coding	0	0	0	0	0
ENSG00000255811.1	RP1-34M23.5	lncRNA	0	0	0	0	0
ENSG00000188910.8	GJB3	protein_coding	0	0	0	0	0
ENSG00000187513.9	GJA4	protein_coding	0	0	0	0	0
ENSG00000230163.1	RP5-997D16.2	lncRNA	0	0	0	0	0
ENSG00000116544.12	DLGAP3	protein_coding	0	0	0	0	0
ENSG00000284773.1	RP11-244H3.5	protein_coding	0	0	0	0	0
ENSG00000241014.2	GPR199P	transcribed_unitary_pseudogene	0	0	0	0	0
ENSG00000271741.1	RP11-244H3.4	protein_coding	0	0	0	0	0
ENSG00000243749.1	TMEM35B	protein_coding	0	0	0	0	0
ENSG00000163867.17	ZMYM6	protein_coding	2.80528	0	0	0.935095	1.61963
ENSG00000197056.11	ZMYM1	protein_coding	5.08885	3.55928	4.29558	4.31457	0.764965
ENSG00000233940.1	RPL12P45	processed_pseudogene	0	0	0	0	0
ENSG00000228348.1	EFCAB14P1	processed_pseudogene	0	0	0	0	0
ENSG00000284640.1	RP11-181E22.4	lncRNA	0	0	0	0	0
ENSG00000116560.11	SFPQ	protein_coding	8.04248	8.15396	8.12905	8.1085	0.0585092
ENSG00000201868.1	Y_RNA	misc_RNA	0	0	0	0	0
ENSG00000146463.12	ZMYM4	protein_coding	6.33541	5.76224	6.3718	6.15648	0.341908
ENSG00000240374.3	RN7SL503P	misc_RNA	0	0	0	0	0
ENSG00000201542.1	SNORA62	snoRNA	0	0	0	0	0
ENSG00000229994.1	RPL5P4	processed_pseudogene	0	5.03073	0	1.67691	2.9045
ENSG00000227409.1	ZMYM4-AS1	lncRNA	0	0	0	0	0
ENSG00000278702.1	Metazoa_SRP	misc_RNA	0	0	0	0	0
ENSG00000142687.18	KIAA0319L	protein_coding	4.94444	4.91593	4.96606	4.94214	0.0251453
ENSG00000236274.1	RP4-728D4.3	processed_pseudogene	0	0	0	0	0
ENSG00000020129.16	NCDN	protein_coding	6.14843	6.77467	6.43455	6.45255	0.31351
ENSG00000239636.1	TFAP2E-AS1	lncRNA	0	0	0	0	0
ENSG00000116819.9	TFAP2E	protein_coding	0	0	0	0	0
ENSG00000126067.12	PSMB2	protein_coding	7.25632	6.96593	7.65079	7.29101	0.343746
ENSG00000142686.8	C1orf216	protein_coding	4.30721	0	3.53677	2.61466	2.29689
ENSG00000092853.14	CLSPN	protein_coding	3.69501	4.77328	6.52408	4.99746	1.42779
ENSG00000232335.1	RP11-435D7.3	lncRNA	0	0	0	0	0
ENSG00000134698.11	AGO4	protein_coding	3.12447	3.09841	0	2.07429	1.79644
ENSG00000092847.13	AGO1	protein_coding	5.6586	5.37249	6.14654	5.72588	0.391383
ENSG00000271164.1	CFAP97P1	processed_pseudogene	0	0	0	0	0
ENSG00000286899.1	RP4-789D17.6	lncRNA	0	0	0	0	0
ENSG00000271914.1	RP4-789D17.5	lncRNA	0	0	0	0	0
ENSG00000126070.20	AGO3	protein_coding	4.31946	3.36333	3.72571	3.80283	0.482708
ENSG00000271554.1	RP4-665N4.8	lncRNA	0	0	0	0	0
ENSG00000232862.5	RP4-665N4.4	transcribed_processed_pseudogene	0	0	0	0	0
ENSG00000092850.12	TEKT2	protein_coding	0	0	0	0	0
ENSG00000116863.11	ADPRS	protein_coding	0	0	5.32814	1.77605	3.0762
ENSG00000171812.13	COL8A2	protein_coding	0	0	0	0	0
ENSG00000054116.12	TRAPPC3	protein_coding	5.06605	5.03746	5.23548	5.113	0.107036
ENSG00000116871.16	MAP7D1	protein_coding	6.45918	6.02057	6.63166	6.37047	0.315054
ENSG00000264592.2	RN7SL131P	misc_RNA	0	0	0	0	0
ENSG00000054118.15	THRAP3	protein_coding	7.19681	8.19215	7.82709	7.73868	0.503527
ENSG00000231849.1	UBE2V2P4	processed_pseudogene	0	0	0	0	0
ENSG00000214193.11	SH3D21	protein_coding	3.00703	2.15327	2.31372	2.49134	0.453747
ENSG00000142694.7	EVA1B	protein_coding	0	0	0	0	0
ENSG00000286379.1	RP11-268J15.6	lncRNA	0	0	0	0	0
ENSG00000196182.11	STK40	protein_coding	5.95905	6.65752	6.00709	6.20789	0.390134
ENSG00000181817.6	LSM10	protein_coding	6.26887	6.81837	6.75969	6.61565	0.301743
ENSG00000222821.1	RNU4-27P	snRNA	0	0	0	0	0
ENSG00000116885.18	OSCP1	protein_coding	4.43006	0	0	1.47669	2.5577
ENSG00000201448.1	SNORA63C	snoRNA	0	0	0	0	0
ENSG00000116898.12	MRPS15	protein_coding	5.35883	5.90304	5.12451	5.46212	0.399411
ENSG00000119535.18	CSF3R	protein_coding	0	0	0	0	0
ENSG00000230214.1	FTLP18	processed_pseudogene	0	0	0	0	0
ENSG00000284705.1	RP11-251B9.1	lncRNA	0	0	0	0	0
ENSG00000284720.1	RP4-614N24.3	lncRNA	0	0	0	0	0
ENSG00000234481.2	RP4-614N24.1	lncRNA	0	0	0	0	0
ENSG00000163873.10	GRIK3	protein_coding	0	0	0	0	0
ENSG00000284650.1	RP3-406M12.1	lncRNA	0	0	0	0	0
ENSG00000223944.2	RP5-1180C18.1	lncRNA	0	0	0	0	0
ENSG00000264698.1	MIR4255	miRNA	0	0	0	0	0
ENSG00000207328.1	RNU6-636P	snRNA	0	0	0	0	0
ENSG00000252368.1	RNA5SP43	rRNA_pseudogene	0	0	0	0	0
ENSG00000230451.2	RPS29P6	processed_pseudogene	0	0	0	0	0
ENSG00000233621.2	LINC01137	lncRNA	0	0	0	0	0
ENSG00000163874.11	ZC3H12A	protein_coding	4.28847	0	0	1.42949	2.47595
ENSG00000283724.1	MIR6732	miRNA	0	0	0	0	0
ENSG00000163875.16	MEAF6	protein_coding	4.31555	4.28756	2.6634	3.7555	0.945892
ENSG00000263675.1	MIR5581	miRNA	0	0	0	0	0
ENSG00000163877.11	SNIP1	protein_coding	0	3.43568	4.87167	2.76912	2.5033
ENSG00000232273.1	FTH1P1	processed_pseudogene	0	0	0	0	0
ENSG00000237749.4	RP3-423B22.5	processed_pseudogene	0	0	0	0	0
ENSG00000163879.11	DNALI1	protein_coding	0	0	0	0	0
ENSG00000134697.13	GNL2	protein_coding	4.95035	4.36048	4.86462	4.72515	0.31871
ENSG00000284748.1	RP11-566C13.2	lncRNA	0	0	0	0	0
ENSG00000169218.14	RSPO1	protein_coding	0	0	0	0	0
ENSG00000116922.15	C1orf109	protein_coding	0	2.8717	4.51315	2.46161	2.28435
ENSG00000134690.11	CDCA8	protein_coding	7.9021	6.36956	7.6625	7.31139	0.824397
ENSG00000183317.17	EPHA10	protein_coding	0	2.1519	0	0.717299	1.2424
ENSG00000200421.1	Y_RNA	misc_RNA	0	0	0	0	0
ENSG00000214141.4	ACTN4P2	processed_pseudogene	0	0	0	0	0
ENSG00000227416.2	RP11-109P14.2	processed_pseudogene	0	0	0	0	0
ENSG00000185090.15	MANEAL	protein_coding	6.28743	7.05759	6.77832	6.70778	0.389896
ENSG00000233728.1	RP11-109P14.9	lncRNA	0	0	0	0	0
ENSG00000196449.4	YRDC	protein_coding	5.00058	4.01729	5.74133	4.91974	0.864862
ENSG00000197982.14	C1orf122	protein_coding	7.27737	5.99827	6.19912	6.49159	0.687875
ENSG00000188786.10	MTF1	protein_coding	4.49324	5.0281	5.37423	4.96519	0.443856
ENSG00000235673.1	RP11-109P14.8	processed_pseudogene	0	0	0	0	0
ENSG00000230955.1	RP11-109P14.10	lncRNA	0	0	0	0	0
ENSG00000204084.13	INPP5B	protein_coding	3.79034	3.76301	2.20826	3.25387	0.90563
ENSG00000252448.1	SNORA63	snoRNA	0	0	0	0	0
ENSG00000222282.1	RNU6-584P	snRNA	0	0	0	0	0
ENSG00000277168.1	Metazoa_SRP	misc_RNA	0	0	0	0	0
ENSG00000183431.12	SF3A3	protein_coding	6.7008	7.10846	6.24296	6.68407	0.432991
ENSG00000212541.1	RNU6-510P	snRNA	0	0	0	0	0
ENSG00000183386.10	FHL3	protein_coding	4.88747	5.42729	0	3.43825	2.98982
ENSG00000183520.12	UTP11	protein_coding	4.16601	5.4101	5.86755	5.14789	0.880556
ENSG00000185668.8	POU3F1	protein_coding	0	3.38809	0	1.12936	1.95612
ENSG00000224592.5	MIR3659HG	lncRNA	0	0	0	0	0
ENSG00000223589.2	RP5-884C9.3	processed_pseudogene	0	0	0	0	0
ENSG00000265596.1	MIR3659	miRNA	0	0	0	0	0
ENSG00000284623.1	LINC02786	lncRNA	0	0	0	0	0
ENSG00000286552.1	RP11-214L19.3	lncRNA	0	0	0	0	0
ENSG00000287987.1	RP11-214L19.2	lncRNA	0	0	0	0	0
ENSG00000237290.2	LINC01343	lncRNA	0	0	0	0	0
ENSG00000275350.1	RP11-329N22.2	processed_pseudogene	0	0	0	0	0
ENSG00000200796.1	RNU6-753P	snRNA	0	0	0	0	0
ENSG00000238063.3	LINC01685	lncRNA	0	0	0	0	0
ENSG00000215895.4	HSPA5P1	processed_pseudogene	0	0	0	0	0
ENSG00000284632.1	RP11-334L9.2	lncRNA	0	0	0	0	0
ENSG00000116954.8	RRAGC	protein_coding	0	2.69777	0	0.899256	1.55756
ENSG00000273637.1	RP5-864K19.7	lncRNA	0	0	0	0	0
ENSG00000228436.3	RP5-864K19.4	lncRNA	0	0	0	0	0
ENSG00000214114.9	MYCBP	protein_coding	0	4.40938	4.60423	3.00454	2.60383
ENSG00000274944.4	RP5-864K19.6	protein_coding	0	0	0	0	0
ENSG00000131233.10	GJA9	protein_coding	0	0	0	0	0
ENSG00000158315.11	RHBDL2	protein_coding	0	0	0	0	0
ENSG00000199963.1	RNU6-605P	snRNA	0	0	0	0	0
ENSG00000207466.1	Y_RNA	misc_RNA	0	0	0	0	0
ENSG00000235549.1	EIF1P2	processed_pseudogene	0	0	0	0	0
ENSG00000174574.16	AKIRIN1	protein_coding	6.02157	5.99256	6.77177	6.26197	0.44174
ENSG00000168653.11	NDUFS5	protein_coding	0	8.00659	5.90711	4.6379	4.15145
ENSG00000127603.31	MACF1	protein_coding	4.79806	3.75295	4.78042	4.44381	0.598364
ENSG00000206654.1	RNU6-608P	snRNA	0	0	0	0	0
ENSG00000222378.1	RNA5SP44	rRNA_pseudogene	0	0	0	0	0
ENSG00000287422.1	RP11-416A14.2	lncRNA	0	0	0	0	0
ENSG00000226438.1	RP11-420K8.1	lncRNA	0	0	0	0	0
ENSG00000217897.2	HSPE1P8	processed_pseudogene	0	0	0	0	0
ENSG00000183682.8	BMP8A	protein_coding	0	0	2.75223	0.91741	1.589
ENSG00000237624.1	OXCT2P1	unprocessed_pseudogene	0	0	0	0	0
ENSG00000243970.3	PPIEL	transcribed_unprocessed_pseudogene	0	0	0	0	0
ENSG00000090621.15	PABPC4	protein_coding	5.67822	5.93359	6.25812	5.95664	0.290639
ENSG00000228060.3	PABPC4-AS1	lncRNA	0	0	0	0	0
ENSG00000201457.1	SNORA55	snoRNA	0	0	0	0	0
ENSG00000163909.8	HEYL	protein_coding	3.9124	2.97939	4.63196	3.84125	0.828576
ENSG00000225903.1	RP1-144F13.3	lncRNA	0	0	0	0	0
ENSG00000116981.4	NT5C1A	protein_coding	0	2.03429	0	0.678097	1.1745
ENSG00000116983.13	HPCAL4	protein_coding	0	2.78678	0	0.928928	1.60895
ENSG00000084072.17	PPIE	protein_coding	3.49879	3.76763	0	2.42214	2.10194
ENSG00000225333.6	RP1-144F13.4	processed_pseudogene	0	0	0	0	0
ENSG00000252413.1	RNU7-121P	snRNA	0	0	0	0	0
ENSG00000116985.12	BMP8B	protein_coding	0	3.65941	4.39929	2.68623	2.35558
ENSG00000198754.5	OXCT2	protein_coding	0	0	0	0	0
ENSG00000285905.1	BMP8B-AS1	lncRNA	0	0	0	0	0
ENSG00000261798.1	RP1-118J21.25	lncRNA	0	0	0	0	0
ENSG00000229213.1	RP1-118J21.24	unprocessed_pseudogene	0	0	0	0	0
ENSG00000284719.1	RP1-118J21.27	lncRNA	0	0	0	0	0
ENSG00000284678.1	LINC02811	lncRNA	0	0	0	0	0
ENSG00000043514.17	TRIT1	protein_coding	4.21299	3.79628	0	2.66975	2.32144
ENSG00000202222.1	Y_RNA	misc_RNA	0	0	0	0	0
ENSG00000116990.11	MYCL	protein_coding	3.6229	0	0	1.20763	2.09168
ENSG00000236546.1	MYCL-AS1	lncRNA	0	0	0	0	0
ENSG00000207356.1	Y_RNA	misc_RNA	0	0	0	0	0
ENSG00000168389.18	MFSD2A	protein_coding	0	3.90821	5.0566	2.98827	2.65085
ENSG00000228477.1	RP3-342P20.2	processed_pseudogene	0	0	6.49514	2.16505	3.74997
ENSG00000131236.18	CAP1	protein_coding	5.52607	5.90428	5.43937	5.62324	0.247214
ENSG00000131238.18	PPT1	protein_coding	6.90659	7.06847	7.51733	7.16413	0.316408
ENSG00000226745.2	OAZ1P1	processed_pseudogene	0	0	0	0	0
ENSG00000117000.9	RLF	protein_coding	3.34999	4.55619	5.85991	4.58869	1.25527
ENSG00000207508.1	RNU6-1237P	snRNA	0	0	0	0	0
ENSG00000188800.6	TMCO2	protein_coding	0	0	0	0	0
ENSG00000259943.1	RP1-39G22.7	lncRNA	0	4.26451	0	1.4215	2.46212
ENSG00000084073.10	ZMPSTE24	protein_coding	5.45117	6.40546	6.19693	6.01785	0.501713
ENSG00000231296.1	RP1-39G22.4	processed_pseudogene	0	0	0	0	0
ENSG00000049089.15	COL9A2	protein_coding	0	0	0	0	0
ENSG00000227311.3	RP1-228H13.1	processed_pseudogene	0	0	0	0	0
ENSG00000084070.12	SMAP2	protein_coding	5.60723	6.56319	5.52042	5.89695	0.578614
ENSG00000213172.3	RP1-228H13.2	processed_pseudogene	0	0	0	0	0
ENSG00000284677.1	RP1-228H13.6	lncRNA	0	0	0	0	0
ENSG00000187801.15	ZFP69B	protein_coding	0	0	0	0	0
ENSG00000260920.2	RP1-228H13.5	lncRNA	4.60894	0	0	1.53631	2.66097
ENSG00000279667.1	RP11-656D10.7	TEC	0	0	0	0	0
ENSG00000187815.10	ZFP69	protein_coding	0	0	0	0	0
ENSG00000238287.1	RP11-656D10.3	lncRNA	0	0	0	0	0
ENSG00000164002.12	EXO5	protein_coding	0	0	0	0	0
ENSG00000227278.1	RP11-656D10.5	lncRNA	0	0	0	0	0
ENSG00000238186.1	RP11-656D10.6	lncRNA	0	0	0	0	0
ENSG00000117010.17	ZNF684	protein_coding	0	0	3.51449	1.1715	2.02909
ENSG00000286838.1	RP1-63P18.3	lncRNA	0	0	0	0	0
ENSG00000236505.1	RP1-63P18.2	unprocessed_pseudogene	0	0	0	0	0
ENSG00000233910.1	GTF2F2P2	processed_pseudogene	0	0	0	0	0
ENSG00000117016.10	RIMS3	protein_coding	0	2.28327	0	0.761091	1.31825
ENSG00000287743.1	RP4-739H11.5	lncRNA	0	0	0	0	0
ENSG00000237899.1	RP4-739H11.3	lncRNA	0	0	0	0	0
ENSG00000272145.1	NFYC-AS1	lncRNA	0	0	0	0	0
ENSG00000066136.20	NFYC	protein_coding	5.60998	5.2667	4.10396	4.99355	0.789296
ENSG00000198974.3	MIR30E	miRNA	0	0	0	0	0
ENSG00000207962.1	MIR30C1	miRNA	0	0	0	0	0
ENSG00000117013.17	KCNQ4	protein_coding	0	0	0	0	0
ENSG00000264582.2	RN7SL326P	misc_RNA	0	0	0	0	0
ENSG00000179862.7	CITED4	protein_coding	5.4838	5.45499	0	3.64626	3.15779
ENSG00000229528.1	RP5-1066H13.4	lncRNA	0	0	0	0	0
ENSG00000228940.1	RP11-348A7.1	unprocessed_pseudogene	0	0	0	0	0
ENSG00000286668.1	RP11-348A7.7	lncRNA	0	0	0	0	0
ENSG00000233118.2	UBE2V1P8	processed_pseudogene	0	0	0	0	0
ENSG00000171793.16	CTPS1	protein_coding	3.49407	5.07441	5.47405	4.68084	1.04702
ENSG00000281207.1	SLFNL1-AS1	lncRNA	0	0	0	0	0
ENSG00000171790.15	SLFNL1	protein_coding	0	2.90963	0	0.969877	1.67988
ENSG00000010803.16	SCMH1	protein_coding	5.71565	6.13851	5.6977	5.85062	0.249483
ENSG00000215893.3	RPL23AP17	processed_pseudogene	0	0	0	0	0
ENSG00000287400.1	RP11-399E6.6	lncRNA	0	0	0	0	0
ENSG00000235358.2	RP11-399E6.1	lncRNA	0	0	0	0	0
ENSG00000213987.4	RP11-399E6.2	processed_pseudogene	0	0	0	0	0
ENSG00000286640.1	RP11-399E6.5	transcribed_unprocessed_pseudogene	0	0	0	0	0
ENSG00000204060.7	FOXO6	protein_coding	0	3.6677	0	1.22257	2.11755
ENSG00000229901.1	FOXO6-AS1	lncRNA	0	0	0	0	0
ENSG00000252563.1	RNA5SP45	rRNA_pseudogene	0	0	0	0	0
ENSG00000127129.10	EDN2	protein_coding	0	0	0	0	0
ENSG00000127124.16	HIVEP3	protein_coding	0	3.11753	1.68306	1.6002	1.56042
ENSG00000230881.1	RP11-486B10.3	lncRNA	0	0	0	0	0
ENSG00000230638.4	RP11-486B10.4	processed_pseudogene	0	0	0	0	0
ENSG00000284895.1	RP11-486B10.5	protein_coding	0	0	0	0	0
ENSG00000287587.1	RP1-21K4.2	lncRNA	0	0	0	0	0
ENSG00000227538.1	HNRNPFP1	processed_pseudogene	0	0	0	0	0
ENSG00000228776.2	RP11-319C21.1	processed_pseudogene	0	0	0	0	0
ENSG00000044012.4	GUCA2B	protein_coding	0	0	0	0	0
ENSG00000197273.4	GUCA2A	protein_coding	0	0	0	0	0
ENSG00000198815.9	FOXJ3	protein_coding	4.6967	5.38246	5.08	5.05306	0.343675
ENSG00000227527.2	RP11-223A3.1	lncRNA	0	0	0	0	0
ENSG00000177181.15	RIMKLA	protein_coding	0	3.15668	2.01427	1.72365	1.59828
ENSG00000235002.1	RP11-157D18.2	processed_pseudogene	0	0	0	0	0
ENSG00000066185.13	ZMYND12	protein_coding	0	0	0	0	0
ENSG00000127125.9	PPCS	protein_coding	4.15358	3.20613	3.38921	3.58297	0.502563
ENSG00000186409.18	CCDC30	protein_coding	0	0	0	0	0
ENSG00000230116.1	RPS3AP11	processed_pseudogene	0	0	0	0	0
ENSG00000236876.3	TMSB4XP1	processed_pseudogene	0	0	0	0	0
ENSG00000200254.1	RNU6-536P	snRNA	0	0	0	0	0
ENSG00000236180.2	RP11-163G10.4	processed_pseudogene	0	0	0	0	0
ENSG00000171960.12	PPIH	protein_coding	5.11877	0	4.32484	3.14787	2.75489
ENSG00000285728.2	RP5-994D16.13	lncRNA	0	0	0	0	0
ENSG00000234917.2	RP5-994D16.3	lncRNA	0	0	0	0	0
ENSG00000065978.19	YBX1	protein_coding	6.09856	7.14557	6.27051	6.50488	0.561472
ENSG00000164007.11	CLDN19	protein_coding	0	0	0	0	0
ENSG00000117385.16	P3H1	protein_coding	5.12442	5.0958	6.08557	5.43526	0.56336
ENSG00000164008.16	C1orf50	protein_coding	0	2.65798	0	0.885992	1.53458
ENSG00000283580.3	RP5-994D16.12	protein_coding	0	0	0	0	0
ENSG00000228452.1	RP5-994D16.9	lncRNA	0	0	0	0	0
ENSG00000274386.5	TMEM269	protein_coding	0	0	0	0	0
ENSG00000177868.12	SVBP	protein_coding	0	0	0	0	0
ENSG00000164010.15	ERMAP	protein_coding	0	0	2.73407	0.911358	1.57852
ENSG00000228192.8	RP11-342M1.3	lncRNA	0	0	0	0	0
ENSG00000164011.18	ZNF691	protein_coding	0	3.88655	4.07746	2.65467	2.30099
ENSG00000233708.1	RP11-342M1.7	processed_pseudogene	0	0	0	0	0
ENSG00000237090.1	MKRN8P	processed_pseudogene	0	0	0	0	0
ENSG00000225099.1	ATP6V1E1P1	processed_pseudogene	0	0	0	0	0
ENSG00000117394.24	SLC2A1	protein_coding	5.47009	5.29297	4.92291	5.22866	0.2792
ENSG00000284138.1	ATP6V0CP4	processed_pseudogene	0	0	0	0	0
ENSG00000227533.6	SLC2A1-AS1	lncRNA	0	2.91983	0	0.973278	1.68577
ENSG00000283973.2	RP5-848E13.4	lncRNA	0	0	0	0	0
ENSG00000207256.1	RNU6-880P	snRNA	0	0	0	0	0
ENSG00000283136.1	U6	snRNA	0	0	0	0	0
ENSG00000277513.1	RP3-393B19.1	processed_pseudogene	0	0	0	0	0
ENSG00000186973.11	FAM183A	protein_coding	0	0	0	0	0
ENSG00000117395.13	EBNA1BP2	protein_coding	6.60831	6.31912	6.20255	6.37666	0.208908
ENSG00000284410.1	MIR6733	miRNA	0	0	0	0	0
ENSG00000243710.8	CFAP57	protein_coding	0	0	0	0	0
ENSG00000199240.1	RNA5SP46	rRNA_pseudogene	0	0	0	0	0
ENSG00000179178.11	TMEM125	protein_coding	0	0	0	0	0
ENSG00000253313.6	C1orf210	protein_coding	0	0	0	0	0
ENSG00000066056.14	TIE1	protein_coding	0	0	0	0	0
ENSG00000117400.18	MPL	protein_coding	0	0	0	0	0
ENSG00000287113.1	RP1-92O14.7	lncRNA	0	0	0	0	0
ENSG00000234694.1	RP1-92O14.3	lncRNA	0	0	0	0	0
ENSG00000117399.14	CDC20	protein_coding	8.00768	6.14512	7.82023	7.32434	1.02553
ENSG00000066322.15	ELOVL1	protein_coding	6.53106	6.09217	3.79741	5.47355	1.46807
ENSG00000283836.1	MIR6734	miRNA	0	0	0	0	0
ENSG00000159479.17	MED8	protein_coding	4.47218	0	6.18495	3.55238	3.19342
ENSG00000229431.1	MED8-AS1	lncRNA	0	0	0	0	0
ENSG00000198198.17	SZT2	protein_coding	3.81231	3.5427	3.06387	3.47296	0.379062
ENSG00000229372.1	SZT2-AS1	lncRNA	0	0	0	0	0
ENSG00000274975.1	MIR6735	miRNA	0	0	0	0	0
ENSG00000178922.18	HYI	protein_coding	0	0	0	0	0
ENSG00000229348.1	HYI-AS1	lncRNA	0	0	0	0	0
ENSG00000142949.17	PTPRF	protein_coding	6.95485	6.16526	6.00885	6.37632	0.507084
ENSG00000066135.13	KDM4A	protein_coding	4.53051	3.56462	4.30111	4.13208	0.504646
ENSG00000284989.1	RP11-7O11.7	protein_coding	0	0	0	0	0
ENSG00000236200.6	KDM4A-AS1	lncRNA	0	0	0	0	0
ENSG00000126091.21	ST3GAL3	protein_coding	1.98073	0	0	0.660244	1.14358
ENSG00000229444.1	ST3GAL3-AS1	lncRNA	0	0	0	0	0
ENSG00000283414.1	U6	snRNA	0	0	0	0	0
ENSG00000233674.2	RP11-184I16.3	processed_pseudogene	0	0	0	0	0
ENSG00000283477.1	MIR6079	miRNA	0	0	0	0	0
ENSG00000224751.2	SHMT1P1	processed_pseudogene	5.48165	0	0	1.82722	3.16483
ENSG00000117407.17	ARTN	protein_coding	0	0	0	0	0
ENSG00000237950.3	RP11-7O11.9	lncRNA	0	3.76811	0	1.25604	2.17552
ENSG00000288573.1	RP11-7O11.3	lncRNA	0	0	0	0	0
ENSG00000117408.11	IPO13	protein_coding	5.84545	6.48493	5.03905	5.78981	0.724546
ENSG00000285649.1	RP11-7O11.8	lncRNA	0	0	0	0	0
ENSG00000132768.14	DPH2	protein_coding	6.88707	7.26977	6.93548	7.03077	0.208388
ENSG00000117410.14	ATP6V0B	protein_coding	6.96417	5.94668	6.65587	6.52224	0.521743
ENSG00000117411.18	B4GALT2	protein_coding	5.01886	3.49337	5.40486	4.63903	1.01077
ENSG00000159214.13	CCDC24	protein_coding	0	0	3.33282	1.11094	1.9242
ENSG00000196517.13	SLC6A9	protein_coding	4.51332	5.61883	2.84008	4.32408	1.39901
ENSG00000230615.7	RP5-1198O20.4	lncRNA	0	0	0	0	0
ENSG00000227163.2	RP5-1198O20.5	processed_pseudogene	0	0	0	0	0
ENSG00000271647.1	KRT8P47	processed_pseudogene	0	0	0	0	0
ENSG00000239560.3	RN7SL479P	misc_RNA	0	0	0	0	0
ENSG00000171872.5	KLF17	protein_coding	0	0	0	0	0
ENSG00000233514.1	RP11-570P14.1	processed_pseudogene	7.32373	0	0	2.44124	4.22836
ENSG00000283039.1	KLF18	protein_coding	0	0	0	0	0
ENSG00000226804.4	RP4-675G8.3	processed_pseudogene	0	0	0	0	0
ENSG00000200171.1	Y_RNA	misc_RNA	0	0	0	0	0
ENSG00000238037.1	OOSP1P1	processed_pseudogene	0	0	0	0	0
ENSG00000227994.1	RP5-891H21.1	processed_pseudogene	0	0	0	0	0
ENSG00000271329.1	RP5-891H21.5	processed_pseudogene	0	0	0	0	0
ENSG00000178028.14	DMAP1	protein_coding	3.49007	4.70447	3.64973	3.94809	0.659891
ENSG00000117419.16	ERI3	protein_coding	5.97123	7.15115	6.14296	6.42178	0.637464
ENSG00000233602.1	ERI3-IT1	lncRNA	0	0	0	0	0
ENSG00000199385.1	RNU6-369P	snRNA	0	0	0	0	0
ENSG00000187147.18	RNF220	protein_coding	4.62442	4.20086	5.10357	4.64295	0.45164
ENSG00000263381.1	MIR5584	miRNA	0	0	0	0	0
ENSG00000126106.14	TMEM53	protein_coding	4.09545	0	3.33355	2.47633	2.17814
ENSG00000198520.12	ARMH1	protein_coding	0	0	0	0	0
ENSG00000199377.1	RNU5F-1	snRNA	0	0	0	0	0
ENSG00000200169.1	RNU5D-1	snRNA	0	0	0	0	0
ENSG00000142945.13	KIF2C	protein_coding	5.99721	5.30389	4.78699	5.3627	0.607252
ENSG00000225721.5	RP11-269F19.10	lncRNA	0	0	0	0	0
ENSG00000142937.12	RPS8	protein_coding	8.69058	8.24733	8.00457	8.31416	0.347856
ENSG00000264294.1	SNORD55	snoRNA	0	0	0	0	0
ENSG00000200913.1	SNORD46	snoRNA	0	0	0	0	0
ENSG00000202031.1	SNORD38A	snoRNA	0	0	0	0	0
ENSG00000207421.1	SNORD38B	snoRNA	0	0	0	0	0
ENSG00000281859.1	SNORD38B	snoRNA	0	0	0	0	0
ENSG00000234093.3	RPS15AP11	processed_pseudogene	0	0	0	0	0
ENSG00000142959.5	BEST4	protein_coding	0	0	0	0	0
ENSG00000173846.13	PLK3	protein_coding	0	4.16011	0	1.3867	2.40184
ENSG00000188396.4	DYNLT4	protein_coding	0	0	0	0	0
ENSG00000222009.8	BTBD19	protein_coding	0	0	0	0	0
ENSG00000117425.14	PTCH2	protein_coding	3.55393	0	0	1.18464	2.05186
ENSG00000202444.1	RNU5E-6P	snRNA	0	0	0	0	0
ENSG00000226499.1	RP5-882O7.1	processed_pseudogene	0	0	0	0	0
ENSG00000070785.17	EIF2B3	protein_coding	0	3.20651	0	1.06884	1.85128
ENSG00000253039.1	RNA5SP47	rRNA_pseudogene	0	0	0	0	0
ENSG00000229815.1	CCNB1IP1P1	processed_pseudogene	0	0	0	0	0
ENSG00000232369.1	PPIAP35	processed_pseudogene	0	0	0	0	0
ENSG00000268949.1	MRPS17P1	processed_pseudogene	0	0	0	0	0
ENSG00000126107.15	HECTD3	protein_coding	0	5.50095	4.33104	3.27733	2.8979
ENSG00000126088.14	UROD	protein_coding	4.88018	4.45324	4.64836	4.66059	0.213734
ENSG00000162415.7	ZSWIM5	protein_coding	0	2.48709	2.65661	1.71457	1.48728
ENSG00000234315.1	OSTCP5	processed_pseudogene	0	0	0	0	0
ENSG00000281912.1	LINC01144	lncRNA	0	0	0	0	0
ENSG00000186603.7	HPDL	protein_coding	0	0	0	0	0
ENSG00000132781.20	MUTYH	protein_coding	0	0	0	0	0
ENSG00000288208.1	RP4-534D1.6	protein_coding	0	0	0	0	0
ENSG00000132773.12	TOE1	protein_coding	4.66137	4.63307	4.82921	4.70788	0.106022
ENSG00000070759.17	TESK2	protein_coding	4.19123	4.16339	0	2.78487	2.41181
ENSG00000236872.1	PPIAP36	processed_pseudogene	0	0	0	0	0
ENSG00000280670.3	CCDC163	protein_coding	0	0	3.67005	1.22335	2.11891
ENSG00000132763.15	MMACHC	protein_coding	5.85189	4.8482	5.04541	5.2485	0.531777
ENSG00000117450.15	PRDX1	protein_coding	7.42096	8.15365	8.26962	7.94807	0.460164
ENSG00000234379.1	HMGB1P48	unprocessed_pseudogene	0	0	0	0	0
ENSG00000117448.14	AKR1A1	protein_coding	4.27526	5.20883	5.72261	5.0689	0.733756
ENSG00000281133.1	ENSG00000281133	pseudogene	0	0	0	0	0
ENSG00000280836.1	ENSG00000280836	pseudogene	0	0	0	0	0
ENSG00000132780.17	NASP	protein_coding	3.88786	4.41186	4.60673	4.30215	0.37178
ENSG00000281112.1	ENSG00000281112	pseudogene	0	0	0	0	0
ENSG00000281825.1	ENSG00000281825	pseudogene	0	0	0	0	0
ENSG00000159588.15	CCDC17	protein_coding	0	0	0	0	0
ENSG00000159592.11	GPBP1L1	protein_coding	5.56263	5.41109	5.32748	5.43373	0.119203
ENSG00000225447.1	RPS15AP10	processed_pseudogene	0	0	0	0	0
ENSG00000234329.1	RP11-767N6.2	processed_pseudogene	0	5.19495	0	1.73165	2.99931
ENSG00000159596.7	TMEM69	protein_coding	5.32628	5.29754	0	3.54127	3.06687
ENSG00000197429.11	IPP	protein_coding	0	4.56776	3.28108	2.61628	2.35533
ENSG00000230896.1	RP11-767N6.7	lncRNA	0	0	0	0	0
ENSG00000236111.5	RP11-630I5.1	processed_pseudogene	0	0	5.59945	1.86648	3.23285
ENSG00000086015.22	MAST2	protein_coding	4.4807	5.41923	6.27071	5.39021	0.895358
ENSG00000232467.2	TMA16P2	processed_pseudogene	0	5.57641	0	1.8588	3.21954
ENSG00000117461.15	PIK3R3	protein_coding	0	4.01637	3.28441	2.43359	2.13909
ENSG00000278139.1	P3R3URF-PIK3R3	protein_coding	0	0	0	0	0
ENSG00000226957.1	RP4-533D7.4	lncRNA	0	0	0	0	0
ENSG00000233114.2	RP4-533D7.3	processed_pseudogene	0	0	0	0	0
ENSG00000227857.2	RP4-533D7.5	lncRNA	0	0	0	0	0
ENSG00000117472.10	TSPAN1	protein_coding	0	0	0	0	0
ENSG00000250719.2	P3R3URF	protein_coding	0	0	0	0	0
ENSG00000085998.14	POMGNT1	protein_coding	4.28692	5.2208	4.76153	4.75642	0.466957
ENSG00000171357.6	LURAP1	protein_coding	0	0	0	0	0
ENSG00000085999.13	RAD54L	protein_coding	4.86334	5.4029	5.60222	5.28949	0.382275
ENSG00000132128.17	LRRC41	protein_coding	0	5.20372	5.74298	3.6489	3.17152
ENSG00000173660.12	UQCRH	protein_coding	0	5.99573	0	1.99858	3.46164
ENSG00000117481.11	NSUN4	protein_coding	4.51639	3.02641	4.12638	3.88973	0.772669
ENSG00000225779.1	RP4-603I14.3	processed_pseudogene	0	0	0	0	0
ENSG00000117480.16	FAAH	protein_coding	0	0	0	0	0
ENSG00000232022.7	FAAHP1	transcribed_unprocessed_pseudogene	0	0	0	0	0
ENSG00000224863.3	LINC01398	lncRNA	0	0	0	0	0
ENSG00000197587.11	DMBX1	protein_coding	0	2.70928	2.88374	1.86434	1.61692
ENSG00000282881.2	TMEM275	protein_coding	0	0	0	0	0
ENSG00000269956.2	MKNK1-AS1	lncRNA	0	0	0	0	0
ENSG00000162456.10	KNCN	protein_coding	0	0	0	0	0
ENSG00000079277.22	MKNK1	protein_coding	4.47916	2.16307	0	2.21408	2.24002
ENSG00000142961.15	MOB3C	protein_coding	0	2.52393	0	0.84131	1.45719
ENSG00000123472.12	ATPAF1	protein_coding	5.94422	4.68528	5.5413	5.39027	0.642916
ENSG00000233647.2	NENFP1	processed_pseudogene	0	0	0	0	0
ENSG00000186118.9	TEX38	protein_coding	0	0	0	0	0
ENSG00000228237.5	EFCAB14-AS1	lncRNA	0	0	0	0	0
ENSG00000159658.15	EFCAB14	protein_coding	4.67776	4.91937	1.57648	3.72453	1.86419
ENSG00000236476.2	RP11-8J9.5	processed_pseudogene	0	0	0	0	0
ENSG00000142973.14	CYP4B1	protein_coding	0	0	0	0	0
ENSG00000154198.14	CYP4Z2P	transcribed_unprocessed_pseudogene	0	0	0	0	0
ENSG00000238145.2	TUBAP8	processed_pseudogene	0	0	0	0	0
ENSG00000187048.13	CYP4A11	protein_coding	0	0	0	0	0
ENSG00000259832.1	CYP4A26P	unprocessed_pseudogene	0	0	0	0	0
ENSG00000261196.1	CYP4A43P	unprocessed_pseudogene	0	0	0	0	0
ENSG00000261593.1	CYP4A27P	unprocessed_pseudogene	0	0	0	0	0
ENSG00000261290.1	CYP4A44P	unprocessed_pseudogene	0	0	0	0	0
ENSG00000186377.8	CYP4X1	protein_coding	0	0	0	0	0
ENSG00000186160.5	CYP4Z1	protein_coding	0	0	0	0	0
ENSG00000225154.2	TUBAP9	processed_pseudogene	0	0	0	0	0
ENSG00000225506.2	CYP4A22-AS1	lncRNA	0	0	0	0	0
ENSG00000162365.12	CYP4A22	protein_coding	0	0	0	0	0
ENSG00000225514.1	MTND1P34	transcribed_processed_pseudogene	0	0	0	0	0
ENSG00000224805.2	LINC00853	lncRNA	0	0	0	0	0
ENSG00000162366.8	PDZK1IP1	protein_coding	0	0	0	0	0
ENSG00000162367.11	TAL1	protein_coding	0	0	0	0	0
ENSG00000226252.1	RP1-18D14.7	lncRNA	0	0	0	0	0
ENSG00000123473.17	STIL	protein_coding	4.52255	5.2055	5.53857	5.08887	0.517953
ENSG00000162368.14	CMPK1	protein_coding	3.98935	4.51552	4.15332	4.2194	0.269232
ENSG00000225762.1	LINC01389	lncRNA	0	0	0	0	0
ENSG00000186790.6	FOXE3	protein_coding	0	0	0	0	0
ENSG00000237424.1	FOXD2-AS1	lncRNA	0	5.11149	0	1.70383	2.95112
ENSG00000186564.6	FOXD2	protein_coding	0	0	0	0	0
ENSG00000271355.1	RP4-666O22.3	processed_pseudogene	0	0	0	0	0
ENSG00000229554.2	RPL21P24	processed_pseudogene	0	0	0	0	0
ENSG00000227883.1	ATP6V0E1P4	processed_pseudogene	0	0	0	0	0
ENSG00000227947.2	LINC01738	lncRNA	0	0	0	0	0
ENSG00000269113.4	TRABD2B	protein_coding	0	3.60819	2.4054	2.00453	1.83719
ENSG00000223814.1	RP11-543D5.2	lncRNA	0	0	0	0	0
ENSG00000225028.1	RP11-330M19.1	lncRNA	0	0	0	0	0
ENSG00000226133.6	LINC02794	lncRNA	0	0	0	0	0
ENSG00000231413.1	RP11-193P11.3	lncRNA	0	0	0	0	0
ENSG00000237180.1	CYP46A4P	processed_pseudogene	0	0	0	0	0
ENSG00000242267.6	SKINT1L	transcribed_unprocessed_pseudogene	0	0	0	0	0
ENSG00000279096.2	RP5-1024N4.6	TEC	0	0	0	0	0
ENSG00000223720.2	RP5-1024N4.2	lncRNA	0	0	0	0	0
ENSG00000117834.13	SLC5A9	protein_coding	0	0	0	0	0
ENSG00000272491.1	RP5-1024N4.4	lncRNA	0	0	0	0	0
ENSG00000279214.1	RP5-1024N4.5	TEC	0	0	0	0	0
ENSG00000132122.12	SPATA6	protein_coding	0	0	0	0	0
ENSG00000224986.2	PPP1R8P1	processed_pseudogene	0	0	0	0	0
ENSG00000206700.1	RNU6-723P	snRNA	0	0	0	0	0
ENSG00000235105.1	RP11-329A14.1	processed_pseudogene	0	0	0	0	0
ENSG00000223175.1	RNU4-61P	snRNA	0	0	0	0	0
ENSG00000232514.1	RP11-329A14.2	processed_pseudogene	0	0	0	0	0
ENSG00000186094.17	AGBL4	protein_coding	0	0	0	0	0
ENSG00000287661.1	RP11-342A17.2	lncRNA	0	0	0	0	0
ENSG00000162373.13	BEND5	protein_coding	0	0	0	0	0
ENSG00000286597.1	RP11-476C24.1	lncRNA	0	0	0	0	0
ENSG00000229846.2	RP11-141A19.1	lncRNA	0	0	0	0	0
ENSG00000230114.1	AGBL4-AS1	lncRNA	0	0	0	0	0
ENSG00000225623.1	AGBL4-IT1	lncRNA	0	0	0	0	0
ENSG00000237478.2	RP5-926E3.1	processed_pseudogene	0	0	0	0	0
ENSG00000215887.5	ZNF859P	unprocessed_pseudogene	0	0	0	0	0
ENSG00000279324.1	RP11-93G23.2	TEC	0	0	0	0	0
ENSG00000233595.2	MTND2P29	processed_pseudogene	0	0	0	0	0
ENSG00000162374.18	ELAVL4	protein_coding	0	0	0	0	0
ENSG00000230828.1	RP11-492I2.1	processed_pseudogene	0	0	0	0	0
ENSG00000237337.1	ELAVL4-AS1	lncRNA	0	0	0	0	0
ENSG00000233407.1	RP11-567C20.3	lncRNA	0	0	0	0	0
ENSG00000284696.2	LINC02808	lncRNA	0	0	0	0	0
ENSG00000284645.1	RP11-567C20.4	lncRNA	0	0	0	0	0
ENSG00000234080.3	RP11-183G22.1	processed_pseudogene	0	0	0	0	0
ENSG00000229316.1	HMGB1P45	processed_pseudogene	6.47195	0	0	2.15732	3.73658
ENSG00000225671.2	FCF1P6	processed_pseudogene	0	0	0	0	0
ENSG00000142700.12	DMRTA2	protein_coding	0	0	0	0	0
ENSG00000284700.1	RP5-850O15.3	lncRNA	0	0	0	0	0
ENSG00000185104.20	FAF1	protein_coding	4.97122	5.25521	4.95351	5.05998	0.169305
ENSG00000225767.1	FAF1-AS1	lncRNA	0	0	0	0	0
ENSG00000207194.1	RNU6-1026P	snRNA	0	0	8.23082	2.74361	4.75207
ENSG00000230585.2	PHBP12	processed_pseudogene	0	0	0	0	0
ENSG00000237130.1	MRPS6P2	processed_pseudogene	0	0	0	0	0
ENSG00000123080.12	CDKN2C	protein_coding	6.84474	5.57031	5.45479	5.95662	0.771305
ENSG00000265538.1	MIR4421	miRNA	0	0	0	0	0
ENSG00000275816.1	MIR6500	miRNA	0	0	0	0	0
ENSG00000204006.10	C1orf185	protein_coding	0	0	0	0	0
ENSG00000200262.1	Y_RNA	misc_RNA	0	0	0	0	0
ENSG00000213478.2	CFL1P2	processed_pseudogene	0	0	0	0	0
ENSG00000203356.2	LINC01562	lncRNA	0	0	0	0	0
ENSG00000123091.5	RNF11	protein_coding	0	5.52701	5.41157	3.64619	3.15822
ENSG00000233406.5	RP11-296A18.5	processed_pseudogene	0	0	0	0	0
ENSG00000236434.2	RP11-296A18.6	lncRNA	0	0	0	0	0
ENSG00000085831.16	TTC39A	protein_coding	0	1.98485	0	0.661617	1.14595
ENSG00000261664.5	TTC39A-AS1	lncRNA	0	0	0	0	0
ENSG00000085832.17	EPS15	protein_coding	5.00323	5.76224	4.98551	5.25033	0.443419
ENSG00000232027.2	RP11-275F13.3	processed_pseudogene	0	0	0	0	0
ENSG00000206595.1	RNU6-877P	snRNA	0	0	0	0	0
ENSG00000238140.1	RP11-253A20.1	lncRNA	0	0	0	0	0
ENSG00000227070.1	EPS15-AS1	lncRNA	0	5.90651	0	1.96884	3.41012
ENSG00000252032.1	RNU6-1281P	snRNA	0	0	0	0	0
ENSG00000227742.2	CALR4P	transcribed_unitary_pseudogene	0	0	0	0	0
ENSG00000117859.19	OSBPL9	protein_coding	2.71784	3.87432	4.71051	3.76756	1.00061
ENSG00000236973.2	GAPDHP51	processed_pseudogene	0	0	0	0	0
ENSG00000232846.1	SLC25A6P3	processed_pseudogene	0	0	0	0	0
ENSG00000212624.1	ENSG10010136798.1	snoRNA	0	0	0	0	0
ENSG00000078618.22	NRDC	protein_coding	4.72167	6.52666	5.74196	5.66343	0.905052
ENSG00000266993.3	RP4-657D16.3	lncRNA	0	0	0	0	0
ENSG00000272175.1	RP4-657D16.6	lncRNA	0	0	0	0	0
ENSG00000283899.1	MIR761	miRNA	0	0	0	0	0
ENSG00000230604.2	TSEN15P2	processed_pseudogene	0	0	0	0	0
ENSG00000169213.7	RAB3B	protein_coding	4.24321	3.5831	3.1028	3.64304	0.572565
ENSG00000200839.1	RNA5SP48	rRNA_pseudogene	0	0	0	0	0
ENSG00000229032.1	RP11-91A18.1	processed_pseudogene	0	0	0	0	0
ENSG00000264613.2	RN7SL290P	misc_RNA	0	0	0	0	0
ENSG00000117862.13	TXNDC12	protein_coding	0	0	0	0	0
ENSG00000285839.1	RP11-91A18.6	protein_coding	0	0	0	0	0
ENSG00000198841.4	KTI12	protein_coding	0	0	0	0	0
ENSG00000223390.1	RP11-91A18.4	lncRNA	0	0	0	0	0
ENSG00000228369.2	TXNDC12-AS1	lncRNA	0	0	0	0	0
ENSG00000134717.18	BTF3L4	protein_coding	4.34135	4.87391	3.56964	4.26163	0.655778
ENSG00000157077.16	ZFYVE9	protein_coding	4.49479	3.53045	4.87606	4.30043	0.69354
ENSG00000241745.3	RN7SL788P	misc_RNA	0	0	0	0	0
ENSG00000228407.2	RP4-800M22.1	processed_pseudogene	0	0	0	0	0
ENSG00000223429.1	RP4-800M22.2	processed_pseudogene	0	0	0	0	0
ENSG00000224255.2	PDCL3P6	processed_pseudogene	0	0	0	0	0
ENSG00000236004.2	RP4-800M22.4	processed_pseudogene	0	0	0	0	0
ENSG00000237663.2	DNAJC19P7	processed_pseudogene	0	0	0	0	0
ENSG00000213735.2	ANAPC10P1	processed_pseudogene	0	0	0	0	0
ENSG00000154222.15	CC2D1B	protein_coding	0	4.55091	4.74661	3.09917	2.68575
ENSG00000272100.1	RP11-155O18.6	lncRNA	0	0	0	0	0
ENSG00000287078.1	RP11-155O18.7	lncRNA	0	0	0	0	0
ENSG00000224680.4	PLA2G12AP1	processed_pseudogene	0	0	0	0	0
ENSG00000085840.13	ORC1	protein_coding	5.23751	5.52293	6.84514	5.86853	0.857725
ENSG00000134748.13	PRPF38A	protein_coding	5.38589	5.93031	5.36803	5.56141	0.3196
ENSG00000134744.14	TUT4	protein_coding	4.68739	3.89392	4.24535	4.27556	0.397597
ENSG00000272371.1	RP11-25O10.2	lncRNA	0	0	0	0	0
ENSG00000236290.1	EEF1GP7	processed_pseudogene	0	0	0	0	0
ENSG00000116157.6	GPX7	protein_coding	0	0	0	0	0
ENSG00000182183.15	SHISAL2A	protein_coding	0	0	0	0	0
ENSG00000162377.6	COA7	protein_coding	4.83963	4.8112	4.60806	4.75297	0.126292
ENSG00000233664.1	NDUFS5P3	processed_pseudogene	0	0	0	0	0
ENSG00000239640.3	RN7SL62P	misc_RNA	0	0	0	0	0
ENSG00000162378.13	ZYG11B	protein_coding	4.45631	5.1381	4.83716	4.81052	0.341674
ENSG00000252018.1	RNU2-30P	snRNA	0	0	0	0	0
ENSG00000228929.1	RPS13P2	processed_pseudogene	0	0	0	0	0
ENSG00000206627.1	RNU6-969P	snRNA	0	0	0	0	0
ENSG00000203995.10	ZYG11A	protein_coding	4.66785	4.94985	4.83572	4.81781	0.141852
ENSG00000242391.2	RP4-631H13.2	lncRNA	0	0	0	0	0
ENSG00000121310.17	ECHDC2	protein_coding	2.57353	3.95953	3.60616	3.37974	0.720209
ENSG00000230953.2	RP4-631H13.6	processed_pseudogene	0	0	0	0	0
ENSG00000231866.2	RP4-631H13.4	processed_pseudogene	0	0	0	0	0
ENSG00000116171.19	SCP2	protein_coding	4.84687	0	2.29813	2.38167	2.42451
ENSG00000264834.1	ENSG00000264834	miRNA	0	0	0	0	0
ENSG00000266188.1	ENSG00000266188	miRNA	0	0	0	0	0
ENSG00000265815.1	ENSG00000265815	miRNA	0	0	0	0	0
ENSG00000237279.2	H3P2	processed_pseudogene	0	0	0	0	0
ENSG00000236360.2	RRAS2P1	processed_pseudogene	0	0	0	0	0
ENSG00000226147.1	TUBBP10	processed_pseudogene	0	0	0	0	0
ENSG00000174348.14	PODN	protein_coding	0	0	0	0	0
ENSG00000232993.1	RP11-334A14.5	lncRNA	0	0	0	0	0
ENSG00000227644.2	HIGD1AP11	processed_pseudogene	0	0	0	0	0
ENSG00000162383.13	SLC1A7	protein_coding	0	0	0	0	0
ENSG00000235563.1	RP11-334A14.8	lncRNA	0	0	0	0	0
ENSG00000277397.1	RP5-1024G6.9	unprocessed_pseudogene	0	0	0	0	0
ENSG00000157184.7	CPT2	protein_coding	3.62776	3.22476	0	2.28417	1.98839
ENSG00000236723.2	RP5-1024G6.2	lncRNA	0	0	0	0	0
ENSG00000162384.14	CZIB	protein_coding	3.7787	4.3002	3.94103	4.00664	0.266868
ENSG00000259818.1	RP5-1024G6.7	lncRNA	0	0	0	0	0
ENSG00000162385.11	MAGOH	protein_coding	0	0	0	0	0
ENSG00000226754.2	RP5-1024G6.5	lncRNA	0	0	0	0	0
ENSG00000157193.18	LRP8	protein_coding	3.2842	1.94675	2.56862	2.59986	0.669276
ENSG00000234578.1	RP4-784A16.1	lncRNA	0	0	0	0	0
ENSG00000228838.1	RP4-784A16.2	lncRNA	0	0	0	0	0
ENSG00000232762.1	RP4-784A16.4	lncRNA	6.27077	0	0	2.09026	3.62043
ENSG00000225675.2	LINC01771	lncRNA	0	0	0	0	0
ENSG00000285954.1	RP11-117D22.3	lncRNA	0	0	0	0	0
ENSG00000226938.1	RP11-117D22.1	lncRNA	0	0	0	0	0
ENSG00000230138.2	LINC02812	lncRNA	0	0	0	0	0
ENSG00000236253.7	SLC25A3P1	transcribed_processed_pseudogene	0	0	0	0	0
ENSG00000288527.1	RP4-796B4.3	processed_pseudogene	0	0	0	0	0
ENSG00000143006.7	DMRTB1	protein_coding	0	0	0	0	0
ENSG00000174332.5	GLIS1	protein_coding	0	3.32468	0	1.10823	1.91951
ENSG00000239007.1	RNU7-95P	snRNA	0	0	0	0	0
ENSG00000058804.12	NDC1	protein_coding	6.78504	6.49547	6.11916	6.46656	0.333883
ENSG00000201003.1	ENSG10010136707.1	snoRNA	0	0	0	0	0
ENSG00000229687.2	RP4-654H19.2	processed_pseudogene	0	0	0	0	0
ENSG00000058799.15	YIPF1	protein_coding	5.84043	6.12825	5.03409	5.66759	0.567187
ENSG00000211452.11	DIO1	protein_coding	0	0	0	0	0
ENSG00000081870.12	HSPB11	protein_coding	4.32667	5.57594	0	3.30087	2.92608
ENSG00000116212.15	LRRC42	protein_coding	6.74062	5.31915	4.94889	5.66955	0.945863
ENSG00000219102.3	HNRNPA3P12	processed_pseudogene	0	0	0	0	0
ENSG00000203985.11	LDLRAD1	protein_coding	0	0	0	0	0
ENSG00000116209.12	TMEM59	protein_coding	4.70361	5.11922	4.87164	4.89816	0.209073
ENSG00000280378.1	RP4-758J24.6	TEC	0	0	0	0	0
ENSG00000116205.14	TCEANC2	protein_coding	3.3813	4.28238	3.8367	3.83346	0.45055
ENSG00000283749.1	MIR4781	miRNA	0	0	0	0	0
ENSG00000225183.1	RP4-758J24.4	processed_pseudogene	0	0	0	0	0
ENSG00000279049.1	ENSG00000279049	pseudogene	0	0	0	0	0
ENSG00000256407.2	RP11-446E24.4	protein_coding	0	0	0	0	0
ENSG00000157211.11	CDCP2	protein_coding	0	0	0	0	0
ENSG00000280425.2	RP11-446E24.3	lncRNA	0	0	0	0	0
ENSG00000215883.11	CYB5RL	protein_coding	5.30468	5.27596	4.25655	4.94573	0.597021
ENSG00000116221.15	MRPL37	protein_coding	8.30276	9.07874	8.75598	8.7125	0.389811
ENSG00000157216.16	SSBP3	protein_coding	5.65677	5.74111	5.94138	5.77975	0.146187
ENSG00000198711.5	SSBP3-AS1	lncRNA	0	0	0	0	0
ENSG00000225632.1	RP5-997D24.3	lncRNA	0	0	0	0	0
ENSG00000232245.1	RP4-705F19.1	lncRNA	0	0	0	0	0
ENSG00000287582.1	RP5-866L20.4	lncRNA	0	0	0	0	0
ENSG00000235741.1	LINC02784	lncRNA	0	0	0	0	0
ENSG00000237173.1	RP5-866L20.2	processed_pseudogene	0	0	0	0	0
ENSG00000227453.1	HNRNPA1P63	processed_pseudogene	0	0	0	0	0
ENSG00000162390.18	ACOT11	protein_coding	0	0	0	0	0
ENSG00000162391.12	FAM151A	protein_coding	0	3.90653	0	1.30218	2.25544
ENSG00000230728.1	RP11-240D10.4	lncRNA	0	0	0	0	0
ENSG00000184313.20	MROH7	protein_coding	0	0	0	0	0
ENSG00000271723.5	MROH7-TTC4	protein_coding	0	0	0	0	0
ENSG00000243725.7	TTC4	protein_coding	0	3.17783	0	1.05928	1.83472
ENSG00000162396.6	PARS2	protein_coding	4.66254	5.92089	3.88023	4.82122	1.02954
ENSG00000006555.11	TTC22	protein_coding	0	0	0	0	0
ENSG00000237453.1	RP11-67L3.2	lncRNA	0	0	0	0	0
ENSG00000162398.12	LEXM	protein_coding	0	0	0	0	0
ENSG00000116133.13	DHCR24	protein_coding	7.96591	8.24661	8.02898	8.0805	0.147273
ENSG00000287724.1	RP11-67L3.7	lncRNA	0	0	0	0	0
ENSG00000242396.1	RP11-67L3.5	lncRNA	0	0	0	0	0
ENSG00000233203.6	DHCR24-DT	lncRNA	0	0	0	0	0
ENSG00000284601.1	RP11-12C17.3	lncRNA	0	0	0	0	0
ENSG00000143001.5	TMEM61	protein_coding	0	0	0	0	0
ENSG00000233271.1	RP11-12C17.2	lncRNA	0	0	0	0	0
ENSG00000162399.9	BSND	protein_coding	0	0	0	0	0
ENSG00000169174.11	PCSK9	protein_coding	3.46406	0	0	1.15469	1.99998
ENSG00000162402.14	USP24	protein_coding	5.45621	6.59611	6.25377	6.10203	0.584904
ENSG00000231090.2	MIR4422HG	lncRNA	0	0	0	0	0
ENSG00000231095.1	GYG1P3	processed_pseudogene	0	0	0	0	0
ENSG00000265822.1	MIR4422	miRNA	0	0	0	0	0
ENSG00000234810.4	RP11-90C4.1	lncRNA	0	0	0	0	0
ENSG00000231900.3	GOT2P1	processed_pseudogene	0	0	0	0	0
ENSG00000232198.2	MTCO2P34	processed_pseudogene	0	0	0	0	0
ENSG00000199831.1	RN7SKP291	misc_RNA	0	0	0	0	0
ENSG00000252162.1	RNU6-830P	snRNA	0	0	0	0	0
ENSG00000272051.1	Y_RNA	misc_RNA	0	0	0	0	0
ENSG00000233079.3	LINC01755	lncRNA	0	0	0	0	0
ENSG00000230250.3	LINC01753	lncRNA	0	0	0	0	0
ENSG00000227104.3	PIGQP1	transcribed_unprocessed_pseudogene	0	0	0	0	0
ENSG00000235612.1	RP1-158P9.1	lncRNA	0	0	0	0	0
ENSG00000260971.4	RP1-158P9.2	lncRNA	0	0	0	0	0
ENSG00000284686.1	RP1-158P9.3	protein_coding	0	0	0	0	0
ENSG00000229871.1	RPSAP20	processed_pseudogene	0	0	0	0	0
ENSG00000223956.3	LINC01767	lncRNA	0	3.7808	0	1.26027	2.18284
ENSG00000162407.9	PLPP3	protein_coding	0	4.47912	4.27807	2.91906	2.52998
ENSG00000236776.1	RPL21P23	processed_pseudogene	0	0	0	0	0
ENSG00000224980.1	RPL23AP85	processed_pseudogene	0	0	0	0	0
ENSG00000225475.1	RP11-377K22.2	processed_pseudogene	0	0	0	0	0
ENSG00000162409.11	PRKAA2	protein_coding	4.67169	5.42579	4.44124	4.84624	0.514957
ENSG00000187889.13	FYB2	protein_coding	0	0	0	0	0
ENSG00000229913.1	RP11-378I13.1	lncRNA	0	0	0	0	0
ENSG00000157131.11	C8A	protein_coding	0	0	0	0	0
ENSG00000021852.13	C8B	protein_coding	0	0	0	0	0
ENSG00000236341.1	RP5-1103B4.3	lncRNA	0	0	0	0	0
ENSG00000173406.16	DAB1	protein_coding	0	0	0	0	0
ENSG00000227935.1	RP6-102O10.1	lncRNA	0	0	0	0	0
ENSG00000236888.1	RPS20P5	processed_pseudogene	0	0	0	0	0
ENSG00000226759.8	DAB1-AS1	lncRNA	0	0	0	0	0
ENSG00000229887.4	HNRNPA1P6	transcribed_unprocessed_pseudogene	0	0	0	0	0
ENSG00000223416.3	RPS26P15	processed_pseudogene	0	0	0	0	0
ENSG00000235038.1	RP11-393I23.4	lncRNA	0	0	0	0	0
ENSG00000230546.1	RP11-393I23.3	unprocessed_pseudogene	0	0	0	0	0
ENSG00000233216.1	RP11-414C16.1	processed_pseudogene	0	0	0	0	0
ENSG00000162600.12	OMA1	protein_coding	0	3.09618	3.2776	2.12459	1.84219
ENSG00000286918.1	RP4-592A1.5	lncRNA	0	0	0	0	0
ENSG00000270209.1	RP4-592A1.4	processed_pseudogene	0	0	0	0	0
ENSG00000264128.2	RN7SL713P	misc_RNA	0	0	0	0	0
ENSG00000184292.7	TACSTD2	protein_coding	0	0	0	0	0
ENSG00000185839.3	RP4-592A1.2	processed_pseudogene	0	0	5.5809	1.8603	3.22214
ENSG00000162601.11	MYSM1	protein_coding	0	4.7382	4.68125	3.13982	2.71931
ENSG00000283445.1	RP11-63G10.4	lncRNA	0	0	0	0	0
ENSG00000177606.8	JUN	protein_coding	7.3142	7.05208	6.97639	7.11422	0.177274
ENSG00000234807.7	LINC01135	lncRNA	0	0	0	0	0
ENSG00000272226.1	RP11-63G10.3	lncRNA	0	0	0	0	0
ENSG00000231740.1	RP11-63G10.2	lncRNA	0	0	0	0	0
ENSG00000232453.7	LINC02777	lncRNA	0	0	0	0	0
ENSG00000237352.4	LINC01358	lncRNA	0	0	0	0	0
ENSG00000228121.1	PHBP3	processed_pseudogene	0	0	0	0	0
ENSG00000241042.1	RP11-145M4.1	lncRNA	0	0	0	0	0
ENSG00000235215.2	RP11-145M4.2	lncRNA	0	0	0	0	0
ENSG00000224609.8	FGGY-DT	lncRNA	0	0	0	0	0
ENSG00000270457.1	RP11-467C18.1	lncRNA	0	0	0	0	0
ENSG00000172456.18	FGGY	protein_coding	0	0	0	0	0
ENSG00000266150.1	MIR4711	miRNA	0	0	0	0	0
ENSG00000226883.1	RP4-782L23.2	lncRNA	0	0	0	0	0
ENSG00000134709.12	HOOK1	protein_coding	3.27281	3.24641	3.43006	3.31643	0.0992933
ENSG00000134716.11	CYP2J2	protein_coding	0	0	0	0	0
ENSG00000265535.2	RN7SL475P	misc_RNA	0	0	0	0	0
ENSG00000162598.13	C1orf87	protein_coding	0	0	0	0	0
ENSG00000229332.2	PGBD4P8	processed_pseudogene	0	0	0	0	0
ENSG00000238242.2	LINC02778	lncRNA	0	0	0	0	0
ENSG00000226476.6	LINC01748	lncRNA	0	0	0	0	0
ENSG00000231252.3	RP11-436K8.1	lncRNA	0	0	0	0	0
ENSG00000162599.17	NFIA	protein_coding	2.02735	3.65018	3.27491	2.98415	0.849591
ENSG00000237928.6	NFIA-AS2	lncRNA	0	0	0	0	0
ENSG00000237853.6	NFIA-AS1	lncRNA	0	0	0	0	0
ENSG00000284808.1	RP11-430G17.4	lncRNA	0	0	0	0	0
ENSG00000287224.1	RP11-430G17.5	lncRNA	0	0	0	0	0
ENSG00000223920.2	RP11-430G17.1	processed_pseudogene	0	0	0	0	0
ENSG00000162604.12	TM2D1	protein_coding	4.44495	0	3.66957	2.70484	2.37433
ENSG00000271200.1	PATJ-DT	lncRNA	0	0	0	0	0
ENSG00000132849.21	PATJ	protein_coding	3.40829	3.67559	3.19206	3.42532	0.242213
ENSG00000200575.1	RNU6-414P	snRNA	0	0	0	0	0
ENSG00000212360.1	RNU6-1177P	snRNA	0	0	0	0	0
ENSG00000236646.1	LAMTOR5P1	processed_pseudogene	0	0	0	0	0
ENSG00000242860.3	RN7SL180P	misc_RNA	0	0	0	0	0
ENSG00000263908.1	MIR3116-1	miRNA	0	0	0	0	0
ENSG00000283690.1	MIR3116-2	miRNA	0	0	0	0	0
ENSG00000234204.1	PIGPP2	processed_pseudogene	0	0	0	0	0
ENSG00000234088.1	RPS15AP7	processed_pseudogene	0	0	0	0	0
ENSG00000240563.2	L1TD1	protein_coding	0	0	0	0	0
ENSG00000237227.1	RP5-1155K23.4	processed_pseudogene	0	0	0	0	0
ENSG00000200174.1	Y_RNA	misc_RNA	0	0	0	0	0
ENSG00000132854.19	KANK4	protein_coding	0	0	0	0	0
ENSG00000201153.1	RNU6-371P	snRNA	0	0	0	0	0
ENSG00000162607.13	USP1	protein_coding	6.48991	7.32777	6.25213	6.68993	0.565029
ENSG00000116641.18	DOCK7	protein_coding	3.35197	3.61826	3.51015	3.49346	0.133927
ENSG00000270549.1	RP11-293K19.1	processed_pseudogene	0	6.89443	0	2.29814	3.9805
ENSG00000132855.5	ANGPTL3	protein_coding	0	0	0	0	0
ENSG00000278967.1	RP5-849H19.3	TEC	0	0	0	0	0
ENSG00000213703.2	RP5-849H19.2	processed_pseudogene	0	0	0	0	0
ENSG00000235545.1	RP11-230B22.1	lncRNA	0	0	0	0	0
ENSG00000125703.15	ATG4C	protein_coding	0	3.32343	0	1.10781	1.91878
ENSG00000234318.1	RP4-771M4.3	lncRNA	0	0	6.19657	2.06552	3.57759
ENSG00000237163.1	RP4-771M4.2	processed_pseudogene	0	0	0	0	0
ENSG00000229537.7	LINC01739	lncRNA	0	0	0	0	0
ENSG00000286455.1	RP11-5P4.4	lncRNA	0	0	0	0	0
ENSG00000227485.1	RP11-5P4.2	lncRNA	0	0	0	0	0
ENSG00000229225.1	RP11-5P4.3	lncRNA	0	0	0	0	0
ENSG00000203605.3	RP11-335E6.2	lncRNA	0	0	0	0	0
ENSG00000224209.8	LINC00466	lncRNA	0	0	0	0	0
ENSG00000252259.1	RNA5SP49	rRNA_pseudogene	0	0	0	0	0
ENSG00000228734.2	RP11-335E6.3	lncRNA	0	0	0	0	0
ENSG00000223683.1	RPSAP65	processed_pseudogene	0	0	0	0	0
ENSG00000230798.5	FOXD3-AS1	lncRNA	0	0	0	0	0
ENSG00000187140.6	FOXD3	protein_coding	4.54659	4.51838	3.76784	4.2776	0.441692
ENSG00000275836.1	MIR6068	miRNA	0	0	0	0	0
ENSG00000252784.1	Y_RNA	misc_RNA	0	0	0	0	0
ENSG00000236674.1	RP4-792G4.3	processed_pseudogene	0	0	0	0	0
ENSG00000088035.18	ALG6	protein_coding	5.73404	4.42409	0	3.38604	3.00466
ENSG00000142856.17	ITGB3BP	protein_coding	4.45925	4.43113	2.79152	3.89397	0.954848
ENSG00000286429.1	RP11-565D17.2	lncRNA	0	0	0	0	0
ENSG00000203965.13	EFCAB7	protein_coding	4.39885	3.97881	0	2.79255	2.42753
ENSG00000264271.2	RN7SL488P	misc_RNA	0	0	0	0	0
ENSG00000251720.1	RNU7-123P	snRNA	0	0	0	0	0
ENSG00000116652.6	DLEU2L	lncRNA	0	0	0	0	0
ENSG00000276884.1	ENSG10010137532.1	misc_RNA	0	0	0	0	0
ENSG00000278287.1	ENSG10010137881.1	misc_RNA	0	0	0	0	0
ENSG00000277565.1	ENSG10010139523.1	misc_RNA	0	0	0	0	0
ENSG00000275823.1	ENSG10010137906.1	misc_RNA	0	0	0	0	0
ENSG00000277689.1	ENSG10010136308.1	misc_RNA	0	0	0	0	0
ENSG00000274199.1	ENSG10010137261.1	misc_RNA	0	0	0	0	0
ENSG00000079739.17	PGM1	protein_coding	6.41522	6.26213	5.82071	6.16602	0.308688
ENSG00000244256.3	RN7SL130P	misc_RNA	0	0	0	0	0
ENSG00000185483.12	ROR1	protein_coding	3.25226	3.75853	4.64733	3.88604	0.706221
ENSG00000177452.7	RP4-597J3.1	processed_pseudogene	0	0	5.81689	1.93896	3.35839
ENSG00000228056.3	CFL1P3	processed_pseudogene	0	0	0	0	0
ENSG00000207190.1	RNU6-809P	snRNA	0	0	0	0	0
ENSG00000200508.1	Y_RNA	misc_RNA	0	0	0	0	0
ENSG00000223949.8	ROR1-AS1	lncRNA	0	0	0	0	0
ENSG00000284928.1	RP11-24J23.3	lncRNA	0	0	0	0	0
ENSG00000177414.14	UBE2U	protein_coding	0	0	0	0	0
ENSG00000238653.1	RNU7-62P	snRNA	0	0	0	0	0
ENSG00000158966.16	CACHD1	protein_coding	5.38574	6.4088	5.69086	5.82847	0.525232
ENSG00000264470.1	MIR4794	miRNA	0	0	0	0	0
ENSG00000162437.14	RAVER2	protein_coding	3.3843	4.84562	5.44688	4.55893	1.06075
ENSG00000162434.13	JAK1	protein_coding	5.9078	5.27876	5.20449	5.46368	0.386401
ENSG00000234784.2	RP11-182I10.1	processed_pseudogene	0	0	0	0	0
ENSG00000233877.2	RP11-182I10.2	processed_pseudogene	0	0	0	0	0
ENSG00000226891.9	LINC01359	lncRNA	0	0	0	0	0
ENSG00000185031.6	SLC2A3P2	processed_pseudogene	0	0	0	0	0
ENSG00000272506.1	RP4-535B20.4	lncRNA	0	0	0	0	0
ENSG00000212257.1	RNU6-1176P	snRNA	0	0	0	0	0
ENSG00000265996.1	MIR3671	miRNA	0	0	0	0	0
ENSG00000199135.1	MIR101-1	miRNA	0	0	0	0	0
ENSG00000235804.2	RP4-535B20.2	processed_pseudogene	0	0	0	0	0
ENSG00000234496.2	MRPS21P1	processed_pseudogene	0	0	0	0	0
ENSG00000162433.15	AK4	protein_coding	0	4.28725	4.4813	2.92285	2.53312
ENSG00000231622.1	RPS29P7	processed_pseudogene	0	7.36798	0	2.45599	4.25391
ENSG00000116675.16	DNAJC6	protein_coding	5.08523	5.05663	3.90134	4.68106	0.675416
ENSG00000229294.1	RP5-1044H5.1	lncRNA	0	0	0	0	0
ENSG00000234144.1	COX6CP13	processed_pseudogene	0	0	0	0	0
ENSG00000222624.1	RNU2-15P	snRNA	0	0	0	0	0
ENSG00000213625.9	LEPROT	protein_coding	3.57817	4.09453	4.68363	4.11878	0.553128
ENSG00000116678.20	LEPR	protein_coding	2.5947	0	0	0.8649	1.49805
ENSG00000237852.1	RP4-630A11.3	lncRNA	0	0	0	0	0
ENSG00000224570.1	RP11-430H12.2	processed_pseudogene	0	0	0	0	0
ENSG00000285079.1	RP11-433N2.1	lncRNA	0	0	0	0	0
ENSG00000239319.3	RN7SL854P	misc_RNA	0	0	0	0	0
ENSG00000184588.18	PDE4B	protein_coding	0	0	0	0	0
ENSG00000227466.1	PDE4B-AS1	lncRNA	0	0	0	0	0
ENSG00000223152.1	RNU4-88P	snRNA	0	0	0	0	0
ENSG00000118473.23	SGIP1	protein_coding	0	0	0	0	0
ENSG00000264720.3	MIR3117	miRNA	0	0	0	0	0
ENSG00000248458.2	RP4-598P13.1	lncRNA	0	0	0	0	0
ENSG00000152760.10	DYNLT5	protein_coding	0	0	0	0	0
ENSG00000172410.5	INSL5	protein_coding	0	0	0	0	0
ENSG00000152763.17	DNAI4	protein_coding	0	0	2.54744	0.849145	1.47076
ENSG00000231080.1	RP11-342H21.2	lncRNA	0	0	0	0	0
ENSG00000198160.15	MIER1	protein_coding	4.8435	5.60028	5.32507	5.25629	0.383052
ENSG00000116704.8	SLC35D1	protein_coding	4.84614	5.53405	4.45195	4.94405	0.547658
ENSG00000203963.12	C1orf141	protein_coding	0	0	0	0	0
ENSG00000252433.1	ENSG10010134538.1	snoRNA	0	0	0	0	0
ENSG00000275678.1	RP4-547N15.3	lncRNA	0	0	0	0	0
ENSG00000162594.16	IL23R	protein_coding	0	0	0	0	0
ENSG00000253074.1	RNU6-586P	snRNA	0	0	0	0	0
ENSG00000252116.1	RNU4ATAC4P	snRNA	0	0	0	0	0
ENSG00000228523.1	DNAJB6P4	processed_pseudogene	0	0	0	0	0
ENSG00000081985.13	IL12RB2	protein_coding	0	0	0	0	0
ENSG00000142864.15	SERBP1	protein_coding	6.99919	7.63311	7.86233	7.49821	0.447101
ENSG00000223263.1	RNU6-387P	snRNA	0	0	0	0	0
ENSG00000235200.3	LINC01702	lncRNA	0	0	0	0	0
ENSG00000207504.1	RNU6-1031P	snRNA	0	0	0	0	0
ENSG00000238139.2	RP11-393N21.1	processed_pseudogene	0	0	0	0	0
ENSG00000242482.3	RN7SL392P	misc_RNA	0	0	0	0	0
ENSG00000232048.2	HNRNPCP9	processed_pseudogene	0	0	0	0	0
ENSG00000116717.13	GADD45A	protein_coding	4.94357	5.89095	0	3.61151	3.16332
ENSG00000172380.6	GNG12	protein_coding	6.93725	6.29299	6.49439	6.57488	0.329589
ENSG00000238778.1	RNU7-80P	snRNA	0	0	0	0	0
ENSG00000232284.7	GNG12-AS1	lncRNA	0	3.18632	0	1.06211	1.83962
ENSG00000235055.3	RP4-609E1.2	processed_pseudogene	0	0	0	0	0
ENSG00000162595.7	DIRAS3	protein_coding	0	0	0	0	0
ENSG00000228431.1	ARL5AP3	processed_pseudogene	0	0	0	0	0
ENSG00000116729.14	WLS	protein_coding	6.28759	6.13468	6.3358	6.25269	0.105003
ENSG00000234383.1	CTBP2P8	processed_pseudogene	0	0	0	0	0
ENSG00000221203.1	MIR1262	miRNA	0	0	0	0	0
ENSG00000229133.1	RPS7P4	processed_pseudogene	0	0	0	0	0
ENSG00000225242.2	COX6B1P7	processed_pseudogene	0	0	0	0	0
ENSG00000237622.1	ELOCP18	processed_pseudogene	0	0	0	0	0
ENSG00000229440.1	RP5-1033K19.2	processed_pseudogene	0	0	0	0	0
ENSG00000116745.7	RPE65	protein_coding	0	0	0	0	0
ENSG00000024526.17	DEPDC1	protein_coding	5.31576	5.60155	4.82709	5.24813	0.391633
ENSG00000233589.1	RP4-694A7.2	lncRNA	0	0	0	0	0
ENSG00000234264.1	DEPDC1-AS1	lncRNA	0	0	0	0	0
ENSG00000225167.1	TXNP2	processed_pseudogene	0	0	0	0	0
ENSG00000285041.1	RP4-629B2.1	lncRNA	0	0	0	0	0
ENSG00000285407.1	RP11-520E6.1	lncRNA	0	0	0	0	0
ENSG00000285473.1	RP11-520E6.2	lncRNA	0	0	0	0	0
ENSG00000223883.2	LINC01707	lncRNA	0	0	0	0	0
ENSG00000235446.2	LINC02791	lncRNA	0	0	0	0	0
ENSG00000229639.1	LINC01758	lncRNA	0	0	0	0	0
ENSG00000287453.1	RP11-379C1.2	lncRNA	0	0	0	0	0
ENSG00000033122.21	LRRC7	protein_coding	0	0.951992	0	0.317331	0.549633
ENSG00000270615.1	SGO1P1	processed_pseudogene	0	0	0	0	0
ENSG00000287283.1	RP5-944F13.1	lncRNA	0	0	0	0	0
ENSG00000240692.3	RN7SL538P	misc_RNA	0	0	0	0	0
ENSG00000229359.2	PIN1P1	transcribed_processed_pseudogene	0	0	0	0	0
ENSG00000237919.5	LRRC7-AS1	lncRNA	0	0	0	0	0
ENSG00000066557.6	LRRC40	protein_coding	0	3.44303	4.56976	2.67093	2.38071
ENSG00000244389.3	RN7SL242P	misc_RNA	0	0	0	0	0
ENSG00000116754.13	SRSF11	protein_coding	4.81025	3.83335	5.29148	4.64503	0.742974
ENSG00000228988.1	RP4-677H15.4	lncRNA	0	0	0	0	0
ENSG00000118454.13	ANKRD13C	protein_coding	5.56495	4.81972	4.06069	4.81512	0.752144
ENSG00000197568.14	HHLA3	lncRNA	5.58196	4.58351	4.77938	4.98162	0.529055
ENSG00000226088.1	HHLA3-AS1	lncRNA	0	0	0	0	0
ENSG00000116761.12	CTH	protein_coding	4.62886	5.88639	0	3.50508	3.09993
ENSG00000278636.1	Metazoa_SRP	misc_RNA	0	0	0	0	0
ENSG00000271992.1	RP11-42O15.3	lncRNA	0	0	0	0	0
ENSG00000233020.1	CHORDC1P5	processed_pseudogene	0	0	0	0	0
ENSG00000237033.2	CASP3P1	processed_pseudogene	0	0	0	0	0
ENSG00000229051.2	LINC01788	lncRNA	0	0	0	0	0
ENSG00000226208.1	RP11-99H8.1	lncRNA	0	0	0	0	0
ENSG00000050628.20	PTGER3	protein_coding	0	0	0	0	0
ENSG00000235782.1	RP3-333A15.1	lncRNA	0	0	0	0	0
ENSG00000269933.1	RP3-333A15.2	lncRNA	0	0	0	0	0
ENSG00000235079.1	ZRANB2-AS1	lncRNA	0	0	0	0	0
ENSG00000132485.14	ZRANB2	protein_coding	3.6435	4.55635	5.72505	4.64163	1.0434
ENSG00000207721.1	MIR186	miRNA	0	0	0	0	0
ENSG00000229956.11	ZRANB2-AS2	lncRNA	0	0	0	0	0
ENSG00000226324.1	RP11-115M14.1	processed_pseudogene	0	0	0	0	0
ENSG00000172260.15	NEGR1	protein_coding	0	0	0	0	0
ENSG00000231985.1	RP11-82L20.1	lncRNA	0	0	0	0	0
ENSG00000271618.1	RP11-175G14.2	processed_pseudogene	0	0	0	0	0
[truncated: 58,606 more rows]

## Sheet: Mouse (Extended Data Figure 2D)
gene_id	gene_name	gene_type	Mouse 1	Mouse 2	Mouse 3	meanTPM	stdTPM
ENSMUSG00000102693.2	4933401J01Rik	TEC	0	0	0	0	0
ENSMUSG00000064842.3	Gm26206	snRNA	0	0	0	0	0
ENSMUSG00000051951.6	Xkr4	protein_coding	0	0	0	0	0
ENSMUSG00000102851.2	Gm18956	processed_pseudogene	0	0	0	0	0
ENSMUSG00000103377.2	Gm37180	TEC	0	0	0	0	0
ENSMUSG00000104017.2	Gm37363	TEC	0	0	0	0	0
ENSMUSG00000103025.2	Gm37686	TEC	0	0	0	0	0
ENSMUSG00000089699.2	Gm1992	lncRNA	0	0	0	0	0
ENSMUSG00000103201.2	Gm37329	TEC	0	0	0	0	0
ENSMUSG00000103147.2	Gm7341	processed_pseudogene	0	0	0	0	0
ENSMUSG00000103161.2	Gm38148	TEC	0	0	0	0	0
ENSMUSG00000102331.2	Gm19938	lncRNA	0	0	0	0	0
ENSMUSG00000102348.2	Gm10568	TEC	0	0	0	0	0
ENSMUSG00000102592.2	Gm38385	TEC	0	0	0	0	0
ENSMUSG00000088333.4	Gm27396	snRNA	0	0	0	0	0
ENSMUSG00000102343.2	Gm37381	lncRNA	0	0	0	0	0
ENSMUSG00000025900.14	Rp1	protein_coding	0	0	0	0	0
ENSMUSG00000102948.2	Gm6101	processed_pseudogene	0	0	0	0	0
ENSMUSG00000104123.2	Gm37483	TEC	0	0	0	0	0
ENSMUSG00000025902.14	Sox17	protein_coding	0	2.16468	0	0.721561	1.24978
ENSMUSG00000104238.2	Gm37587	lncRNA	0	0	0	0	0
ENSMUSG00000102269.2	Gm7357	processed_pseudogene	0	0	0	0	0
ENSMUSG00000118917.1	U6	snRNA	0	0	0	0	0
ENSMUSG00000103003.2	Gm38076	processed_pseudogene	0	0	0	0	0
ENSMUSG00000104328.2	Gm37323	lncRNA	0	0	0	0	0
ENSMUSG00000102735.2	Gm7369	processed_pseudogene	0	0	0	0	0
ENSMUSG00000098104.2	Gm6085	processed_pseudogene	0	0	4.64127	1.54709	2.67964
ENSMUSG00000102175.2	Gm6119	processed_pseudogene	0	0	0	0	0
ENSMUSG00002075947.1	U6	snRNA	0	0	0	0	0
ENSMUSG00000103265.2	Gm2053	processed_pseudogene	0	0	0	0	0
ENSMUSG00000103922.2	Gm6123	processed_pseudogene	0	0	4.12686	1.37562	2.38264
ENSMUSG00000033845.14	Mrpl15	protein_coding	3.94783	4.36371	5.47789	4.59648	0.791142
ENSMUSG00000102275.2	Gm37144	TEC	0	0	0	0	0
ENSMUSG00000025903.15	Lypla1	protein_coding	3.8791	2.9964	3.06914	3.31488	0.489983
ENSMUSG00000104217.2	Gm37988	protein_coding	0	0	0	0	0
ENSMUSG00000033813.16	Tcea1	protein_coding	3.18895	0	0	1.06298	1.84114
ENSMUSG00000062588.5	Gm6104	processed_pseudogene	0	0	0	0	0
ENSMUSG00000103280.2	Gm37277	TEC	0	0	0	0	0
ENSMUSG00000002459.18	Rgs20	protein_coding	3.65049	4.06064	0	2.57038	2.23544
ENSMUSG00000091305.2	Gm17100	processed_pseudogene	0	0	0	0	0
ENSMUSG00000102653.2	Gm37079	TEC	0	0	0	0	0
ENSMUSG00000085623.2	Gm16041	lncRNA	0	0	0	0	0
ENSMUSG00000091665.2	Gm17101	processed_pseudogene	0	0	0	0	0
ENSMUSG00000033793.13	Atp6v1h	protein_coding	3.09431	3.25228	3.56555	3.30404	0.239845
ENSMUSG00000104352.2	Gm7182	processed_pseudogene	0	0	0	0	0
ENSMUSG00000104046.2	Gm37567	TEC	0	0	0	0	0
ENSMUSG00000102907.2	Gm38264	TEC	0	0	0	0	0
ENSMUSG00000025905.15	Oprk1	protein_coding	0	0	0	0	0
ENSMUSG00000103936.2	Gm36965	processed_pseudogene	0	0	0	0	0
ENSMUSG00002076544.1	ENSMUSG00002076544	miRNA	0	0	0	0	0
ENSMUSG00000103519.2	Gm37429	TEC	0	0	0	0	0
ENSMUSG00000033774.5	Npbwr1	protein_coding	0	0	0	0	0
ENSMUSG00000103090.2	Gm19214	processed_pseudogene	0	0	0	0	0
ENSMUSG00000025907.15	Rb1cc1	protein_coding	3.66367	3.3296	3.40444	3.4659	0.175314
ENSMUSG00000090031.3	4732440D04Rik	lncRNA	0	2.02242	0	0.674142	1.16765
ENSMUSG00000087247.4	Alkal1	protein_coding	0	0	0	0	0
ENSMUSG00000103355.2	Gm2147	processed_pseudogene	0	0	0	0	0
ENSMUSG00000102706.2	Gm7417	processed_pseudogene	0	0	0	0	0
ENSMUSG00000103845.2	Gm19026	processed_pseudogene	0	0	0	0	0
ENSMUSG00000033740.18	St18	protein_coding	0	0	0	0	0
ENSMUSG00000103329.3	Gm42492	TEC	0	0	0	0	0
ENSMUSG00000104385.2	Gm7449	processed_pseudogene	0	0	0	0	0
ENSMUSG00000102135.2	Gm37108	processed_pseudogene	5.32667	0	0	1.77556	3.07535
ENSMUSG00000103282.2	Gm37275	processed_pseudogene	0	0	0	0	0
ENSMUSG00000102534.2	Gm37225	processed_pseudogene	0	0	0	0	0
ENSMUSG00000102213.2	Gm37489	processed_pseudogene	0	0	0	0	0
ENSMUSG00000103629.2	Gm5694	processed_pseudogene	0	0	0	0	0
ENSMUSG00000051285.18	Pcmtd1	protein_coding	0	1.80668	1.86635	1.22434	1.06073
ENSMUSG00000098201.2	Gm26983	processed_pseudogene	0	0	0	0	0
ENSMUSG00000103509.2	Gm38372	TEC	0	0	0	0	0
ENSMUSG00000048538.8	Gm9826	processed_pseudogene	0	0	0	0	0
ENSMUSG00000103709.2	Nras-ps2	processed_pseudogene	0	0	0	0	0
ENSMUSG00000077244.3	Gm23274	snoRNA	0	0	0	0	0
ENSMUSG00000102768.2	Gm19002	processed_pseudogene	0	0	0	0	0
ENSMUSG00000097797.7	Gm26901	lncRNA	0	0	0	0	0
ENSMUSG00000103498.2	Gm18984	processed_pseudogene	0	0	0	0	0
ENSMUSG00000103067.2	Gm30414	lncRNA	0	0	0	0	0
ENSMUSG00000102320.2	Gm37791	processed_pseudogene	0	0	0	0	0
ENSMUSG00000104226.2	Gm7470	processed_pseudogene	0	0	0	0	0
ENSMUSG00000103903.2	Rps2-ps2	processed_pseudogene	0	4.31249	4.39131	2.90127	2.51288
ENSMUSG00000103557.2	Gm38216	processed_pseudogene	0	0	0	0	0
ENSMUSG00000025909.17	Sntg1	protein_coding	0	0	0	0	0
ENSMUSG00000102647.2	Gm38024	TEC	0	0	0	0	0
ENSMUSG00000086235.2	Gm16284	processed_pseudogene	0	0	0	0	0
ENSMUSG00000102253.2	Gm38259	TEC	0	0	0	0	0
ENSMUSG00002074990.1	ENSMUSG00002074990	miRNA	0	0	0	0	0
ENSMUSG00000103884.2	Gm37005	TEC	0	0	0	0	0
ENSMUSG00000084353.2	Gm15452	processed_pseudogene	0	0	0	0	0
ENSMUSG00000103933.2	Gm36964	processed_pseudogene	6.96254	0	7.4826	4.81505	4.17805
ENSMUSG00002075967.1	ENSMUSG00002075967	miRNA	0	0	0	0	0
ENSMUSG00000086195.2	Gm6152	processed_pseudogene	0	0	0	0	0
ENSMUSG00000104504.2	Gm7445	processed_pseudogene	0	0	0	0	0
ENSMUSG00000066693.3	Gm7493	processed_pseudogene	0	0	0	0	0
ENSMUSG00000102316.2	Gm37629	TEC	0	0	0	0	0
ENSMUSG00000103819.2	Gm38008	processed_pseudogene	0	0	0	0	0
ENSMUSG00000102871.2	Gm37143	TEC	0	0	0	0	0
ENSMUSG00000101571.3	Gm6187	processed_pseudogene	0	0	0	0	0
ENSMUSG00000104428.2	Gm18299	processed_pseudogene	0	0	0	0	0
ENSMUSG00000102272.2	Gm7512	processed_pseudogene	0	0	0	0	0
ENSMUSG00000065625.3	Gm24765	snRNA	0	0	0	0	0
ENSMUSG00000103411.2	Gm18300	processed_pseudogene	0	0	0	0	0
ENSMUSG00000061024.9	Rrs1	protein_coding	7.39623	6.73504	7.81075	7.314	0.542548
ENSMUSG00000025911.15	Adhfe1	protein_coding	0	0	0	0	0
ENSMUSG00000079671.9	2610203C22Rik	lncRNA	0	0	0	0	0
ENSMUSG00000081441.4	Gm6161	processed_pseudogene	0	0	0	0	0
ENSMUSG00000067879.4	Vxn	protein_coding	0	0	0	0	0
ENSMUSG00000099827.2	Gm29520	lncRNA	0	0	0	0	0
ENSMUSG00000025912.17	Mybl1	protein_coding	0	0	3.43003	1.14334	1.98033
ENSMUSG00000045210.9	Vcpip1	protein_coding	5.17704	4.42375	4.81202	4.80427	0.376703
ENSMUSG00000097893.9	1700034P13Rik	lncRNA	0	0	0	0	0
ENSMUSG00000025915.15	Sgk3	protein_coding	0	1.11212	0	0.370707	0.642083
ENSMUSG00000046334.5	Gm6195	processed_pseudogene	0	0	0	0	0
ENSMUSG00002075801.1	U6	snRNA	0	0	0	0	0
ENSMUSG00000046101.17	Mcmdc2	protein_coding	0	0	0	0	0
ENSMUSG00000098234.8	Snhg6	lncRNA	0	0	0	0	0
ENSMUSG00000093178.3	Snord87	snoRNA	0	0	0	0	0
ENSMUSG00000099032.3	Tcf24	protein_coding	0	0	0	0	0
ENSMUSG00000104025.2	E330040D14Rik	TEC	0	0	0	0	0
ENSMUSG00000025916.11	Ppp1r42	protein_coding	0	0	0	0	0
ENSMUSG00000087199.2	Gm15818	lncRNA	0	0	0	0	0
ENSMUSG00000119658.1	U6	snRNA	0	0	0	0	0
ENSMUSG00000025917.10	Cops5	protein_coding	4.75587	4.52803	3.90937	4.39776	0.438028
ENSMUSG00000056763.17	Cspp1	protein_coding	1.92263	1.94157	2.00333	1.95584	0.0422008
ENSMUSG00000102356.2	1700047N06Rik	TEC	0	0	0	0	0
ENSMUSG00000067851.12	Arfgef1	protein_coding	5.6662	5.90094	5.83299	5.80005	0.120785
ENSMUSG00002076532.1	7SK	misc_RNA	0	0	0	0	0
ENSMUSG00000102556.2	Gm37569	TEC	0	0	0	0	0
ENSMUSG00000042501.13	Cpa6	protein_coding	0	0	0	0	0
ENSMUSG00000103810.2	Gm38005	TEC	0	0	0	0	0
ENSMUSG00000083422.2	Gm15604	processed_pseudogene	5.11474	4.57503	4.65452	4.78143	0.291375
ENSMUSG00000119312.1	U6	snRNA	0	0	0	0	0
ENSMUSG00000081417.2	Gm15603	processed_pseudogene	5.66645	0	5.20111	3.62252	3.14581
ENSMUSG00000103448.2	Gm37133	TEC	0	0	0	0	0
ENSMUSG00000100212.2	Gm5522	processed_pseudogene	0	0	0	0	0
ENSMUSG00000100648.2	Gm28659	processed_pseudogene	8.0179	6.78808	4.5968	6.46759	1.73292
ENSMUSG00002076499.1	SNORA66	snoRNA	0	0	0	0	0
ENSMUSG00000048960.14	Prex2	protein_coding	2.7865	2.58606	2.38967	2.58741	0.198419
ENSMUSG00000077318.3	Gm24173	snoRNA	0	0	0	0	0
ENSMUSG00000101827.2	Gm28686	processed_pseudogene	0	0	0	0	0
ENSMUSG00000103494.2	Gm37410	TEC	0	0	0	0	0
ENSMUSG00000057715.14	A830018L16Rik	protein_coding	0	0	0	0	0
ENSMUSG00000103825.2	Gm38178	TEC	0	2.95004	0	0.983346	1.7032
ENSMUSG00000099845.2	Gm29273	processed_pseudogene	0	0	0	0	0
ENSMUSG00000103561.2	Gm38069	TEC	0	0	0	0	0
ENSMUSG00000101610.2	Gm7560	processed_pseudogene	0	4.32499	0	1.44166	2.49704
ENSMUSG00000118923.1	U6	snRNA	0	0	0	0	0
ENSMUSG00000098555.3	Mir6341	miRNA	0	0	0	0	0
ENSMUSG00000097628.2	Gm2383	processed_pseudogene	4.97062	4.43295	0	3.13452	2.72786
ENSMUSG00000098163.2	Gm6216	processed_pseudogene	0	4.65524	0	1.55175	2.68771
ENSMUSG00000097171.2	Gm17644	lncRNA	0	0	0	0	0
ENSMUSG00000101314.2	Gm29663	lncRNA	0	0	0	0	0
ENSMUSG00000016918.16	Sulf1	protein_coding	1.66401	3.29743	2.04193	2.33446	0.8551
ENSMUSG00000025938.17	Slco5a1	protein_coding	0	0	0	0	0
ENSMUSG00000104518.2	Gm37162	TEC	0	0	0	0	0
ENSMUSG00000069620.7	Gm5250	processed_pseudogene	0	0	0	0	0
ENSMUSG00000099498.2	Gm29283	lncRNA	0	0	0	0	0
ENSMUSG00000042414.8	Prdm14	protein_coding	0	0	0	0	0
ENSMUSG00000005886.15	Ncoa2	protein_coding	4.61418	5.0393	4.97232	4.87527	0.228576
ENSMUSG00000103506.2	Gm38376	TEC	0	0	0	0	0
ENSMUSG00000103495.2	Gm37409	TEC	0	0	0	0	0
ENSMUSG00002076346.1	ENSMUSG00002076346	miRNA	0	0	0	0	0
ENSMUSG00000102639.2	Gm38223	TEC	0	0	0	0	0
ENSMUSG00000104170.2	Gm37702	TEC	0	0	0	0	0
ENSMUSG00000087782.3	Gm23169	snRNA	0	0	0	0	0
ENSMUSG00000103085.2	Gm38120	TEC	0	0	0	0	0
ENSMUSG00000102664.2	Gm38380	TEC	0	0	0	0	0
ENSMUSG00000101476.2	Gm29570	lncRNA	0	0	0	0	0
ENSMUSG00000101171.2	Gm7593	processed_pseudogene	0	0	0	0	0
ENSMUSG00000025935.11	Tram1	protein_coding	7.66124	7.6495	7.48532	7.59869	0.0983543
ENSMUSG00000025937.7	Lactb2	protein_coding	4.09549	4.51381	3.65173	4.08701	0.431105
ENSMUSG00000102982.2	Gm38319	TEC	0	0	0	0	0
ENSMUSG00000067813.4	Xkr9	protein_coding	0	0	0	0	0
ENSMUSG00000077368.3	Gm26273	snoRNA	0	0	0	0	0
ENSMUSG00000097711.2	Gm5523	processed_pseudogene	4.67638	4.14357	4.22188	4.34728	0.287692
ENSMUSG00000102166.2	Gm36947	TEC	0	0	0	0	0
ENSMUSG00002075174.1	7SK	misc_RNA	0	0	0	0	0
ENSMUSG00000104209.2	Gm37400	TEC	0	0	0	0	0
ENSMUSG00000025932.15	Eya1	protein_coding	4.06063	3.25042	3.86097	3.72401	0.422109
ENSMUSG00002075819.1	ENSMUSG00002075819	miRNA	0	0	0	0	0
ENSMUSG00000102588.2	Gm37444	TEC	0	0	0	0	0
ENSMUSG00000054493.3	Gm9947	lncRNA	0	0	0	0	0
ENSMUSG00000025930.7	Msc	protein_coding	0	0	0	0	0
ENSMUSG00000103492.2	Gm37412	TEC	0	0	0	0	0
ENSMUSG00000081201.2	Smt3h2-ps4	processed_pseudogene	0	0	0	0	0
ENSMUSG00000082193.2	Rpl5-ps1	processed_pseudogene	0	0	0	0	0
ENSMUSG00000032769.6	Trpa1	protein_coding	0	0	0	0	0
ENSMUSG00000088159.3	Gm26345	snoRNA	0	0	0	0	0
ENSMUSG00000073737.4	Gm10566	processed_pseudogene	4.67778	0	0	1.55926	2.70072
ENSMUSG00000092083.5	Kcnb2	protein_coding	0	0	0	0	0
ENSMUSG00000102937.2	Gm38116	TEC	0	0	0	0	0
ENSMUSG00000104149.2	Gm37138	TEC	0	0	0	0	0
ENSMUSG00000088829.3	Gm25227	snoRNA	0	0	0	0	0
ENSMUSG00000077377.3	Gm25168	snoRNA	0	0	0	0	0
ENSMUSG00000101652.2	Gm6060	processed_pseudogene	6.62344	0	6.15275	4.25873	3.69567
ENSMUSG00000100814.2	Gm28669	processed_pseudogene	0	0	0	0	0
ENSMUSG00000025925.15	Terf1	protein_coding	4.78556	3.56352	3.63957	3.99622	0.684649
ENSMUSG00000104379.2	Gm37509	TEC	0	0	0	0	0
ENSMUSG00000032719.5	Sbspon	protein_coding	0	0	0	0	0
ENSMUSG00002076565.1	7SK	misc_RNA	0	0	0	0	0
ENSMUSG00000100652.2	Gm7634	processed_pseudogene	0	0	0	0	0
ENSMUSG00000067795.14	4930444P10Rik	protein_coding	0	0	0	0	0
ENSMUSG00000043716.14	Rpl7	protein_coding	7.19836	7.84495	7.76314	7.60215	0.352079
ENSMUSG00000025921.8	Rdh10	protein_coding	3.67549	4.08617	4.47004	4.07723	0.397351
ENSMUSG00000104165.2	Gm38249	TEC	0	0	0	0	0
ENSMUSG00000100868.2	Gm28095	lncRNA	0	0	0	0	0
ENSMUSG00000025920.20	Stau2	protein_coding	2.21123	4.18963	4.05812	3.48633	1.10622
ENSMUSG00000089982.8	Gm7568	lncRNA	0	0	0	0	0
ENSMUSG00000025939.20	Ube2w	protein_coding	3.99155	4.15867	4.88613	4.34545	0.475639
ENSMUSG00000102457.2	Gm38342	TEC	0	0	0	0	0
ENSMUSG00000079658.10	Eloc	protein_coding	6.20668	6.28379	5.38302	5.95783	0.499289
ENSMUSG00000097744.2	D030040B21Rik	lncRNA	0	0	0	0	0
ENSMUSG00000100959.2	Idi1-ps5	processed_pseudogene	0	0	0	0	0
ENSMUSG00000025940.7	Tmem70	protein_coding	4.80318	6.37864	3.41606	4.86596	1.48229
ENSMUSG00000025779.11	Ly96	protein_coding	0	0	4.18942	1.39647	2.41877
ENSMUSG00000100093.2	Gm29649	processed_pseudogene	0	0	0	0	0
ENSMUSG00000091020.4	Gm5828	processed_pseudogene	0	3.31291	3.38766	2.23352	1.93465
ENSMUSG00000101640.2	Gm28376	lncRNA	0	0	0	0	0
ENSMUSG00000104133.2	4921511E07Rik	TEC	0	0	0	0	0
ENSMUSG00000042686.6	Jph1	protein_coding	0	2.93589	0	0.978632	1.69504
ENSMUSG00000100110.2	Gm28783	lncRNA	0	0	0	0	0
ENSMUSG00000025777.9	Gdap1	protein_coding	0	0	0	0	0
ENSMUSG00000099899.2	Gm28784	lncRNA	0	0	0	0	0
ENSMUSG00000100272.2	Gm28785	processed_pseudogene	0	0	0	0	0
ENSMUSG00000100398.2	Gm5251	processed_pseudogene	0	0	0	0	0
ENSMUSG00000101589.2	Rbm6-ps1	processed_pseudogene	0	0	0	0	0
ENSMUSG00000102048.2	Gm6075	processed_pseudogene	5.68381	5.13775	0	3.60719	3.13582
ENSMUSG00000089534.3	Gm25166	snoRNA	0	0	0	0	0
ENSMUSG00000067780.4	Pi15	protein_coding	0	1.76608	2.60562	1.45724	1.32998
ENSMUSG00000100053.2	Gm28154	lncRNA	0	0	0	0	0
ENSMUSG00000085125.8	Gm16070	lncRNA	0	0	1.63687	0.545622	0.945045
ENSMUSG00000025776.14	Crispld1	protein_coding	0	0	0	0	0
ENSMUSG00000099895.2	Gm28153	lncRNA	0	0	0	0	0
ENSMUSG00000100554.2	Gm7690	processed_pseudogene	0	0	0	0	0
ENSMUSG00000099473.2	Gm18775	transcribed_unprocessed_pseudogene	0	0	0	0	0
ENSMUSG00000099591.2	Gm17969	processed_pseudogene	0	0	0	0	0
ENSMUSG00000109887.2	Gm28756	lncRNA	0	0	0	0	0
ENSMUSG00000102001.2	Gm28755	unprocessed_pseudogene	0	0	0	0	0
ENSMUSG00000101717.3	Gm45784	transcribed_unprocessed_pseudogene	0	0	0	0	0
ENSMUSG00000025774.15	Crisp4	protein_coding	0	0	0	0	0
ENSMUSG00000070977.5	Defb44-ps	unprocessed_pseudogene	0	0	0	0	0
ENSMUSG00000073735.2	Defb18	protein_coding	0	0	0	0	0
ENSMUSG00000067773.7	Defb41	protein_coding	0	0	0	0	0
ENSMUSG00000101685.2	Gm17837	processed_pseudogene	0	0	0	0	0
ENSMUSG00000101306.2	Gm5252	processed_pseudogene	0	0	0	0	0
ENSMUSG00000088800.4	Gm24075	snoRNA	0	0	0	0	0
ENSMUSG00000101644.2	Gm28343	processed_pseudogene	0	0	0	0	0
ENSMUSG00000099433.2	Gm28344	processed_pseudogene	0	0	0	0	0
ENSMUSG00000089787.3	Gm15825	lncRNA	0	0	0	0	0
ENSMUSG00000042596.8	Tfap2d	protein_coding	0	0	0	0	0
ENSMUSG00000100720.2	Gm10075	processed_pseudogene	0	4.97742	0	1.65914	2.87371
ENSMUSG00000025927.14	Tfap2b	protein_coding	0	0	0	0	0
ENSMUSG00000100538.2	Gm28340	lncRNA	0	0	0	0	0
ENSMUSG00000101117.2	Gm28341	processed_pseudogene	0	0	0	0	0
ENSMUSG00000100204.2	Gm4849	processed_pseudogene	4.51181	0	0	1.50394	2.60489
ENSMUSG00002076883.1	SNORD29	snoRNA	0	0	0	0	0
ENSMUSG00000102597.2	Gm38382	TEC	0	0	0	0	0
ENSMUSG00000043760.17	Pkhd1	protein_coding	0	0	0	0	0
ENSMUSG00000104095.2	Gm37315	TEC	0	0	0	0	0
ENSMUSG00000089914.3	4930486I03Rik	lncRNA	0	0	0	0	0
ENSMUSG00000090142.3	Gm15795	processed_pseudogene	0	0	0	0	0
ENSMUSG00000070175.3	Gm24162	snRNA	0	0	0	0	0
ENSMUSG00000099906.3	Gm28653	lncRNA	0	0	0	0	0
ENSMUSG00000065559.3	Mir206	miRNA	0	0	0	0	0
ENSMUSG00000065480.3	Mir133b	miRNA	0	0	0	0	0
ENSMUSG00000025929.5	Il17a	protein_coding	0	0	0	0	0
ENSMUSG00000041872.10	Il17f	protein_coding	0	0	0	0	0
ENSMUSG00000041859.11	Mcm3	protein_coding	8.17128	8.8372	8.53809	8.51553	0.333535
ENSMUSG00000099714.2	Gm20587	processed_pseudogene	0	0	0	0	0
ENSMUSG00000102121.2	Gm28065	lncRNA	0	0	0	0	0
ENSMUSG00000088858.3	Gm24723	snoRNA	0	0	0	0	0
ENSMUSG00000097934.2	6720483E21Rik	lncRNA	0	0	0	0	0
ENSMUSG00000025931.16	Paqr8	protein_coding	0	0	2.07323	0.691078	1.19698
ENSMUSG00000077314.3	Gm24171	snoRNA	0	0	0	0	0
ENSMUSG00000100929.2	Gm28064	processed_pseudogene	0	0	0	0	0
ENSMUSG00000041809.6	Efhc1	protein_coding	0	0	0	0	0
ENSMUSG00000041779.6	Tram2	protein_coding	6.59421	6.14732	6.50577	6.41577	0.236649
ENSMUSG00000099971.2	Gm28287	lncRNA	0	0	0	0	0
ENSMUSG00000100819.2	Gm2693	unprocessed_pseudogene	0	0	0	0	0
ENSMUSG00000025933.16	Tmem14a	protein_coding	0	3.7339	0	1.24463	2.15577
ENSMUSG00000102633.2	Gm38224	TEC	0	0	0	0	0
ENSMUSG00000025934.16	Gsta3	protein_coding	0	0	0	0	0
ENSMUSG00000099343.2	Gm28836	lncRNA	0	0	0	0	0
ENSMUSG00000096375.3	Gm7094	unprocessed_pseudogene	0	0	0	0	0
ENSMUSG00000025936.16	Gm4956	transcribed_unprocessed_pseudogene	0	0	0	0	0
ENSMUSG00000093963.2	Gm21909	unprocessed_pseudogene	0	0	0	0	0
ENSMUSG00000067750.4	Khdc1a	protein_coding	0	0	0	0	0
ENSMUSG00000086194.2	Gm16329	unprocessed_pseudogene	0	0	0	0	0
ENSMUSG00000094436.2	Gm16327	processed_pseudogene	0	0	0	0	0
ENSMUSG00000041722.8	Khdc1c	protein_coding	0	0	0	0	0
ENSMUSG00000085507.2	Gm2709	unprocessed_pseudogene	0	0	0	0	0
ENSMUSG00000094926.2	Gm16533	processed_pseudogene	0	0	0	0	0
ENSMUSG00000085079.4	Khdc1b	protein_coding	0	0	0	0	0
ENSMUSG00000085679.3	Gm16328	processed_pseudogene	0	0	0	0	0
ENSMUSG00000028033.17	Kcnq5	protein_coding	0	0	0	0	0
ENSMUSG00000104138.2	Gm36949	TEC	0	0	0	0	0
ENSMUSG00000082935.4	Gm7658	processed_pseudogene	6.05272	6.22787	4.05872	5.44644	1.20498
ENSMUSG00000103748.2	Gm38243	TEC	0	0	0	0	0
ENSMUSG00000099692.2	Gm5696	processed_pseudogene	0	0	0	0	0
ENSMUSG00000100418.2	Gm28239	processed_pseudogene	0	0	0	0	0
ENSMUSG00000041670.20	Rims1	protein_coding	0	0	0	0	0
ENSMUSG00000097642.2	Gm26866	processed_pseudogene	0	0	0	0	0
ENSMUSG00000101468.2	Gm7761	processed_pseudogene	0	0	0	0	0
ENSMUSG00000101227.2	Gm29506	lncRNA	0	0	0	0	0
ENSMUSG00000073730.3	Ppp1r14bl	protein_coding	0	0	0	0	0
ENSMUSG00000089553.3	Gm24176	snoRNA	0	0	0	0	0
ENSMUSG00000102766.2	Gm6420	TEC	0	0	0	0	0
ENSMUSG00000065405.5	Mir30a	miRNA	0	0	0	0	0
ENSMUSG00000097970.2	Gm27028	lncRNA	0	0	0	0	0
ENSMUSG00000065567.3	Mir30c-2	miRNA	0	0	0	0	0
ENSMUSG00000100775.2	Gm29107	lncRNA	0	0	0	0	0
ENSMUSG00000101226.2	Gm20954	processed_pseudogene	0	0	0	0	0
ENSMUSG00000026158.12	Ogfrl1	protein_coding	5.09718	5.07901	3.27578	4.48399	1.04638
ENSMUSG00000097920.2	Gm7784	processed_pseudogene	8.22026	6.41016	5.76577	6.79873	1.27255
ENSMUSG00000099503.2	Gm28822	lncRNA	0	0	0	0	0
ENSMUSG00000026156.9	B3gat2	protein_coding	0	0	0	0	0
ENSMUSG00000026155.14	Smap1	protein_coding	4.82825	4.85303	3.43964	4.37364	0.808964
ENSMUSG00000026154.5	Sdhaf4	protein_coding	0	4.32342	0	1.44114	2.49613
ENSMUSG00000102495.2	Gm26524	TEC	0	0	0	0	0
ENSMUSG00000026153.16	Fam135a	protein_coding	4.31534	4.48459	4.41862	4.40618	0.0853101
ENSMUSG00000102398.2	Gm37580	TEC	0	0	0	0	0
ENSMUSG00000097670.2	Gm26607	processed_pseudogene	0	0	0	0	0
ENSMUSG00000026147.17	Col9a1	protein_coding	0	0	0	0	0
ENSMUSG00000026141.14	Col19a1	protein_coding	0	1.7714	2.61191	1.4611	1.33332
ENSMUSG00000077463.3	Gm26418	snoRNA	0	0	0	0	0
ENSMUSG00000099997.2	Tubb4b-ps2	processed_pseudogene	0	0	3.82468	1.27489	2.20818
ENSMUSG00000100131.2	Gm28439	unprocessed_pseudogene	0	0	4.39913	1.46638	2.53984
ENSMUSG00000067736.3	Gm10222	unprocessed_pseudogene	6.39782	5.84661	0	4.08148	3.54539
ENSMUSG00000101939.2	Gm28438	unprocessed_pseudogene	6.17	6.60543	7.26777	6.68107	0.552778
ENSMUSG00000101111.2	Gm28437	unprocessed_pseudogene	5.0128	5.4417	0	3.48484	3.02557
ENSMUSG00000100862.2	Gm10925	unprocessed_pseudogene	5.21453	4.67352	5.72624	5.20476	0.526428
ENSMUSG00000102070.2	Gm28661	unprocessed_pseudogene	5.20833	4.6674	7.0254	5.63371	1.23521
ENSMUSG00000101249.2	Gm29216	unprocessed_pseudogene	5.66645	0	0	1.88882	3.27153
ENSMUSG00000073725.9	Lmbrd1	protein_coding	3.73665	3.90173	3.97921	3.87253	0.123888
ENSMUSG00000100808.2	Gm28594	processed_pseudogene	0	0	0	0	0
ENSMUSG00000100483.2	Gm28237	lncRNA	0	0	0	0	0
ENSMUSG00000100450.2	Gm9443	processed_pseudogene	0	0	0	0	0
ENSMUSG00000099392.2	Gm29414	lncRNA	0	0	0	0	0
ENSMUSG00000033569.18	Adgrb3	protein_coding	0	0	0.962518	0.320839	0.55571
ENSMUSG00000080849.2	Gm15702	processed_pseudogene	0	0	0	0	0
ENSMUSG00000104257.2	Gm20172	TEC	0	0	0	0	0
ENSMUSG00000119153.1	U6	snRNA	0	0	0	0	0
ENSMUSG00000102296.2	Gm37543	TEC	0	0	0	0	0
ENSMUSG00000103209.2	Gm37331	TEC	0	0	0	0	0
ENSMUSG00000104027.2	Gm37211	TEC	0	0	0	0	0
ENSMUSG00000102407.2	Gm37862	TEC	0	0	0	0	0
ENSMUSG00000103214.2	Gm38286	TEC	0	0	0	0	0
ENSMUSG00000104100.2	Gm37880	TEC	0	0	0	0	0
ENSMUSG00000084740.3	Gm25294	snRNA	0	0	0	0	0
ENSMUSG00000103889.2	Gm37011	TEC	0	0	0	0	0
ENSMUSG00000101301.2	Gm29214	processed_pseudogene	0	0	0	0	0
ENSMUSG00000104221.2	Gm37051	TEC	0	0	0	0	0
ENSMUSG00000102250.2	Gm38260	TEC	0	0	0	0	0
ENSMUSG00000102317.2	Gm37628	TEC	0	0	0	0	0
ENSMUSG00000103563.2	8030445P17Rik	TEC	0	0	0	0	0
ENSMUSG00000102465.2	Gm38198	TEC	0	0	0	0	0
ENSMUSG00000102659.2	Gm37077	TEC	0	0	0	0	0
ENSMUSG00000103924.2	Gm37895	TEC	0	0	0	0	0
ENSMUSG00000104132.2	Gm36952	TEC	0	0	0	0	0
ENSMUSG00000102747.2	Gm37602	TEC	0	0	0	0	0
ENSMUSG00000102386.2	2900022M07Rik	TEC	0	0	0	0	0
ENSMUSG00000103004.2	2900002M20Rik	TEC	0	0	0	0	0
ENSMUSG00000104516.2	Gm9884	TEC	0	0	0	0	0
ENSMUSG00000101618.2	Gm18443	processed_pseudogene	0	0	0	0	0
ENSMUSG00000099458.2	Gm19123	processed_pseudogene	0	4.72989	0	1.57663	2.73081
ENSMUSG00000088111.3	Gm24064	snoRNA	0	0	0	0	0
ENSMUSG00000073722.4	4931408C20Rik	protein_coding	0	0	0	0	0
ENSMUSG00000119695.1	5S_rRNA	rRNA	0	0	0	0	0
ENSMUSG00000100310.2	Gm19641	processed_pseudogene	0	0	0	0	0
ENSMUSG00000101514.2	Gm5524	lncRNA	0	0	0	0	0
ENSMUSG00000101033.2	Gm18776	processed_pseudogene	0	0	0	0	0
ENSMUSG00000101372.2	Gm19028	processed_pseudogene	0	0	0	0	0
ENSMUSG00000103241.2	Gm38089	TEC	0	0	0	0	0
ENSMUSG00000086240.5	Gm7846	processed_pseudogene	0	0	0	0	0
ENSMUSG00000048411.5	Gm597	protein_coding	0	0	0	0	0
ENSMUSG00000081557.3	Gm5697	processed_pseudogene	0	0	0	0	0
ENSMUSG00000058590.3	Gm6462	processed_pseudogene	0	0	0	0	0
ENSMUSG00000101235.2	Gm18033	processed_pseudogene	0	0	0	0	0
ENSMUSG00002075209.1	Y_RNA	misc_RNA	0	0	0	0	0
ENSMUSG00002076857.1	ENSMUSG00002076857	miRNA	0	0	0	0	0
ENSMUSG00002074912.1	ENSMUSG00002074912	miRNA	0	0	0	0	0
ENSMUSG00000099257.3	Mir6342	miRNA	0	0	0	0	0
ENSMUSG00000099492.2	Gm5525	processed_pseudogene	0	4.71927	5.36668	3.36198	2.9295
ENSMUSG00000118548.2	Gm53035	processed_pseudogene	0	0	0	0	0
ENSMUSG00000101726.2	Gm7858	processed_pseudogene	0	0	0	0	0
ENSMUSG00002075317.1	ENSMUSG00002075317	miRNA	0	0	0	0	0
ENSMUSG00002075289.1	ENSMUSG00002075289	miRNA	0	0	0	0	0
ENSMUSG00000053185.3	Gm9898	lncRNA	0	0	0	0	0
ENSMUSG00000100261.2	Gm6473	unprocessed_pseudogene	0	0	0	0	0
ENSMUSG00000101180.2	Gm2914	processed_pseudogene	0	0	0	0	0
ENSMUSG00000048874.16	Phf3	protein_coding	5.28462	5.39245	5.1086	5.26189	0.143282
ENSMUSG00000103783.2	Gm37522	TEC	0	0	0	0	0
ENSMUSG00000104315.2	Gm37906	TEC	0	0	0	0	0
ENSMUSG00000026064.17	Ptp4a1	protein_coding	2.43854	0	0	0.812847	1.40789
ENSMUSG00000117310.3	Ptp4a1	protein_coding	0	0	0	0	0
ENSMUSG00000117091.2	Gm5698	protein_coding	0	0	0	0	0
ENSMUSG00000086726.4	Gm9458	processed_pseudogene	0	0	0	0	0
ENSMUSG00000086727.9	4931428L18Rik	protein_coding	0	0	0	0	0
ENSMUSG00000100237.2	Gm28644	lncRNA	0	0	0	0	0
ENSMUSG00002076113.1	5S_rRNA	rRNA	0	0	0	0	0
ENSMUSG00000100910.2	Gm29128	lncRNA	0	0	0	0	0
ENSMUSG00000099796.2	Gm7893	processed_pseudogene	0	0	0	0	0
ENSMUSG00000050217.14	Lgsn	protein_coding	0	0	0	0	0
ENSMUSG00000026063.5	Dnaaf6	protein_coding	0	0	0	0	0
ENSMUSG00000077664.3	Gm26145	snoRNA	0	0	0	0	0
ENSMUSG00000100205.2	Gm4850	processed_pseudogene	0	0	0	0	0
ENSMUSG00000100592.2	Gm28645	processed_pseudogene	0	0	0	0	0
ENSMUSG00000094215.3	Gm6489	processed_pseudogene	0	0	0	0	0
ENSMUSG00000101093.2	Eef1a1-ps2	processed_pseudogene	5.23434	5.25934	0	3.49789	3.02929
ENSMUSG00000070960.5	Gm19680	processed_pseudogene	0	0	0	0	0
ENSMUSG00000088620.3	Gm23032	snRNA	0	0	0	0	0
ENSMUSG00000082159.3	Gm7910	processed_pseudogene	0	0	0	0	0
ENSMUSG00000026058.12	Khdrbs2	protein_coding	0	0	0	0	0
ENSMUSG00000064688.3	Gm25814	snRNA	0	0	0	0	0
ENSMUSG00000103482.2	Gm37999	TEC	0	0	0	0	0
ENSMUSG00000104498.2	Gm37110	TEC	0	0	0	0	0
ENSMUSG00000104313.2	Gm37911	TEC	0	0	0	0	0
ENSMUSG00000102865.2	Gm9839	TEC	0	0	0	0	0
ENSMUSG00000102321.2	Gm37792	TEC	0	0	0	0	0
ENSMUSG00000091318.3	Gm5415	protein_coding	0	0	0	0	0
ENSMUSG00000089489.3	Gm24732	snRNA	0	0	0	0	0
ENSMUSG00000104433.2	Gm37426	TEC	0	0	0	0	0
ENSMUSG00002076392.1	7SK	misc_RNA	0	0	0	0	0
ENSMUSG00000102926.2	Gm37151	TEC	0	0	0	0	0
ENSMUSG00000100497.2	Gm28624	processed_pseudogene	0	0	0	0	0
ENSMUSG00000102917.2	Gm37724	lncRNA	0	0	0	0	0
ENSMUSG00000100481.2	Gm7114	processed_pseudogene	0	0	0	0	0
ENSMUSG00000100590.2	Gm4785	processed_pseudogene	0	0	0	0	0
ENSMUSG00000088750.3	Gm24901	snRNA	0	0	0	0	0
ENSMUSG00000104230.2	Gm37591	lncRNA	0	0	0	0	0
ENSMUSG00000101754.3	Gm2987	processed_pseudogene	0	0	0	0	0
ENSMUSG00000065223.4	Gm25792	snRNA	0	0	0	0	0
ENSMUSG00000100318.3	Gm18799	processed_pseudogene	0	0	0	0	0
ENSMUSG00000101612.3	Gm7933	processed_pseudogene	0	0	0	0	0
ENSMUSG00000065260.3	Gm23453	snRNA	0	0	0	0	0
ENSMUSG00000026134.12	Prim2	protein_coding	5.25279	3.60863	5.07111	4.64417	0.901398
ENSMUSG00000101682.2	Gm29228	processed_pseudogene	0	0	0	0	0
ENSMUSG00000102714.2	Gm37618	TEC	0	0	0	0	0
ENSMUSG00000102093.2	Gm17813	processed_pseudogene	0	0	0	0	0
ENSMUSG00000103746.2	1700001G17Rik	TEC	0	0	0	0	0
ENSMUSG00000102198.2	Gm38173	TEC	0	0	0	0	0
ENSMUSG00000004768.15	Rab23	protein_coding	4.78714	4.25238	4.60744	4.54899	0.272128
ENSMUSG00000042215.9	Bag2	protein_coding	6.02378	6.16286	6.00706	6.06457	0.0855342
ENSMUSG00000103072.2	Gm37905	TEC	0	0	0	0	0
ENSMUSG00000042197.14	Zfp451	protein_coding	4.04141	5.68312	5.00565	4.91006	0.825019
ENSMUSG00000081402.5	Gm15455	processed_pseudogene	0	0	0	0	0
ENSMUSG00000042182.17	Bend6	protein_coding	0	2.55076	2.61983	1.72353	1.49302
ENSMUSG00000104416.2	Gm37067	TEC	0	0	0	0	0
ENSMUSG00000026131.21	Dst	protein_coding	4.95503	5.28342	5.49178	5.24341	0.270601
ENSMUSG00000103596.2	Gm37354	TEC	0	0	0	0	0
ENSMUSG00000099382.2	Gm28631	processed_pseudogene	0	0	0	0	0
ENSMUSG00000084506.3	Gm23792	snRNA	0	0	0	0	0
ENSMUSG00000103364.2	Gm38157	TEC	0	0	0	0	0
ENSMUSG00000105982.3	Mir6896	miRNA	0	0	0	0	0
ENSMUSG00000096992.4	Gm26788	lncRNA	0	0	0	0	0
ENSMUSG00000103001.2	A930005N03Rik	TEC	0	0	0	0	0
ENSMUSG00000104397.2	Gm37958	lncRNA	0	0	0	0	0
ENSMUSG00000102839.2	Gm37385	TEC	0	0	0	0	0
ENSMUSG00000101206.2	Gm5266	processed_pseudogene	0	0	0	0	0
ENSMUSG00000101462.3	Gm3052	transcribed_processed_pseudogene	0	0	0	0	0
ENSMUSG00000102336.2	Gm37233	lncRNA	2.2961	2.65734	3.61414	2.85586	0.681075
ENSMUSG00000092852.3	Mir5103	miRNA	0	0	0	0	0
ENSMUSG00000042111.10	Ccdc115	protein_coding	4.34097	4.36539	5.15456	4.62031	0.462841
ENSMUSG00000101711.2	Gm28306	lncRNA	0	0	0	0	0
ENSMUSG00000026127.14	Imp4	protein_coding	5.02258	5.8902	5.71327	5.54202	0.458462
ENSMUSG00000026126.16	Ptpn18	protein_coding	0	0	0	0	0
ENSMUSG00000100280.3	Gm28417	lncRNA	0	0	0	0	0
ENSMUSG00000101223.7	4930568A12Rik	lncRNA	0	0	0	0	0
ENSMUSG00000026125.10	Prss39	protein_coding	0	0	0	0	0
ENSMUSG00000101116.2	Gm28416	processed_pseudogene	0	0	0	0	0
ENSMUSG00000026124.5	Cfc1	protein_coding	0	0	0	0	0
ENSMUSG00000101803.2	Gm28419	processed_pseudogene	0	0	0	0	0
ENSMUSG00000037529.14	Prss40	protein_coding	0	0	0	0	0
ENSMUSG00000045815.5	1700101I19Rik	lncRNA	0	0	0	0	0
ENSMUSG00000045174.11	Amer3	protein_coding	0	0	0	0	0
ENSMUSG00000100524.2	Gm28418	processed_pseudogene	0	0	0	0	0
ENSMUSG00000102499.2	Gm36984	processed_pseudogene	0	0	0	0	0
ENSMUSG00000103521.2	Gm29730	processed_pseudogene	0	0	0	0	0
ENSMUSG00000104098.2	AA619741	processed_pseudogene	0	0	0	0	0
ENSMUSG00000037509.22	Arhgef4	protein_coding	1.80081	0	0	0.600271	1.0397
ENSMUSG00000102537.2	Gm37224	processed_pseudogene	0	0	0	0	0
ENSMUSG00000102612.2	Gm37845	processed_pseudogene	0	0	0	0	0
ENSMUSG00000118272.2	RP23-348C6.8	protein_coding	0	0	0	0	0
ENSMUSG00000104002.3	Gm38336	lncRNA	0	0	0	0	0
ENSMUSG00000037503.13	Fam168b	protein_coding	7.3272	7.74427	7.76098	7.61081	0.245761
ENSMUSG00000104358.2	Gm37127	TEC	0	0	0	0	0
ENSMUSG00000026123.12	Plekhb2	protein_coding	3.35065	4.57866	4.3813	4.10354	0.659442
ENSMUSG00000103716.2	Gm19430	processed_pseudogene	0	0	0	0	0
ENSMUSG00000103548.2	Gm37670	processed_pseudogene	0	0	0	0	0
ENSMUSG00000103760.2	Gm8009	processed_pseudogene	0	0	0	0	0
ENSMUSG00000103997.2	Gm38027	processed_pseudogene	0	0	0	0	0
ENSMUSG00000077231.3	Gm25096	snoRNA	0	0	0	0	0
ENSMUSG00000104417.2	Gm37068	lncRNA	0	0	0	0	0
ENSMUSG00000064601.3	Gm25634	snRNA	0	0	0	0	0
ENSMUSG00000101714.2	Gm28415	lncRNA	0	0	0	0	0
ENSMUSG00000102531.2	1110002O04Rik	lncRNA	0	0	0	0	0
ENSMUSG00000103096.2	Gm8022	processed_pseudogene	0	0	0	0	0
ENSMUSG00000102279.2	Gm37146	lncRNA	0	0	0	0	0
ENSMUSG00000103708.2	Gm33222	lncRNA	0	0	0	0	0
ENSMUSG00000104201.2	4930535G08Rik	lncRNA	0	0	0	0	0
ENSMUSG00000102434.2	Gm38049	TEC	0	0	0	0	0
ENSMUSG00000045216.8	Hs6st1	protein_coding	4.99733	5.42611	5.28999	5.23781	0.219097
ENSMUSG00000104523.2	Gm37335	lncRNA	0	0	0	0	0
ENSMUSG00000102202.2	Gm33280	lncRNA	0	0	2.33826	0.779421	1.35
ENSMUSG00000037470.15	Uggt1	protein_coding	6.12126	6.43237	6.22831	6.26065	0.158054
ENSMUSG00000098752.3	Mir6897	miRNA	0	0	0	0	0
ENSMUSG00000047180.9	Neurl3	protein_coding	0	0	0	0	0
ENSMUSG00000037447.17	Arid5a	protein_coding	0	2.65598	3.00367	1.88655	1.64302
ENSMUSG00000102762.2	4930403P22Rik	lncRNA	0	0	0	0	0
ENSMUSG00000010453.13	Kansl3	protein_coding	5.0747	6.07843	5.93229	5.69514	0.54226
ENSMUSG00000098680.3	Mir6898	miRNA	0	0	0	0	0
ENSMUSG00000037432.16	Fer1l5	protein_coding	0	0	1.91462	0.638207	1.10541
ENSMUSG00000001143.14	Lman2l	protein_coding	2.93688	4.69205	3.40195	3.67696	0.909327
ENSMUSG00000037408.11	Cnnm4	protein_coding	5.19019	5.14672	5.07959	5.13884	0.0557206
ENSMUSG00000104316.2	Gm37909	TEC	0	0	0	0	0
ENSMUSG00002075980.1	ENSMUSG00002075980	miRNA	0	0	0	0	0
ENSMUSG00000001138.14	Cnnm3	protein_coding	3.10957	4.74923	3.58137	3.81339	0.844092
ENSMUSG00000102845.2	Gm38033	lncRNA	0	0	0	0	0
ENSMUSG00000067653.13	Ankrd23	protein_coding	0	0	0	0	0
ENSMUSG00000109510.2	Gm42417	protein_coding	0	0	0	0	0
ENSMUSG00000079610.10	Ankrd39	protein_coding	0	2.19283	0	0.730942	1.26603
ENSMUSG00000026121.14	Sema4c	protein_coding	4.08748	3.56783	2.27306	3.30946	0.9344
ENSMUSG00000087589.4	D430040D24Rik	lncRNA	0	0	0	0	0
ENSMUSG00000046337.18	Fam178b	protein_coding	0	0	0	0	0
ENSMUSG00000089906.2	Gm6428	processed_pseudogene	0	0	0	0	0
ENSMUSG00002075377.1	ENSMUSG00002075377	miRNA	0	0	0	0	0
ENSMUSG00000061518.12	Cox5b	protein_coding	4.03876	5.42293	6.29759	5.25309	1.13896
ENSMUSG00000037351.10	Actr1b	protein_coding	6.85337	6.83033	6.4514	6.7117	0.225724
ENSMUSG00000102416.5	4933424G06Rik	protein_coding	0	0	0	0	0
ENSMUSG00000104237.2	Gm33533	lncRNA	0	0	0	0	0
ENSMUSG00000026117.11	Zap70	protein_coding	0	0	0	0	0
ENSMUSG00000097291.2	Gm18828	transcribed_processed_pseudogene	0	0	0	0	0
ENSMUSG00000026116.12	Tmem131	protein_coding	6.71556	7.3838	7.27036	7.12324	0.357588
ENSMUSG00000103016.2	Gm37506	TEC	0	0	0	0	0
ENSMUSG00000102930.2	Gm38115	lncRNA	0	0	0	0	0
ENSMUSG00000103159.2	F830112A20Rik	TEC	0	2.50595	0	0.835315	1.44681
ENSMUSG00000080054.4	Rpl12-ps1	processed_pseudogene	5.64931	0	0	1.8831	3.26163
ENSMUSG00000119706.1	5S_rRNA	rRNA	0	0	0	0	0
ENSMUSG00000050122.20	Vwa3b	protein_coding	0	0	0	0	0
ENSMUSG00000103603.2	Gm37020	lncRNA	0	0	0	0	0
ENSMUSG00000026114.15	Cnga3	protein_coding	0	0	0	0	0
ENSMUSG00000102231.2	1700074A21Rik	TEC	0	0	0	0	0
ENSMUSG00000026113.18	Inpp4a	protein_coding	3.01348	3.6092	2.13429	2.91899	0.741981
ENSMUSG00000086064.2	4930439A04Rik	lncRNA	0	0	0	0	0
ENSMUSG00000102879.2	Gm37135	TEC	0	0	0	0	0
ENSMUSG00000026112.8	Coa5	protein_coding	5.58279	5.86603	6.16658	5.8718	0.291934
ENSMUSG00000026111.16	Unc50	protein_coding	4.0456	6.22299	5.51106	5.25989	1.11021
ENSMUSG00000026110.16	Mgat4a	protein_coding	0	0	0	0	0
ENSMUSG00000103948.2	4930594C11Rik	TEC	0	2.81438	0	0.938126	1.62488
ENSMUSG00000087233.2	Gm43213	processed_pseudogene	0	0	0	0	0
ENSMUSG00000026090.17	Cracdl	protein_coding	0	0	0	0	0
ENSMUSG00000089767.2	4930556I23Rik	lncRNA	0	0	0	0	0
ENSMUSG00000104365.2	4930470B04Rik	TEC	0	0	0	0	0
ENSMUSG00000102650.2	Gm19863	TEC	0	0	0	0	0
ENSMUSG00000060771.16	Tsga10	protein_coding	0	0	1.40675	0.468916	0.812186
ENSMUSG00000097268.2	Gm26805	lncRNA	0	0	0	0	0
ENSMUSG00000037216.6	Lipt1	protein_coding	0	5.37597	3.26072	2.8789	2.70825
ENSMUSG00000026088.16	Mitd1	protein_coding	0	2.80766	2.87899	1.89555	1.64198
ENSMUSG00000026087.12	Mrpl30	protein_coding	5.94831	4.74232	5.0767	5.25577	0.622617
ENSMUSG00000061584.7	Lyg2	protein_coding	0	0	0	0	0
ENSMUSG00000087374.2	Gm15457	lncRNA	0	0	0	0	0
ENSMUSG00000026085.12	Lyg1	protein_coding	0	0	0	0	0
ENSMUSG00002076708.1	7SK	misc_RNA	0	0	0	0	0
ENSMUSG00000058407.13	Txndc9	protein_coding	1.88414	2.69583	0	1.52666	1.38301
ENSMUSG00000026083.13	Eif5b	protein_coding	4.7069	5.38916	4.90134	4.99914	0.351487
ENSMUSG00000026082.12	Rev1	protein_coding	2.31369	4.31227	3.25758	3.29451	0.999802
ENSMUSG00000103804.2	Gm37062	lncRNA	0	0	0	0	0
ENSMUSG00000102716.2	Gm5099	lncRNA	0	0	0	0	0
ENSMUSG00000037138.19	Aff3	protein_coding	4.52912	3.08663	4.47045	4.02873	0.816412
ENSMUSG00000085391.2	Gm16150	lncRNA	0	0	0	0	0
ENSMUSG00000085280.2	Gm16151	lncRNA	0	0	0	0	0
ENSMUSG00000087131.8	Gm16152	lncRNA	0	0	0	0	0
ENSMUSG00000102984.2	Gm34727	processed_pseudogene	0	0	0	0	0
ENSMUSG00000102541.2	Gm38135	processed_pseudogene	0	0	0	0	0
ENSMUSG00000103531.2	2610300A13Rik	TEC	0	0	0	0	0
ENSMUSG00000048814.12	Lonrf2	protein_coding	0	0	0	0	0
ENSMUSG00000026080.14	Chst10	protein_coding	0	0	0	0	0
ENSMUSG00000103647.2	Gm37707	lncRNA	0	0	0	0	0
ENSMUSG00000102447.2	Gm6621	processed_pseudogene	0	0	0	0	0
ENSMUSG00000067604.9	Nms	protein_coding	0	0	0	0	0
ENSMUSG00000026078.11	Pdcl3	protein_coding	5.38002	5.02336	5.10376	5.16905	0.187076
ENSMUSG00000103046.2	Gm37309	TEC	0	0	0	0	0
ENSMUSG00000104188.2	Gm37821	lncRNA	0	0	0	0	0
ENSMUSG00000103182.2	Gm37091	TEC	0	0	0	0	0
ENSMUSG00000098833.3	Mir6349	miRNA	0	0	0	0	0
ENSMUSG00000026077.16	Npas2	protein_coding	0	0	3.9727	1.32423	2.29364
ENSMUSG00000092553.2	Gm20428	processed_pseudogene	0	0	0	0	0
ENSMUSG00000092563.2	Gm3617	processed_pseudogene	5.49626	0	0	1.83209	3.17327
ENSMUSG00000073702.12	Rpl31	protein_coding	4.9297	0	0	1.64323	2.84617
ENSMUSG00000003134.11	Tbc1d8	protein_coding	0	0	0	0	0
ENSMUSG00000102607.2	Gm37265	TEC	0	0	0	0	0
ENSMUSG00000065629.4	Gm24826	snoRNA	0	0	0	0	0
ENSMUSG00002076218.1	ENSMUSG00002076218	snoRNA	0	0	0	0	0
ENSMUSG00000003135.16	Cnot11	protein_coding	6.52009	6.58163	5.52895	6.21022	0.590802
ENSMUSG00000085894.2	Gm15832	lncRNA	0	0	0	0	0
ENSMUSG00000077704.3	Snord89	snoRNA	0	0	0	0	0
ENSMUSG00000048234.14	Rnf149	protein_coding	3.26777	3.6685	4.29367	3.74332	0.517028
ENSMUSG00000064936.3	Gm23722	snoRNA	0	0	0	0	0
ENSMUSG00000102471.2	Gm5100	processed_pseudogene	0	0	0	0	0
ENSMUSG00000050967.6	Creg2	protein_coding	0	0	0	0	0
ENSMUSG00000097083.2	D930019O06Rik	lncRNA	0	0	0	0	0
ENSMUSG00000057173.9	Rfx8	protein_coding	0	0	0	0	0
ENSMUSG00000091937.4	Gm3646	protein_coding	0	0	0	0	0
ENSMUSG00000101634.7	1700066B17Rik	lncRNA	0	0	0	0	0
ENSMUSG00000026074.16	Map4k4	protein_coding	6.82682	6.83043	6.89042	6.84922	0.0357239
ENSMUSG00000102985.2	4930456G14Rik	TEC	0	0	0	0	0
ENSMUSG00000026073.14	Il1r2	protein_coding	0	3.27989	0	1.0933	1.89365
ENSMUSG00000097899.3	Gm16894	lncRNA	0	0	0	0	0
ENSMUSG00000102975.2	Gm37347	TEC	0	0	0	0	0
ENSMUSG00000026072.13	Il1r1	protein_coding	5.67377	5.80387	6.0749	5.85085	0.204649
ENSMUSG00000103560.2	Gm38070	TEC	0	0	0	0	0
ENSMUSG00000070942.9	Il1rl2	protein_coding	0	1.78258	1.84186	1.20815	1.04671
ENSMUSG00000103230.2	Gm17970	processed_pseudogene	5.20011	4.65928	4.73897	4.86612	0.291973
ENSMUSG00000026069.16	Il1rl1	protein_coding	9.51762	9.87503	9.63069	9.67445	0.182676
ENSMUSG00000026070.16	Il18r1	protein_coding	0	0	0	0	0
ENSMUSG00000026068.12	Il18rap	protein_coding	0	0	0	0	0
ENSMUSG00000104441.2	Gm35801	lncRNA	0	0	0	0	0
ENSMUSG00000026065.9	Slc9a4	protein_coding	0	0	0	0	0
ENSMUSG00000102676.2	Gm37435	TEC	0	0	0	0	0
ENSMUSG00000026062.13	Slc9a2	protein_coding	0	0	0	0	0
ENSMUSG00000103679.2	Gm37623	lncRNA	0	0	0	0	0
ENSMUSG00000103270.2	Gm37915	lncRNA	0	0	0	0	0
ENSMUSG00000041945.13	Mfsd9	protein_coding	0	0	0	0	0
ENSMUSG00000079588.4	Tmem182	protein_coding	0	0	0	0	0
ENSMUSG00000094136.3	Gm5973	processed_pseudogene	0	0	0	0	0
ENSMUSG00000104072.2	4930448I06Rik	lncRNA	0	0	0	0	0
ENSMUSG00000100185.2	Gm28634	lncRNA	0	0	0	0	0
ENSMUSG00000100832.2	Gm29260	lncRNA	0	0	0	0	0
ENSMUSG00000100178.2	Gm5267	processed_pseudogene	0	0	0	0	0
ENSMUSG00000101877.2	Gm8176	processed_pseudogene	0	0	0	0	0
ENSMUSG00000053640.3	Gm9915	lncRNA	0	0	0	0	0
ENSMUSG00000101919.2	Gm29664	lncRNA	0	0	0	0	0
ENSMUSG00000101299.3	Gm28175	lncRNA	0	0	0	0	0
ENSMUSG00000100180.2	Gm28140	lncRNA	0	0	0	0	0
ENSMUSG00000103106.2	Gm37047	TEC	0	0	0	0	0
ENSMUSG00000060424.15	Pantr1	lncRNA	0	0	0	0	0
ENSMUSG00000104199.2	4930420N18Rik	TEC	0	0	0	0	0
ENSMUSG00000045515.5	Pou3f3	protein_coding	0	0	0	0	0
ENSMUSG00000093436.7	Gm20646	lncRNA	0	0	0	0	0
ENSMUSG00000097063.4	Pantr2	lncRNA	0	0	0	0	0
ENSMUSG00000099784.2	Dalir	lncRNA	0	0	0	0	0
ENSMUSG00000060679.15	Mrps9	protein_coding	2.39249	3.27111	2.82993	2.83118	0.439311
ENSMUSG00000077448.3	Gm23126	snoRNA	0	0	0	0	0
ENSMUSG00000041907.10	Gpr45	protein_coding	0	0	0	0	0
ENSMUSG00002075628.1	ENSMUSG00002075628	miRNA	0	0	0	0	0
ENSMUSG00000070939.10	Tgfbrap1	protein_coding	2.94446	3.33497	3.61272	3.29738	0.335711
ENSMUSG00000100269.2	Gm28782	lncRNA	0	0	0	0	0
ENSMUSG00000041878.4	8430432A02Rik	lncRNA	0	0	0	0	0
ENSMUSG00000010290.8	AI597479	protein_coding	3.92295	2.5379	3.48329	3.31471	0.707746
ENSMUSG00000008136.15	Fhl2	protein_coding	6.03488	5.74363	6.55175	6.11009	0.409278
ENSMUSG00000094497.2	Gm8210	processed_pseudogene	0	0	0	0	0
ENSMUSG00000099576.2	Gm29040	lncRNA	0	0	0	0	0
ENSMUSG00000099694.2	Gm29610	processed_pseudogene	0	0	5.31715	1.77238	3.06986
ENSMUSG00000101923.2	Gm29041	processed_pseudogene	0	5.48374	0	1.82791	3.16604
ENSMUSG00000066877.12	Nck2	protein_coding	4.12894	4.54778	3.68444	4.12039	0.431735
ENSMUSG00000103422.2	Gm37536	TEC	0	0	0	0	0
ENSMUSG00000103945.2	Gm38228	TEC	0	0	0	0	0
ENSMUSG00000026051.9	Ecrg4	protein_coding	0	0	0	0	0
ENSMUSG00000100764.2	Gm29155	lncRNA	0	0	0	0	0
ENSMUSG00000100635.2	Gm29157	lncRNA	0	0	0	0	0
ENSMUSG00000100480.2	Gm29156	lncRNA	0	0	0	0	0
ENSMUSG00000057363.13	Uxs1	protein_coding	2.53755	2.91133	0	1.81629	1.58402
ENSMUSG00000090243.2	Gm16103	processed_pseudogene	4.3329	3.80712	3.88424	4.00809	0.28393
ENSMUSG00000100701.2	Gm19587	processed_pseudogene	0	0	0	0	0
ENSMUSG00000101395.2	Gm8241	processed_pseudogene	0	0	0	0	0
ENSMUSG00000088848.3	Gm26352	snoRNA	0	0	0	0	0
ENSMUSG00002075225.1	ENSMUSG00002075225	miRNA	0	0	0	0	0
ENSMUSG00000041763.15	Tpp2	protein_coding	5.48389	5.50899	5.5901	5.52766	0.0555123
ENSMUSG00000047343.5	Mettl21c	protein_coding	0	0	0	0	0
ENSMUSG00000090106.2	Gm15838	processed_pseudogene	0	0	0	0	0
ENSMUSG00000091844.3	Gm8251	protein_coding	0	0	0	0	0
ENSMUSG00000026049.12	Tex30	protein_coding	4.72452	4.19084	3.34224	4.08587	0.697092
ENSMUSG00000101104.7	Gm29247	lncRNA	0	0	0	0	0
ENSMUSG00000026047.14	Poglut2	protein_coding	4.98322	5.86204	6.06711	5.63745	0.575784
ENSMUSG00000041684.12	Bivm	protein_coding	2.77065	4.62731	3.22841	3.54212	0.967267
ENSMUSG00000026048.17	Ercc5	protein_coding	2.37223	2.73766	3.32304	2.81098	0.479625
ENSMUSG00000046828.4	Mettl21e	protein_coding	0	0	0	0	0
ENSMUSG00000089703.2	Gm15833	processed_pseudogene	0	0	0	0	0
ENSMUSG00000100966.2	Gm5700	processed_pseudogene	4.68755	0	0	1.56252	2.70636
ENSMUSG00000100769.2	Gm28893	lncRNA	0	0	0	0	0
ENSMUSG00000101567.2	Txn-ps1	processed_pseudogene	0	6.76287	6.84501	4.53596	3.92847
ENSMUSG00000056870.10	Gulp1	protein_coding	2.91044	2.43927	3.91224	3.08731	0.752245
ENSMUSG00000102319.2	Gm37626	TEC	0	0	0	0	0
ENSMUSG00000089877.2	Gm16102	processed_pseudogene	0	0	0	0	0
ENSMUSG00000101701.2	4930521E06Rik	lncRNA	0	0	0	0	0
ENSMUSG00000103071.2	Gm38110	TEC	0	0	0	0	0
ENSMUSG00000100434.2	Gm3489	processed_pseudogene	0	0	5.1021	1.7007	2.9457
ENSMUSG00000100013.2	Gm19480	processed_pseudogene	0	0	0	0	0
ENSMUSG00000101251.2	Gm3496	processed_pseudogene	0	0	0	0	0
ENSMUSG00000101937.2	Gm5268	processed_pseudogene	0	0	0	0	0
ENSMUSG00000026043.19	Col3a1	protein_coding	8.02535	7.68596	7.43627	7.71586	0.295678
ENSMUSG00002074901.1	ENSMUSG00002074901	miRNA	0	0	0	0	0
ENSMUSG00000026042.17	Col5a2	protein_coding	7.94365	8.10256	7.77781	7.94134	0.16239
ENSMUSG00000104476.2	Gm38211	TEC	0	0	0	0	0
ENSMUSG00000100218.2	Gm8296	processed_pseudogene	0	0	0	0	0
ENSMUSG00000100361.2	Gm7063	processed_pseudogene	0	0	4.24398	1.41466	2.45026
ENSMUSG00000100894.2	Gm8304	processed_pseudogene	0	0	0	0	0
ENSMUSG00000119267.1	U6	snRNA	0	0	0	0	0
ENSMUSG00000065255.3	Gm23974	snoRNA	0	0	0	0	0
ENSMUSG00000100843.2	Gm8307	processed_pseudogene	0	0	0	0	0
ENSMUSG00000087764.3	Gm23984	ribozyme	0	0	0	0	0
ENSMUSG00000025995.17	Wdr75	protein_coding	6.50758	6.17485	6.25661	6.31302	0.173389
ENSMUSG00000099850.2	Gm28906	processed_pseudogene	0	0	0	0	0
ENSMUSG00000084817.4	Gm5526	processed_pseudogene	0	0	0	0	0
ENSMUSG00000098549.3	Gm5269	processed_pseudogene	0	0	0	0	0
ENSMUSG00000099381.2	Gm18303	processed_pseudogene	0	0	0	0	0
ENSMUSG00000025993.11	Slc40a1	protein_coding	0	0	0	0	0
ENSMUSG00000099946.2	Gm9496	processed_pseudogene	0	0	0	0	0
ENSMUSG00000070896.3	Rpl23a-ps1	processed_pseudogene	0	0	0	0	0
ENSMUSG00000090682.5	Gm3852	processed_pseudogene	0	0	0	0	0
ENSMUSG00000044457.9	Stk-ps2	transcribed_processed_pseudogene	0	0	0	0	0
ENSMUSG00000099432.2	Gm18849	unprocessed_pseudogene	0	0	0	0	0
ENSMUSG00000041144.13	Dnah7b	protein_coding	0	0	0	0	0
ENSMUSG00000119743.1	5S_rRNA	rRNA	0	0	0	0	0
ENSMUSG00000101262.2	Gm8326	processed_pseudogene	5.27161	5.70245	4.25026	5.07477	0.745834
ENSMUSG00000101337.7	Dnah7c	protein_coding	0	0	0	0	0
ENSMUSG00000025986.7	Slc39a10	protein_coding	4.39886	4.11811	3.27297	3.92998	0.58605
ENSMUSG00000100213.2	Gm28151	lncRNA	0	0	0	0	0
ENSMUSG00000103129.2	Gm37393	TEC	0	0	0	0	0
ENSMUSG00000100160.2	Gm28527	processed_pseudogene	0	0	0	0	0
ENSMUSG00000101921.2	Gm28825	processed_pseudogene	0	0	0	0	0
ENSMUSG00000101447.2	Gm28826	lncRNA	0	0	0	0	0
ENSMUSG00000081185.2	Gm4852	processed_pseudogene	0	0	0	0	0
ENSMUSG00000103246.2	Gm38090	TEC	0	0	0	0	0
ENSMUSG00000098876.3	Mir6350	miRNA	0	0	0	0	0
ENSMUSG00000100530.2	Gm18117	processed_pseudogene	0	0	0	0	0
ENSMUSG00000104067.2	Gm37196	TEC	0	0	0	0	0
ENSMUSG00000100033.2	Gm8337	processed_pseudogene	5.28244	4.18237	4.82046	4.76176	0.55238
ENSMUSG00002075213.1	ENSMUSG00002075213	miRNA	0	0	0	0	0
ENSMUSG00002076633.1	7SK	misc_RNA	0	0	0	0	0
ENSMUSG00000101996.2	Gm19206	processed_pseudogene	0	0	0	0	0
ENSMUSG00000096973.2	Gm5974	processed_pseudogene	5.66358	5.11771	0	3.59376	3.12424
ENSMUSG00000064943.3	Gm23240	snRNA	0	0	0	0	0
ENSMUSG00000100866.2	Gm28830	processed_pseudogene	0	0	0	0	0
ENSMUSG00000101721.2	Gm8354	processed_pseudogene	0	0	0	0	0
ENSMUSG00000099376.2	Gm19124	processed_pseudogene	0	0	0	0	0
ENSMUSG00000097883.2	Gm8357	processed_pseudogene	6.20339	5.08264	4.20285	5.16296	1.00268
ENSMUSG00002076043.1	ENSMUSG00002076043	miRNA	0	0	0	0	0
ENSMUSG00000099698.2	Gm28740	processed_pseudogene	0	0	0	0	0
ENSMUSG00000099454.2	Gm8367	processed_pseudogene	0	0	4.38199	1.46066	2.52994
ENSMUSG00000051616.15	C230029F24Rik	lncRNA	0	0	0	0	0
ENSMUSG00000099627.2	Gm6757	processed_pseudogene	3.94101	3.42553	0	2.45551	2.1421
ENSMUSG00000099577.2	Gm3605	processed_pseudogene	0	0	0	0	0
ENSMUSG00000099882.2	Gm28388	processed_pseudogene	0	0	0	0	0
ENSMUSG00000101760.2	Gm8384	processed_pseudogene	0	0	0	0	0
ENSMUSG00000099608.2	4933411E06Rik	lncRNA	0	0	0	0	0
ENSMUSG00000099864.2	Gm8391	processed_pseudogene	0	0	0	0	0
ENSMUSG00002075839.1	ENSMUSG00002075839	misc_RNA	0	0	0	0	0
ENSMUSG00000100451.2	Gm29665	lncRNA	0	0	0	0	0
ENSMUSG00000099941.2	Gm20118	processed_pseudogene	0	0	0	0	0
ENSMUSG00002075589.1	7SK	misc_RNA	0	0	0	0	0
ENSMUSG00000100816.2	Gm28321	lncRNA	0	0	0	0	0
ENSMUSG00000026109.15	Tmeff2	protein_coding	0	1.79852	0	0.599505	1.03837
ENSMUSG00000100671.2	Gm28322	lncRNA	0	0	0	0	0
ENSMUSG00002075527.1	ENSMUSG00002075527	miRNA	0	0	0	0	0
ENSMUSG00000101242.2	Gm28319	lncRNA	0	0	0	0	0
ENSMUSG00000099924.2	Gm28320	lncRNA	0	0	0	0	0
ENSMUSG00000099625.2	Gm29325	lncRNA	0	0	0	0	0
ENSMUSG00000101799.2	9330175M20Rik	lncRNA	0	0	0	0	0
ENSMUSG00000045954.8	Cavin2	protein_coding	7.81709	8.80482	8.97273	8.53154	0.624406
ENSMUSG00000099741.2	Gm5253	processed_pseudogene	0	0	0	0	0
ENSMUSG00000101702.2	1700072G22Rik	lncRNA	0	0	0	0	0
ENSMUSG00000026107.12	Nabp1	protein_coding	0	2.29645	3.21531	1.83725	1.65611
ENSMUSG00000099413.2	Gm17767	lncRNA	0	0	0	0	0
ENSMUSG00000103424.2	Gm37535	TEC	0	0	0	0	0
ENSMUSG00000101741.2	Gm28055	lncRNA	0	0	0	0	0
ENSMUSG00000018417.15	Myo1b	protein_coding	5.30698	4.39406	4.99993	4.90032	0.46454
ENSMUSG00000101724.2	Gm29453	lncRNA	0	0	0	0	0
ENSMUSG00000100313.2	Gm28323	lncRNA	0	0	0	0	0
ENSMUSG00000100696.2	Gm8419	processed_pseudogene	0	0	0	0	0
ENSMUSG00002075355.1	ENSMUSG00002075355	snoRNA	0	0	0	0	0
ENSMUSG00000072324.5	Gm8420	processed_pseudogene	0	0	0	0	0
ENSMUSG00000062939.12	Stat4	protein_coding	0	0	0	0	0
ENSMUSG00000101628.2	Gm28177	lncRNA	0	0	0	0	0
ENSMUSG00000078291.2	Gm3940	processed_pseudogene	0	0	0	0	0
ENSMUSG00000109599.2	Gm31812	lncRNA	0	0	0	0	0
ENSMUSG00000026104.15	Stat1	protein_coding	2.98104	1.73975	0	1.5736	1.49745
ENSMUSG00000099569.2	Gm18301	unprocessed_pseudogene	0	0	0	0	0
ENSMUSG00000026103.15	Gls	protein_coding	5.26374	5.09265	5.38983	5.24874	0.149159
ENSMUSG00000099648.2	Gm5975	processed_pseudogene	0	0	0	0	0
ENSMUSG00000065192.3	Gm23460	snRNA	0	0	0	0	0
ENSMUSG00000002881.15	Nab1	protein_coding	2.80214	4.66266	4.49006	3.98495	1.02798
ENSMUSG00000097833.2	Gm5976	processed_pseudogene	0	0	4.22325	1.40775	2.4383
ENSMUSG00000101501.2	Rps27a-ps1	processed_pseudogene	0	0	0	0	0
ENSMUSG00000100120.2	Gm53065	lncRNA	0	0	0	0	0
ENSMUSG00000099878.2	Gm28178	lncRNA	0	0	0	0	0
ENSMUSG00000100007.2	Gm5527	processed_pseudogene	0	0	0	0	0
ENSMUSG00000043015.16	Nemp2	protein_coding	2.15734	0	1.80223	1.31986	1.15674
ENSMUSG00000103630.2	Gm37242	TEC	0	0	0	0	0
ENSMUSG00000041439.16	Mfsd6	protein_coding	0	0	0	0	0
ENSMUSG00000100302.2	Gm29670	lncRNA	0	0	0	0	0
ENSMUSG00000100230.2	Gm28650	processed_pseudogene	0	0	0	0	0
ENSMUSG00000026102.10	Inpp1	protein_coding	3.62948	3.12436	2.68955	3.14779	0.470402
ENSMUSG00000041426.13	Hibch	protein_coding	0	1.90447	1.96567	1.29005	1.11763
ENSMUSG00000089802.2	Gm16107	processed_pseudogene	0	0	0	0	0
ENSMUSG00000043629.13	1700019D03Rik	protein_coding	0	0	2.34093	0.780311	1.35154
ENSMUSG00000026100.7	Mstn	protein_coding	0	0	0	0	0
ENSMUSG00000089334.4	Gm24349	snoRNA	0	0	0	0	0
ENSMUSG00000060715.10	1700019A02Rik	protein_coding	0	0	0	0	0
ENSMUSG00000026098.14	Pms1	protein_coding	0	1.67997	1.73749	1.13915	0.986953
ENSMUSG00000100763.2	Gm28777	lncRNA	0	0	0	0	0
ENSMUSG00000026097.10	Ormdl1	protein_coding	0	0	0	0	0
ENSMUSG00000100679.2	Gm28778	protein_coding	0	0	0	0	0
ENSMUSG00000026096.15	Osgepl1	protein_coding	0	0	0	0	0
ENSMUSG00000099913.2	Gm28551	protein_coding	0	0	0	0	0
ENSMUSG00000101838.7	Gm18800	transcribed_unprocessed_pseudogene	0	0	0	0	0
ENSMUSG00000026095.16	Asnsd1	protein_coding	4.44826	3.38185	3.45698	3.76236	0.595188
ENSMUSG00000117809.2	Gm50478	protein_coding	0	0	0	0	0
ENSMUSG00000100267.2	Gm28779	processed_pseudogene	0	0	0	0	0
ENSMUSG00000099450.2	Gm6799	processed_pseudogene	0	0	0	0	0
ENSMUSG00000100069.2	Gm6801	unprocessed_pseudogene	0	0	0	0	0
ENSMUSG00000096141.3	Dnah7a	protein_coding	0	0	0	0	0
ENSMUSG00002076105.1	ENSMUSG00002076105	miRNA	0	0	0	0	0
ENSMUSG00000026094.15	Stk17b	protein_coding	4.31454	4.73604	3.86622	4.3056	0.434976
ENSMUSG00000102405.2	Gm37863	TEC	0	0	0	0	0
ENSMUSG00000042807.16	Hecw2	protein_coding	0	0	0	0	0
ENSMUSG00000098443.3	Mir7681	miRNA	0	0	0	0	0
ENSMUSG00000087949.3	Gm24251	snRNA	0	0	0	0	0
ENSMUSG00000102868.2	Gm37633	TEC	0	0	0	0	0
ENSMUSG00000119657.1	U6	snRNA	0	0	0	0	0
ENSMUSG00000025983.12	Ccdc150	protein_coding	0	0	0	0	0
ENSMUSG00000041303.8	Gtf3c3	protein_coding	5.16258	4.40958	4.70184	4.758	0.37963
ENSMUSG00000109809.2	Gm34066	protein_coding	0	0	0	0	0
ENSMUSG00000073678.5	Pgap1	protein_coding	1.98164	2.32284	1.64151	1.982	0.340663
ENSMUSG00000104136.2	Gm36955	TEC	0	0	0	0	0
ENSMUSG00000101130.2	Gm19637	processed_pseudogene	0	0	0	0	0
ENSMUSG00000052331.15	Ankrd44	protein_coding	2.62864	2.17579	3.07942	2.62795	0.451814
ENSMUSG00000101674.7	4930444A19Rik	lncRNA	0	0	0	0	0
ENSMUSG00000102503.2	Gm37370	TEC	0	0	0	0	0
ENSMUSG00002075552.1	ENSMUSG00002075552	miRNA	0	0	0	0	0
ENSMUSG00000102642.2	A130048G24Rik	TEC	0	0	0	0	0
ENSMUSG00000025982.14	Sf3b1	protein_coding	6.58191	6.90003	6.68936	6.72377	0.161826
ENSMUSG00000103030.2	E330011M16Rik	TEC	0	0	0	0	0
ENSMUSG00000025981.14	Coq10b	protein_coding	0	2.15696	3.96876	2.04191	1.98688
ENSMUSG00000101122.2	Gm17971	processed_pseudogene	4.97235	4.43466	0	3.13567	2.72884
ENSMUSG00000025980.15	Hspd1	protein_coding	7.13009	6.66783	7.06917	6.9557	0.251151
ENSMUSG00000073676.5	Hspe1	protein_coding	4.13906	5.5271	4.63751	4.76789	0.703146
ENSMUSG00000100736.2	Gm5147	processed_pseudogene	0	0	0	0	0
ENSMUSG00000089670.2	Gm16581	processed_pseudogene	6.64206	5.11062	4.23012	5.3276	1.22052
ENSMUSG00000025979.14	Mob4	protein_coding	4.71303	4.42926	4.5084	4.55023	0.146438
ENSMUSG00000061863.7	Gm6822	processed_pseudogene	0	0	5.86671	1.95557	3.38715
ENSMUSG00000025978.15	Rftn2	protein_coding	2.37084	3.24712	2.80694	2.8083	0.43814
ENSMUSG00000097649.3	Gm10561	lncRNA	3.76633	0	3.33082	2.36572	2.06031
ENSMUSG00000046994.10	Mars2	protein_coding	4.19785	3.49871	2.85517	3.51724	0.671529
ENSMUSG00000025977.16	Boll	protein_coding	0	0	0	0	0
ENSMUSG00000100215.2	Gm8292	processed_pseudogene	0	0	0	0	0
ENSMUSG00000101945.2	Btf3-ps17	processed_pseudogene	0	0	0	0	0
ENSMUSG00000101085.2	Gm8531	processed_pseudogene	0	0	0	0	0
ENSMUSG00000038349.11	Plcl1	protein_coding	0	0	0	0	0
ENSMUSG00000102145.2	Gm38056	TEC	0	0	0	0	0
ENSMUSG00000100309.2	Gm6644	processed_pseudogene	0	0	0	0	0
ENSMUSG00000102831.2	Gm37382	TEC	0	0	0	0	0
ENSMUSG00000099950.2	9130227L01Rik	lncRNA	0	0	0	0	0
ENSMUSG00000102491.2	Gm36986	TEC	0	0	0	0	0
ENSMUSG00000100372.2	1700003I22Rik	lncRNA	0	0	0	0	0
ENSMUSG00000100944.2	Gm28900	processed_pseudogene	0	0	0	0	0
ENSMUSG00000101332.2	Gm28240	lncRNA	0	0	0	0	0
ENSMUSG00000045336.6	Hsfy2	protein_coding	0	0	0	0	0
ENSMUSG00000038331.16	Satb2	protein_coding	5.21287	5.32858	4.60553	5.04899	0.388379
ENSMUSG00000087022.5	9130024F11Rik	lncRNA	0	1.95481	2.01676	1.32386	1.14691
ENSMUSG00000104310.2	Gm4081	TEC	0	0	0	0	0
ENSMUSG00002075847.1	ENSMUSG00002075847	miRNA	0	0	0	0	0
ENSMUSG00000099945.2	1700126A01Rik	lncRNA	0	0	0	0	0
ENSMUSG00000101429.2	BC055402	lncRNA	0	0	0	0	0
ENSMUSG00000101129.2	Gm5254	processed_pseudogene	0	4.17116	0	1.39039	2.40822
ENSMUSG00000097519.3	4930558J18Rik	lncRNA	0	0	0	0	0
ENSMUSG00000038323.4	1700066M21Rik	protein_coding	4.96759	4.42997	3.57111	4.32289	0.70437
ENSMUSG00000048495.17	Tyw5	protein_coding	0	0	3.75923	1.25308	2.17039
ENSMUSG00000025971.7	Maip1	protein_coding	0	1.63701	0	0.545668	0.945125
ENSMUSG00000077776.3	Gm22371	snoRNA	0	0	0	0	0
ENSMUSG00002076848.1	U1	snRNA	0	0	0	0	0
ENSMUSG00000101826.2	Gm8581	processed_pseudogene	0	0	4.37735	1.45912	2.52726
ENSMUSG00000102685.2	Gm37373	TEC	0	0	0	0	0
ENSMUSG00000101151.2	Gm17929	processed_pseudogene	0	0	0	0	0
ENSMUSG00000038305.16	Spats2l	protein_coding	2.82637	3.50298	2.9201	3.08315	0.366591
ENSMUSG00000091283.2	Gm17234	lncRNA	0	0	0	0	0
ENSMUSG00000054770.17	Kctd18	protein_coding	0	0	1.89314	0.631046	1.093
ENSMUSG00000026039.10	Sgo2a	protein_coding	4.85638	3.39094	4.70752	4.31828	0.80654
ENSMUSG00000063558.5	Aox1	protein_coding	0	0	0	0	0
ENSMUSG00000064294.13	Aox3	protein_coding	0	1.75006	0	0.583354	1.0104
ENSMUSG00000089275.3	Gm24548	snoRNA	0	0	0	0	0
ENSMUSG00000038242.13	Aox4	protein_coding	0	0	0	0	0
ENSMUSG00000089822.2	Gm15759	lncRNA	0	0	0	0	0
ENSMUSG00000079554.3	Aox2	protein_coding	0	0	0	0	0
ENSMUSG00000103839.2	Gm37607	TEC	0	0	0	0	0
ENSMUSG00000051223.15	Bzw1	protein_coding	7.89412	8.11466	7.52639	7.84506	0.297184
ENSMUSG00000026034.18	Clk1	protein_coding	4.00555	1.6061	3.56387	3.05851	1.27706
ENSMUSG00000026035.16	Ppil3	protein_coding	3.63431	4.04411	2.35142	3.34328	0.883076
ENSMUSG00000026036.18	Nif3l1	protein_coding	4.52912	4.34149	1.70844	3.52635	1.57715
ENSMUSG00000026037.15	Orc2	protein_coding	5.28935	5.31437	6.11841	5.57404	0.471602
ENSMUSG00000119442.1	U6	snRNA	0	0	0	0	0
ENSMUSG00000085054.3	Gm15834	lncRNA	0	0	0	0	0
ENSMUSG00000038174.15	Fam126b	protein_coding	2.82848	2.3623	2.7759	2.65556	0.25533
ENSMUSG00000026032.9	Ndufb3	protein_coding	5.04899	4.51019	4.58953	4.71624	0.290891
ENSMUSG00000100202.2	Gm29389	processed_pseudogene	6.14143	0	0	2.04714	3.54576
ENSMUSG00000099490.2	Gm18802	processed_pseudogene	0	0	0	0	0
ENSMUSG00000059647.6	Cbx3-ps7	processed_pseudogene	0	0	0	0	0
ENSMUSG00000047528.14	Flacc1	protein_coding	0	0	0	0	0
ENSMUSG00000102059.2	Gm20257	transcribed_unprocessed_pseudogene	0	4.22965	5.27135	3.167	2.79172
ENSMUSG00000101046.2	Gm28803	processed_pseudogene	0	0	0	0	0
ENSMUSG00000026031.16	Cflar	protein_coding	3.65551	4.76785	4.70133	4.3749	0.623893
ENSMUSG00000100236.2	Gm3841	processed_pseudogene	0	0	0	0	0
ENSMUSG00000026029.15	Casp8	protein_coding	6.10307	4.89393	5.22946	5.40882	0.624208
ENSMUSG00000102719.2	Gm37760	TEC	2.88315	0	0	0.961051	1.66459
ENSMUSG00000099719.2	Gm28802	unprocessed_pseudogene	0	0	0	0	0
ENSMUSG00000026028.13	Trak2	protein_coding	5.40845	4.61199	6.03531	5.35192	0.713342
ENSMUSG00000026027.14	Stradb	protein_coding	2.12962	0	0	0.709873	1.22954
ENSMUSG00000072295.8	C2cd6	protein_coding	0	0	0	0	0
ENSMUSG00000047383.9	WI1-1860G10.1	lncRNA	0	0	0	0	0
ENSMUSG00000099752.2	Gm29018	lncRNA	0	0	0	0	0
ENSMUSG00000077616.3	Gm25502	snoRNA	0	0	0	0	0
ENSMUSG00000038079.15	Tmem237	protein_coding	3.49234	2.99252	0	2.16162	1.88863
ENSMUSG00000097573.3	G730003C15Rik	lncRNA	0	0	0	0	0
ENSMUSG00000079550.10	Mpp4	protein_coding	0	0	0	0	0
ENSMUSG00000101586.2	Gm29017	lncRNA	0	0	0	0	0
ENSMUSG00000099563.2	Gm19125	processed_pseudogene	0	0	0	0	0
ENSMUSG00000026024.15	Als2	protein_coding	0	1.45977	3.8052	1.75499	1.9197
ENSMUSG00000026023.17	Cdk15	protein_coding	0	0	0	0	0
ENSMUSG00000099922.2	Gm29016	lncRNA	0	0	0	0	0
ENSMUSG00000104502.2	Gm37737	TEC	0	0	0	0	0
ENSMUSG00000041075.9	Fzd7	protein_coding	5.78272	6.14354	5.68666	5.87097	0.240884
ENSMUSG00000097819.2	Gm26813	lncRNA	0	0	0	0	0
ENSMUSG00000047361.17	Gm973	protein_coding	0	0	0	0	0
ENSMUSG00000099811.7	Gm28411	lncRNA	0	0	0	0	0
ENSMUSG00000101409.2	1700122D07Rik	lncRNA	0	0	0	0	0
ENSMUSG00000026021.16	Sumo1	protein_coding	3.67805	0	0	1.22602	2.12352
ENSMUSG00002075401.1	7SK	misc_RNA	0	0	0	0	0
ENSMUSG00000103821.2	D430013B06Rik	TEC	0	0	0	0	0
ENSMUSG00000101400.2	Gm29596	processed_pseudogene	0	0	0	0	0
ENSMUSG00000026020.10	Nop58	protein_coding	5.60934	5.41693	5.49792	5.50806	0.0966048
ENSMUSG00000077345.3	Snord70	snoRNA	0	0	0	0	0
ENSMUSG00000077358.3	Gm26293	snoRNA	0	0	0	0	0
ENSMUSG00000089512.5	Gm26287	snoRNA	0	0	0	0	0
ENSMUSG00000089093.5	Snord11	snoRNA	0	0	0	0	0
ENSMUSG00000067336.7	Bmpr2	protein_coding	6.1937	6.07808	5.97	6.0806	0.11187
ENSMUSG00000104052.2	Gm38125	TEC	0	0	0	0	0
ENSMUSG00000103131.2	Gm37977	TEC	0	0	0	0	0
ENSMUSG00000041040.13	Fam117b	protein_coding	5.24652	5.31349	4.16242	4.90748	0.646105
ENSMUSG00000103696.2	Gm37531	TEC	0	0	0	0	0
ENSMUSG00000100901.2	Gm18829	processed_pseudogene	0	0	0	0	0
ENSMUSG00000026018.13	Ica1l	protein_coding	0	2.03697	0	0.67899	1.17605
ENSMUSG00000026019.16	Wdr12	protein_coding	2.83737	3.75649	3.29817	3.29734	0.459563
ENSMUSG00000026017.14	Carf	protein_coding	2.59655	0	1.7736	1.45671	1.32696
ENSMUSG00000082609.2	Gm15464	processed_pseudogene	0	0	0	0	0
ENSMUSG00000073664.12	Nbeal1	protein_coding	3.26499	3.28802	3.17759	3.24353	0.0582559
ENSMUSG00000100516.2	Gm29332	processed_pseudogene	0	0	0	0	0
ENSMUSG00000049439.14	Cyp20a1	protein_coding	5.05083	5.88697	6.13585	5.69121	0.568381
ENSMUSG00000103822.2	6030460B20Rik	TEC	0	0	0	0	0
ENSMUSG00000026782.16	Abi2	protein_coding	6.06503	6.06957	5.53425	5.88961	0.307766
ENSMUSG00000026014.16	Raph1	protein_coding	4.41387	4.75234	4.69544	4.62055	0.181238
ENSMUSG00000081562.2	Gm11575	processed_pseudogene	0	0	0	0	0
ENSMUSG00000084400.2	Gm11576	processed_pseudogene	0	0	0	0	0
ENSMUSG00000082160.2	Gm11578	processed_pseudogene	0	0	0	0	0
ENSMUSG00000103215.2	Gm38388	TEC	0	0	0	0	0
ENSMUSG00002075076.1	ENSMUSG00002075076	miRNA	0	0	0	0	0
ENSMUSG00000084151.2	Gm11577	processed_pseudogene	0	0	0	0	0
ENSMUSG00000101188.2	Eif4a-ps4	processed_pseudogene	0	0	0	0	0
ENSMUSG00000026012.3	Cd28	protein_coding	0	0	0	0	0
ENSMUSG00000086795.2	Gm11579	lncRNA	0	0	0	0	0
ENSMUSG00000085965.2	2310016D23Rik	lncRNA	0	0	0	0	0
ENSMUSG00000104069.2	Gm37198	TEC	0	0	0	0	0
ENSMUSG00000083118.2	Gm11609	processed_pseudogene	0	0	0	0	0
ENSMUSG00000083355.2	Gm11581	processed_pseudogene	0	0	0	0	0
ENSMUSG00000102549.2	Gm38137	TEC	0	0	0	0	0
ENSMUSG00000026011.14	Ctla4	protein_coding	0	0	0	0	0
ENSMUSG00000081382.2	Rpl18-ps1	processed_pseudogene	0	5.02967	0	1.67656	2.90388
ENSMUSG00000080800.2	Gm11582	processed_pseudogene	0	0	0	0	0
ENSMUSG00000026009.15	Icos	protein_coding	0	0	0	0	0
ENSMUSG00000102561.2	Gm37039	TEC	0	0	0	0	0
ENSMUSG00000082804.4	Rpl17-ps1	processed_pseudogene	0	0	0	0	0
ENSMUSG00000082661.2	Gm11590	processed_pseudogene	0	0	0	0	0
ENSMUSG00000080785.2	Gm11591	processed_pseudogene	0	0	0	0	0
ENSMUSG00000100893.2	Gm28083	lncRNA	0	0	0	0	0
ENSMUSG00000085248.3	Gm11587	lncRNA	0	0	0	0	0
ENSMUSG00000085447.2	9530026F06Rik	lncRNA	0	0	0	0	0
ENSMUSG00000086408.2	Gm11588	lncRNA	0	0	0	0	0
ENSMUSG00002075578.1	U6	snRNA	0	0	0	0	0
ENSMUSG00000100965.2	Gm28449	lncRNA	0	0	0	0	0
ENSMUSG00000102168.2	Gm36943	TEC	0	0	0	0	0
ENSMUSG00000100381.2	Gm28094	processed_pseudogene	0	0	0	0	0
ENSMUSG00000086009.2	4930587A21Rik	lncRNA	0	0	0	0	0
ENSMUSG00000052062.15	Pard3b	protein_coding	0	0	0	0	0
ENSMUSG00000103656.2	Gm37205	TEC	0	0	0	0	0
ENSMUSG00000104402.2	Gm38012	TEC	0	0	0	0	0
ENSMUSG00000104081.2	Gm38278	TEC	0	0	0	0	0
ENSMUSG00000085842.8	Pard3bos1	lncRNA	0	0	0	0	0
ENSMUSG00000103002.2	Gm38075	TEC	0	0	0	0	0
ENSMUSG00000100344.2	Gm29640	processed_pseudogene	0	0	0	0	0
ENSMUSG00000101509.2	Gm29641	processed_pseudogene	0	0	0	0	0
ENSMUSG00000085019.3	Pard3bos2	lncRNA	0	0	0	0	0
ENSMUSG00000102359.2	Gm38351	TEC	0	0	0	0	0
ENSMUSG00000085400.2	Pard3bos3	lncRNA	0	0	0	0	0
ENSMUSG00000100750.2	Gm29084	lncRNA	0	0	0	0	0
ENSMUSG00000081950.2	Gm11600	processed_pseudogene	0	0	0	0	0
ENSMUSG00000084333.2	Gm11599	processed_pseudogene	0	5.85305	5.36132	3.73812	3.24663
ENSMUSG00000025969.16	Nrp2	protein_coding	5.47381	5.52113	5.19708	5.39734	0.175036
ENSMUSG00000100811.2	Gm29083	lncRNA	0	0	0	0	0
ENSMUSG00000103032.2	Gm37121	TEC	0	0	0	0	0
ENSMUSG00000100426.2	Gm4208	lncRNA	0	0	0	0	0
ENSMUSG00000040865.16	Ino80d	protein_coding	4.13714	4.81851	4.79901	4.58488	0.387884
ENSMUSG00000104991.4	Gm44468	miRNA	0	0	0	0	0
ENSMUSG00000088953.3	Gm24942	snoRNA	0	0	0	0	0
ENSMUSG00000081617.2	Rps13-ps7	processed_pseudogene	0	0	0	0	0
ENSMUSG00000081429.2	Rps27-ps1	processed_pseudogene	6.65218	0	0	2.21739	3.84064
ENSMUSG00000084799.8	Ino80dos	lncRNA	0	0	0	0	0
ENSMUSG00000101599.2	Gm20342	lncRNA	0	0	0	0	0
ENSMUSG00000025968.17	Ndufs1	protein_coding	4.2613	3.7372	4.20319	4.06723	0.287286
ENSMUSG00002076280.1	ENSMUSG00002076280	miRNA	0	0	0	0	0
ENSMUSG00000025967.17	Eef1b2	protein_coding	7.52997	7.89094	7.39139	7.6041	0.257896
ENSMUSG00002076939.1	ENSMUSG00002076939	misc_RNA	0	0	0	0	0
ENSMUSG00000064612.4	Gm26457	snoRNA	0	0	0	0	0
ENSMUSG00002074855.1	snoZ196	snoRNA	0	0	0	0	0
ENSMUSG00000064602.3	Snora41	snoRNA	0	0	0	0	0
ENSMUSG00000046856.14	Gpr1	protein_coding	0	0	0	0	0
ENSMUSG00002075004.1	ENSMUSG00002075004	miRNA	0	0	0	0	0
ENSMUSG00000086730.3	Platr12	lncRNA	0	0	0	0	0
ENSMUSG00000102536.2	1700039I01Rik	TEC	0	0	0	0	0
ENSMUSG00000087561.8	Gm11608	lncRNA	0	0	0	0	0
ENSMUSG00002076057.1	ENSMUSG00002076057	miRNA	0	0	0	0	0
ENSMUSG00000027520.17	Zdbf2	protein_coding	0	0	0	0	0
ENSMUSG00000119074.1	U6	snRNA	0	0	0	0	0
ENSMUSG00000083039.2	Gm11606	processed_pseudogene	0	0	0	0	0
ENSMUSG00000081643.2	Gm11605	processed_pseudogene	6.26379	0	4.82046	3.69475	3.28012
ENSMUSG00000025964.16	Adam23	protein_coding	3.73463	3.60173	3.30002	3.54546	0.222706
ENSMUSG00000087823.3	Gm22281	snRNA	0	0	0	0	0
ENSMUSG00000115378.2	Gm39653	protein_coding	0	0	0	0	0
ENSMUSG00000069085.6	Dytn	protein_coding	0	0	0	0	0
ENSMUSG00000083066.2	Gm12748	processed_pseudogene	0	0	5.16731	1.72244	2.98334
ENSMUSG00000025963.6	Mdh1b	protein_coding	0	0	0	0	0
ENSMUSG00000025962.16	Fastkd2	protein_coding	4.4499	4.56345	4.247	4.42012	0.160312
ENSMUSG00000025961.2	4933402D24Rik	protein_coding	0	0	0	0	0
ENSMUSG00000080817.2	Gm13751	processed_pseudogene	0	0	0	0	0
ENSMUSG00000082373.3	Gm13754	unitary_pseudogene	0	0	0	0	0
ENSMUSG00000044689.6	Gm13749	lncRNA	0	0	0	0	0
ENSMUSG00000025959.14	Klf7	protein_coding	5.62069	5.70358	5.89401	5.73942	0.14014
ENSMUSG00000098487.3	Mir6899	miRNA	0	0	0	0	0
ENSMUSG00000086836.2	Gm13748	lncRNA	0	0	0	0	0
ENSMUSG00000086721.3	Gm13750	processed_pseudogene	0	0	0	0	0
ENSMUSG00000101895.2	Gm28981	lncRNA	0	0	0	0	0
ENSMUSG00002076107.1	ENSMUSG00002076107	miRNA	0	0	0	0	0
ENSMUSG00000099658.2	Gm28980	processed_pseudogene	0	0	0	0	0
ENSMUSG00000025958.15	Creb1	protein_coding	4.59537	4.43065	4.14212	4.38938	0.229425
ENSMUSG00000025956.11	Mettl21a	protein_coding	3.19407	4.53161	2.77805	3.50124	0.916245
ENSMUSG00000101832.2	Gm28982	lncRNA	0	0	0	0	0
ENSMUSG00000100437.2	Gm29152	lncRNA	0	0	0	0	0
ENSMUSG00000087213.3	2810408I11Rik	lncRNA	4.45471	3.01815	0	2.49095	2.27367
ENSMUSG00000070871.11	Ccnyl1	protein_coding	3.0158	3.94773	3.48405	3.48252	0.465968
ENSMUSG00000045005.10	Fzd5	protein_coding	5.75856	7.00468	6.0147	6.25931	0.658088
ENSMUSG00000102140.2	Gm38058	TEC	0	0	0	0	0
ENSMUSG00000051344.14	Plekhm3	protein_coding	2.95031	3.54294	4.22762	3.57362	0.639208
ENSMUSG00000097264.2	Rpl31-ps24	processed_pseudogene	0	0	0	0	0
ENSMUSG00000084416.4	Rpl10a-ps1	processed_pseudogene	0	0	5.77727	1.92576	3.33551
ENSMUSG00000077471.4	Gm24788	snRNA	0	0	0	0	0
ENSMUSG00000025955.14	Akr1cl	protein_coding	0	0	0	0	0
ENSMUSG00000090042.2	Gm8550	processed_pseudogene	0	0	0	0	0
ENSMUSG00000070870.7	Cryge	protein_coding	0	0	0	0	0
ENSMUSG00000067299.12	Crygd	protein_coding	0	0	0	0	0
ENSMUSG00000025952.16	Crygc	protein_coding	0	0	0	0	0
ENSMUSG00000073658.5	Crygb	protein_coding	0	0	0	0	0
ENSMUSG00000100774.2	Gm7329	processed_pseudogene	0	0	0	0	0
ENSMUSG00000044429.9	Cryga	protein_coding	0	0	0	0	0
ENSMUSG00000100846.2	Gm28845	protein_coding	0	0	0	0	0
ENSMUSG00000044816.11	D630023F18Rik	protein_coding	0	0	0	0	0
ENSMUSG00000025950.17	Idh1	protein_coding	6.16435	5.61455	5.28999	5.68963	0.441985
ENSMUSG00000025949.17	Pikfyve	protein_coding	4.02693	4.32463	3.69093	4.01417	0.317043
ENSMUSG00000025946.14	Pth2r	protein_coding	0	0	0	0	0
ENSMUSG00000100503.2	Gm28927	unprocessed_pseudogene	0	0	0	0	0
ENSMUSG00000100504.2	Gm28926	unprocessed_pseudogene	5.21039	0	6.29789	3.8361	3.36636
ENSMUSG00000099383.2	Gm28925	unprocessed_pseudogene	0	6.64318	0	2.21439	3.83544
ENSMUSG00000100340.2	Gm28923	processed_pseudogene	0	0	0	0	0
ENSMUSG00000100439.2	Gm28922	processed_pseudogene	0	0	0	0	0
ENSMUSG00000099819.2	Gm28728	processed_pseudogene	0	0	0	0	0
ENSMUSG00000082565.2	Gm5255	processed_pseudogene	0	0	0	0	0
ENSMUSG00000082774.2	Gm8805	processed_pseudogene	7.29945	0	0	2.43315	4.21434
ENSMUSG00000025945.12	Crygf	protein_coding	0	0	0	0	0
ENSMUSG00000081623.2	Gm8809	processed_pseudogene	0	0	0	0	0
ENSMUSG00000083242.2	Gm15659	processed_pseudogene	0	0	0	0	0
ENSMUSG00000083289.2	Gm8812	processed_pseudogene	0	0	0	0	0
ENSMUSG00000015222.19	Map2	protein_coding	1.31533	2.33367	0	1.21633	1.16998
ENSMUSG00000088850.3	Gm24729	snoRNA	0	0	0	0	0
ENSMUSG00000073656.5	Gm10558	lncRNA	0	0	0	0	0
ENSMUSG00000065694.3	Gm25411	snRNA	0	0	0	0	0
ENSMUSG00000055567.19	Unc80	protein_coding	0	0	0	0	0
ENSMUSG00000103375.2	Gm37181	TEC	0	0	0	0	0
ENSMUSG00000026005.16	Rpe	protein_coding	5.33433	5.61653	4.56218	5.17101	0.545821
ENSMUSG00000026004.16	Kansl1l	protein_coding	3.5883	3.08472	1.86478	2.84593	0.886225
ENSMUSG00000102559.2	Gm37570	TEC	0	2.66727	0	0.88909	1.53995
ENSMUSG00000102374.2	Gm38387	TEC	0	0	0	0	0
ENSMUSG00000102776.2	Gm38162	TEC	0	0	0	0	0
ENSMUSG00000082057.2	Gm15789	processed_pseudogene	0	0	0	0	0
ENSMUSG00000103706.2	6820402A03Rik	TEC	0	0	0	0	0
ENSMUSG00000103756.2	Gm37285	TEC	0	0	0	0	0
ENSMUSG00000103382.2	Gm37755	TEC	0	0	0	0	0
ENSMUSG00000103553.2	Gm38218	TEC	0	0	0	0	0
ENSMUSG00000026003.6	Acadl	protein_coding	4.66876	5.8836	6.32255	5.62497	0.856692
ENSMUSG00000082769.4	Gm15793	processed_pseudogene	0	0	0	0	0
ENSMUSG00000089420.4	Gm27934	snRNA	0	0	0	0	0
ENSMUSG00000077328.3	Gm25832	snoRNA	0	0	0	0	0
ENSMUSG00000061816.16	Myl1	protein_coding	0	0	0	0	0
ENSMUSG00000094191.2	Rpl31-ps14	processed_pseudogene	0	0	0	0	0
ENSMUSG00000082212.2	Gm15826	processed_pseudogene	0	0	0	0	0
ENSMUSG00000026000.17	Lancl1	protein_coding	3.93332	4.16639	4.03501	4.04491	0.116849
ENSMUSG00000025991.9	Cps1	protein_coding	0	0	0	0	0
ENSMUSG00000086204.2	Gm15668	lncRNA	0	0	0	0	0
ENSMUSG00000077745.3	Gm26342	snoRNA	0	0	0	0	0
ENSMUSG00000082473.2	Kif22-ps	processed_pseudogene	0	0	3.30371	1.10124	1.9074
ENSMUSG00002076414.1	ENSMUSG00002076414	miRNA	0	0	0	0	0
ENSMUSG00000085075.2	Gm15669	lncRNA	0	0	0	0	0
ENSMUSG00000104395.2	Gm37957	TEC	0	0	0	0	0
ENSMUSG00002074910.1	ENSMUSG00002074910	miRNA	0	0	0	0	0
ENSMUSG00000087329.4	Gm15671	lncRNA	0	0	0	0	0
ENSMUSG00000062209.16	Erbb4	protein_coding	0	0	0	0	0
ENSMUSG00000102449.2	Gm37100	TEC	0	0	0	0	0
ENSMUSG00000083795.2	Gm15670	processed_pseudogene	0	0	0	0	0
ENSMUSG00000080539.4	Gm25542	snRNA	0	0	0	0	0
ENSMUSG00000103307.2	Gm19335	TEC	0	0	0	0	0
ENSMUSG00000104508.2	Gm37735	TEC	0	0	0	0	0
ENSMUSG00000103642.2	Gm37769	TEC	0	0	0	0	0
ENSMUSG00000103809.2	Gm37061	TEC	0	0	0	0	0
ENSMUSG00000087514.2	Gm16076	lncRNA	0	0	0	0	0
ENSMUSG00000084332.2	Gm8840	processed_pseudogene	0	5.46165	5.5427	3.66812	3.17694
ENSMUSG00000101387.2	Pced1c-ps	processed_pseudogene	0	0	0	0	0
ENSMUSG00000099804.2	Gm28497	lncRNA	0	0	0	0	0
ENSMUSG00000100354.2	Gm29113	lncRNA	0	0	0	0	0
ENSMUSG00000101156.2	Gm29114	lncRNA	0	0	0	0	0
ENSMUSG00000025997.14	Ikzf2	protein_coding	2.87345	1.28185	3.10111	2.4188	0.991187
ENSMUSG00000100815.2	Gm29112	lncRNA	0	0	0	0	0
ENSMUSG00000099954.2	Gm28112	lncRNA	0	0	0	0	0
ENSMUSG00000103402.2	Gm37930	TEC	0	0	0	0	0
ENSMUSG00000053153.15	Spag16	protein_coding	0	0	0	0	0
ENSMUSG00002076719.1	7SK	misc_RNA	0	0	0	0	0
ENSMUSG00000080524.3	Gm23879	snRNA	0	0	0	0	0
ENSMUSG00000101730.2	Gm28580	unprocessed_pseudogene	0	0	0	0	0
ENSMUSG00000103052.2	Gm38272	TEC	0	0	0	0	0
ENSMUSG00000104287.2	Gm37456	TEC	0	0	0	0	0
ENSMUSG00000075952.3	Gm23422	snRNA	0	0	0	0	0
ENSMUSG00000045648.16	Vwc2l	protein_coding	0	0	0	0	0
ENSMUSG00000026196.8	Bard1	protein_coding	5.46883	4.92488	5.37321	5.25564	0.290408
ENSMUSG00000089965.2	Gm16236	processed_pseudogene	0	0	0	0	0
ENSMUSG00000101551.2	Gm8870	processed_pseudogene	0	0	0	0	0
ENSMUSG00000050296.15	Abca12	protein_coding	0	0	0	0	0
ENSMUSG00000101617.2	Gm6947	processed_pseudogene	0	0	0	0	0
ENSMUSG00000026192.14	Atic	protein_coding	6.71843	7.40629	6.82599	6.98357	0.370017
ENSMUSG00000026193.16	Fn1	protein_coding	11.7113	11.5644	11.6919	11.6559	0.0798233
ENSMUSG00000073652.11	Apol7d	lncRNA	0	0	0	0	0
ENSMUSG00000101834.2	Gm5829	processed_pseudogene	0	0	0	0	0
ENSMUSG00000100319.2	Gm5256	processed_pseudogene	0	0	4.39756	1.46585	2.53893
ENSMUSG00000102689.2	Gm37217	TEC	0	0	0	0	0
ENSMUSG00000099707.7	Gm8883	lncRNA	0	0	0	0	0
ENSMUSG00000101211.2	Gm28818	lncRNA	0	0	0	0	0
ENSMUSG00000101848.2	4933417E11Rik	lncRNA	0	0	0	0	0
ENSMUSG00000101764.2	4930556G22Rik	lncRNA	0	0	0	0	0
ENSMUSG00000059483.6	Gm5528	processed_pseudogene	0	0	0	0	0
ENSMUSG00000101496.2	Gm8885	processed_pseudogene	0	0	0	0	0
ENSMUSG00000102123.2	Gm4319	lncRNA	0	0	0	0	0
ENSMUSG00000039395.9	Mreg	protein_coding	0	0	3.12249	1.04083	1.80277
ENSMUSG00000118839.1	U2	snRNA	0	0	6.54201	2.18067	3.77703
ENSMUSG00000119668.1	U2	snRNA	0	0	0	0	0
ENSMUSG00000119873.1	U2	snRNA	0	0	0	0	0
ENSMUSG00000118790.1	U2	snRNA	0	0	0	0	0
ENSMUSG00000026189.14	Pecr	protein_coding	4.10086	0	3.65697	2.58594	2.25046
ENSMUSG00000026188.12	Tmem169	protein_coding	0	0	0	0	0
ENSMUSG00000026187.10	Xrcc5	protein_coding	5.30162	6.18468	5.40751	5.63127	0.482182
ENSMUSG00000039372.6	Marchf4	protein_coding	0	0	0	0	0
ENSMUSG00000085812.2	Gm15843	processed_pseudogene	0	5.01906	5.09945	3.37284	2.92124
ENSMUSG00000039354.17	Smarcal1	protein_coding	3.25598	2.76649	2.83748	2.95332	0.264508
ENSMUSG00000110712.2	Gm39662	lncRNA	0	0	0	0	0
ENSMUSG00000039342.6	Ankar	protein_coding	0	0	0	0	0
ENSMUSG00000110487.2	Gm18035	processed_pseudogene	0	0	0	0	0
ENSMUSG00000110596.2	Gm45859	processed_pseudogene	0	0	0	0	0
ENSMUSG00000046330.11	Rpl37a	protein_coding	4.19954	5.58978	0	3.26311	2.91017
ENSMUSG00000039323.19	Igfbp2	protein_coding	0	0	0	0	0
ENSMUSG00000026185.9	Igfbp5	protein_coding	0	0	0	0	0
ENSMUSG00000101968.7	1700027A15Rik	lncRNA	0	0	0	0	0
ENSMUSG00000026182.7	Tnp1	protein_coding	0	0	0	0	0
ENSMUSG00000102266.2	Gm38106	TEC	0	0	0	0	0
ENSMUSG00000101112.2	Gm29185	lncRNA	0	0	0	0	0
ENSMUSG00000100697.2	Gm29184	processed_pseudogene	0	0	0	0	0
ENSMUSG00000099877.7	Pinc	lncRNA	0	0	0	0	0
ENSMUSG00002076669.1	ENSMUSG00002076669	misc_RNA	0	0	0	0	0
ENSMUSG00000101812.2	D530049I02Rik	lncRNA	0	0	0	0	0
ENSMUSG00000100044.2	Gm9553	processed_pseudogene	0	0	0	0	0
ENSMUSG00000100444.2	C530043A13Rik	lncRNA	0	0	0	0	0
ENSMUSG00000100429.2	Gm29186	lncRNA	0	0	0	0	0
ENSMUSG00000100301.7	6030407O03Rik	lncRNA	0	0	0	0	0
ENSMUSG00000101344.2	Gm29183	lncRNA	0	0	0	0	0
ENSMUSG00002076885.1	5S_rRNA	rRNA	0	0	0	0	0
ENSMUSG00000098504.3	Mir6351	miRNA	0	0	0	0	0
ENSMUSG00000055322.17	Tns1	protein_coding	5.88322	5.53714	6.11768	5.84601	0.292055
ENSMUSG00000061815.12	Rufy4	protein_coding	0	0	0	0	0
ENSMUSG00000026180.9	Cxcr2	protein_coding	0	0	0	0	0
ENSMUSG00000048480.6	Cxcr1	protein_coding	0	0	0	0	0
ENSMUSG00000087820.3	Mir1928	miRNA	0	0	0	0	0
ENSMUSG00000118939.1	U6	snRNA	0	0	0	0	0
ENSMUSG00000006304.15	Arpc2	protein_coding	7.76745	8.0371	8.11967	7.97474	0.184206
ENSMUSG00000064272.4	Gpbar1	protein_coding	0	0	0	0	0
ENSMUSG00000006299.14	Aamp	protein_coding	6.64639	6.73828	6.61091	6.66519	0.0657324
ENSMUSG00000101503.2	Gm28364	lncRNA	0	0	0	0	0
ENSMUSG00000026179.15	Pnkd	protein_coding	0	0	2.45843	0.819477	1.41938
ENSMUSG00000103013.2	Gm37503	TEC	0	0	0	0	0
ENSMUSG00000006301.18	Tmbim1	protein_coding	4.81205	4.83682	3.60015	4.41634	0.70695
ENSMUSG00000099931.2	Gm29358	lncRNA	0	0	0	0	0
ENSMUSG00000103403.2	Gm37931	TEC	0	0	0	0	0
ENSMUSG00000073650.9	Catip	protein_coding	0	0	0	0	0
ENSMUSG00000026177.12	Slc11a1	protein_coding	0	0	0	0	0
ENSMUSG00000026176.14	Ctdsp1	protein_coding	6.47848	6.79048	6.73635	6.66843	0.16672
ENSMUSG00000065468.3	Mir26b	miRNA	0	0	0	0	0
ENSMUSG00000026175.13	Vil1	protein_coding	0	0	0	0	0
ENSMUSG00000033364.14	Usp37	protein_coding	4.22383	4.88286	4.63425	4.58032	0.332809
ENSMUSG00000103227.2	Gm37733	TEC	0	0	0	0	0
ENSMUSG00000026174.10	Cnot9	protein_coding	7.3315	7.33777	7.16652	7.2786	0.0971111
ENSMUSG00000026173.16	Plcd4	protein_coding	0	0	0	0	0
ENSMUSG00000026135.18	Zfp142	protein_coding	4.62822	5.05349	4.40312	4.69494	0.330281
ENSMUSG00002075545.1	ENSMUSG00002075545	miRNA	0	0	0	0	0
ENSMUSG00000026172.13	Bcs1l	protein_coding	3.60589	4.01507	5.36325	4.32807	0.919538
ENSMUSG00000026171.13	Rnf25	protein_coding	5.8369	5.54638	5.05709	5.48013	0.394102
ENSMUSG00000033276.19	Stk36	protein_coding	0	0	1.90122	0.63374	1.09767
ENSMUSG00000033257.15	Ttll4	protein_coding	4.72801	5.83909	5.11288	5.22666	0.564212
ENSMUSG00000026170.7	Cyp27a1	protein_coding	0	0	0	0	0
ENSMUSG00000006542.14	Prkag3	protein_coding	0	0	0	0	0
ENSMUSG00002075611.1	ENSMUSG00002075611	misc_RNA	0	0	0	0	0
ENSMUSG00000033227.8	Wnt6	protein_coding	0	0	0	0	0
ENSMUSG00000099472.2	Gm29539	lncRNA	0	0	0	0	0
ENSMUSG00000026167.15	Wnt10a	protein_coding	0	0	0	0	0
ENSMUSG00000089964.2	Gm16582	lncRNA	0	0	0	0	0
ENSMUSG00000090071.5	Cdk5r2	protein_coding	0	0	0	0	0
ENSMUSG00000055197.5	Fev	protein_coding	0	0	0	0	0
ENSMUSG00000006546.4	Cryba2	protein_coding	0	0	0	0	0
ENSMUSG00000065616.5	Mir375	miRNA	0	0	0	0	0
ENSMUSG00000047021.15	Cfap65	protein_coding	0	0	0	0	0
ENSMUSG00000089653.2	Gm15841	lncRNA	0	0	0	0	0
ENSMUSG00000006538.13	Ihh	protein_coding	0	0	0	0	0
ENSMUSG00000103145.2	Gm37744	TEC	0	0	0	0	0
ENSMUSG00000026162.9	Nhej1	protein_coding	4.03961	4.45704	0	2.83222	2.46164
ENSMUSG00000026205.9	Slc23a3	protein_coding	0	0	0	0	0
ENSMUSG00000033159.15	Cnppd1	protein_coding	2.41878	2.78666	3.75471	2.98672	0.690071
ENSMUSG00000049339.17	Retreg2	protein_coding	6.05193	6.07721	6.95757	6.36224	0.515731
ENSMUSG00000026197.13	Zfand2b	protein_coding	4.84038	4.86516	4.38354	4.69636	0.271195
ENSMUSG00000026198.16	Abcb6	protein_coding	0	0	0	0	0
ENSMUSG00000099519.2	Gm29253	lncRNA	0	0	0	0	0
ENSMUSG00000033124.17	Atg9a	protein_coding	4.72837	5.15468	5.23529	5.03945	0.272402
ENSMUSG00000026199.18	Ankzf1	protein_coding	3.9347	2.08168	0	2.00546	1.96846
ENSMUSG00000026200.14	Glb1l	protein_coding	0	0	2.7998	0.933267	1.61647
ENSMUSG00002076477.1	ENSMUSG00002076477	miRNA	0	0	0	0	0
ENSMUSG00000026201.13	Stk16	protein_coding	5.47169	5.90382	4.82169	5.39907	0.544707
ENSMUSG00000026202.14	Tuba4a	protein_coding	3.83164	5.77877	5.73691	5.11578	1.11229
ENSMUSG00000096094.3	A630095N17Rik	protein_coding	0	0	0	0	0
ENSMUSG00000118482.2	Gm50472	processed_pseudogene	0	0	0	0	0
ENSMUSG00000026203.17	Dnajb2	protein_coding	5.15345	2.29645	4.44089	3.9636	1.4871
ENSMUSG00000026204.16	Ptprn	protein_coding	8.46221	8.79152	8.82234	8.69202	0.199621
ENSMUSG00000101840.2	Gm28294	lncRNA	0	0	0	0	0
ENSMUSG00000033061.16	Resp18	protein_coding	0	0	0	0	0
ENSMUSG00000100556.2	Gm28902	lncRNA	0	0	0	0	0
ENSMUSG00000026209.16	Dnpep	protein_coding	5.71158	5.78826	4.428	5.30928	0.764174
ENSMUSG00000026208.10	Des	protein_coding	0	2.44052	0	0.813507	1.40903
ENSMUSG00000085653.8	Gm15179	lncRNA	0	0	0	0	0
ENSMUSG00000026207.17	Speg	protein_coding	3.64799	3.81227	2.70657	3.38894	0.59663
ENSMUSG00000086053.2	Gm15178	lncRNA	0	0	0	0	0
ENSMUSG00000033021.17	Gmppa	protein_coding	5.96275	5.98802	5.90238	5.95105	0.044
ENSMUSG00000033007.16	Asic4	protein_coding	0	0	0	0	0
ENSMUSG00000102605.2	Gm37264	TEC	0	0	0	0	0
ENSMUSG00000032997.17	Chpf	protein_coding	7.37654	6.97758	6.95752	7.10388	0.236344
ENSMUSG00000026211.19	Obsl1	protein_coding	5.27094	5.7552	5.48121	5.50245	0.242828
ENSMUSG00000051703.15	Tmem198	protein_coding	0	0	0	0	0
ENSMUSG00000032968.5	Inha	protein_coding	0	0	3.69343	1.23114	2.1324
ENSMUSG00000082745.2	Gm15181	unprocessed_pseudogene	0	0	0	0	0
ENSMUSG00000026213.16	Stk11ip	protein_coding	4.48073	4.90433	4.02938	4.47148	0.437547
ENSMUSG00000082059.2	Gm15183	processed_pseudogene	0	0	0	0	0
ENSMUSG00000006576.17	Slc4a3	protein_coding	2.74362	1.55251	2.34912	2.21508	0.606765
ENSMUSG00000083244.2	Gm15180	processed_pseudogene	0	0	0	0	0
ENSMUSG00000082528.2	Gm15182	processed_pseudogene	0	0	0	0	0
ENSMUSG00000082012.2	Gm5257	processed_pseudogene	0	0	0	0	0
ENSMUSG00000099996.2	Gm29065	lncRNA	0	0	0	0	0
ENSMUSG00000101763.2	Gm29068	processed_pseudogene	0	0	0	0	0
ENSMUSG00000100827.2	Gm29069	lncRNA	0	0	0	0	0
ENSMUSG00000100553.7	Gm17751	lncRNA	0	0	0	0	0
ENSMUSG00000098611.3	Mir6343	miRNA	0	0	0	0	0
ENSMUSG00000100534.2	Gm816	lncRNA	0	0	0	0	0
ENSMUSG00000102904.2	Gm38265	TEC	0	0	0	0	0
ENSMUSG00002076350.1	5S_rRNA	rRNA	0	0	0	0	0
ENSMUSG00000026235.15	Epha4	protein_coding	4.26672	2.35844	4.64659	3.75725	1.2262
ENSMUSG00000099141.3	Mir6352	miRNA	0	0	0	0	0
ENSMUSG00000101849.2	Gm28386	lncRNA	0	0	0	0	0
ENSMUSG00000101506.2	Gm28385	processed_pseudogene	0	0	0	0	0
ENSMUSG00000065215.3	Gm26263	snRNA	0	0	0	0	0
ENSMUSG00000102052.2	Gm28387	lncRNA	0	0	0	0	0
ENSMUSG00000004872.16	Pax3	protein_coding	0	0	0	0	0
ENSMUSG00000118426.2	Gm2102	processed_pseudogene	0	0	0	0	0
ENSMUSG00000032908.10	Sgpp2	protein_coding	0	0	0	0	0
ENSMUSG00000099561.2	Gm28410	lncRNA	0	0	0	0	0
ENSMUSG00000102945.2	Gm37884	TEC	0	0	0	0	0
ENSMUSG00000026245.17	Farsb	protein_coding	7.04326	6.67978	6.93032	6.88445	0.186032
ENSMUSG00000101798.2	Gm28995	unprocessed_pseudogene	0	0	0	0	0
ENSMUSG00000104018.2	4833412K13Rik	TEC	0	0	0	0	0
ENSMUSG00000090486.3	BC035947	protein_coding	0	0	0	0	0
ENSMUSG00000012187.14	Mogat1	protein_coding	0	0	0	0	0
ENSMUSG00000099364.3	5730419F03Rik	lncRNA	0	0	0	0	0
ENSMUSG00000100562.2	Gm29611	lncRNA	0	0	0	0	0
ENSMUSG00000032883.16	Acsl3	protein_coding	4.55393	5.29112	4.10135	4.6488	0.600535
ENSMUSG00000079470.9	Utp14b	protein_coding	2.88364	3.5637	4.58068	3.676	0.854077
ENSMUSG00000099377.2	Gm6159	processed_pseudogene	0	0	0	0	0
ENSMUSG00000099706.2	Gm29536	lncRNA	0	0	0	0	0
ENSMUSG00000047330.9	Kcne4	protein_coding	0	0	0	0	0
ENSMUSG00000101324.2	Gm29187	lncRNA	0	0	0	0	0
ENSMUSG00000072978.4	Gm5830	processed_pseudogene	0	0	0	0	0
ENSMUSG00000050711.8	Scg2	protein_coding	0	0	0	0	0
ENSMUSG00000099562.2	Gm19027	processed_pseudogene	0	0	0	0	0
ENSMUSG00000077782.3	Gm24160	snoRNA	0	0	0	0	0
ENSMUSG00000054702.15	Ap1s3	protein_coding	0	0	0	0	0
ENSMUSG00000102235.2	Gm37886	TEC	0	0	0	0	0
ENSMUSG00000073643.12	Wdfy1	protein_coding	3.09614	3.11883	2.68428	2.96642	0.244605
ENSMUSG00000104497.2	Gm10555	TEC	0	0	0	0	0
ENSMUSG00000026248.10	Mrpl44	protein_coding	3.991	5.37323	5.05005	4.80476	0.723027
ENSMUSG00000026249.11	Serpine2	protein_coding	4.22774	4.86219	3.98847	4.35947	0.451507
ENSMUSG00000067106.7	Gm5529	processed_pseudogene	0	0	0	0	0
ENSMUSG00000100397.2	Gm28071	processed_pseudogene	0	0	0	0	0
ENSMUSG00000099753.2	Gm28058	processed_pseudogene	0	0	0	0	0
ENSMUSG00000118883.1	U6	snRNA	0	0	0	0	0
ENSMUSG00000102518.2	Gm38339	TEC	0	0	0	0	0
ENSMUSG00000099552.2	9830004L10Rik	lncRNA	0	0	0	0	0
ENSMUSG00000043230.3	Fam124b	protein_coding	0	0	0	0	0
ENSMUSG00000101257.2	2310015K22Rik	lncRNA	0	0	0	0	0
ENSMUSG00000103404.2	Gm37932	TEC	0	0	0	0	0
ENSMUSG00000004364.15	Cul3	protein_coding	5.53115	6.48701	5.68887	5.90234	0.512439
ENSMUSG00000103076.2	Gm37902	TEC	0	0	0	0	0
ENSMUSG00000103525.2	Gm37262	TEC	0	0	0	0	0
ENSMUSG00000101722.2	Gm29125	lncRNA	0	0	0	0	0
ENSMUSG00000090637.3	Gm6189	processed_pseudogene	0	0	0	0	0
ENSMUSG00000101483.2	1700016L21Rik	lncRNA	0	0	0	0	0
ENSMUSG00000110100.2	Gm45261	protein_coding	0	0	0	0	0
ENSMUSG00000038608.16	Dock10	protein_coding	0	0	0	0	0
ENSMUSG00000103192.2	Gm37645	TEC	0	0	0	0	0
ENSMUSG00000104488.2	Gm38062	TEC	0	0	0	0	0
ENSMUSG00000102721.2	A630081D01Rik	TEC	0	0	0	0	0
ENSMUSG00000099949.2	Gm29124	processed_pseudogene	0	0	0	0	0
ENSMUSG00000099918.2	Gm28066	processed_pseudogene	0	5.17874	0	1.72625	2.98995
ENSMUSG00000054976.15	Nyap2	protein_coding	0	0	0	0	0
ENSMUSG00000104029.2	Gm37210	TEC	0	0	0	0	0
ENSMUSG00000101986.2	Gm6198	processed_pseudogene	0	3.6266	0	1.20887	2.09382
ENSMUSG00000087008.5	Gm5530	processed_pseudogene	0	0	0	0	0
ENSMUSG00000100561.2	Gm7516	processed_pseudogene	0	0	4.69706	1.56569	2.71185
ENSMUSG00000103571.2	Gm37114	TEC	0	0	0	0	0
ENSMUSG00000098797.3	Mir6344	miRNA	0	0	0	0	0
ENSMUSG00000055980.3	Irs1	protein_coding	4.79647	5.15148	5.61878	5.18891	0.412429
ENSMUSG00000022591.6	Gm9747	protein_coding	0	0	0	0	0
ENSMUSG00000026142.16	Rhbdd1	protein_coding	4.67897	4.88936	4.71566	4.76133	0.112383
ENSMUSG00000104493.2	Gm19552	TEC	0	0	0	0	0
ENSMUSG00000100786.2	Gm28940	lncRNA	0	3.44408	0	1.14803	1.98844
ENSMUSG00002075724.1	ENSMUSG00002075724	miRNA	0	0	0	0	0
ENSMUSG00000067158.10	Col4a4	protein_coding	0	0	0	0	0
ENSMUSG00000079465.9	Col4a3	protein_coding	0	0	0	0	0
ENSMUSG00002075966.1	5S_rRNA	rRNA	0	0	0	0	0
ENSMUSG00000097564.3	C430014B12Rik	lncRNA	0	0	0	0	0
ENSMUSG00000026150.15	Mff	protein_coding	3.09287	2.61151	0	1.90146	1.66421
ENSMUSG00000101450.2	Gm28941	lncRNA	0	0	0	0	0
ENSMUSG00000026149.3	Tm4sf20	protein_coding	0	0	0	0	0
ENSMUSG00000114299.2	Gm47791	protein_coding	0	0	0	0	0
ENSMUSG00000099771.2	Gm19257	processed_pseudogene	0	0	0	0	0
ENSMUSG00000102280.2	Gm36999	TEC	0	0	0	0	0
ENSMUSG00000100170.2	Gm28942	lncRNA	0	0	0	0	0
ENSMUSG00000100744.2	Gm17764	processed_pseudogene	0	0	0	0	0
ENSMUSG00002074851.1	ENSMUSG00002074851	miRNA	0	0	0	0	0
ENSMUSG00000026159.14	Agfg1	protein_coding	7.04964	6.55755	6.37336	6.66018	0.349629
ENSMUSG00000113880.2	A030005L19Rik	protein_coding	0	0	0	0	0
ENSMUSG00000113973.2	A030014E15Rik	protein_coding	0	0	0	0	0
ENSMUSG00000113846.2	Gm6217	protein_coding	0	0	0	0	0
ENSMUSG00000113084.2	A030003K21Rik	protein_coding	0	0	0	0	0
ENSMUSG00000113925.2	Gm7544	protein_coding	0	0	0	0	0
ENSMUSG00000114011.2	Gm47955	protein_coding	0	0	0	0	0
ENSMUSG00000113097.2	Gm47959	protein_coding	0	0	0	0	0
ENSMUSG00000101784.2	Gm7553	processed_pseudogene	0	0	0	0	0
ENSMUSG00000038496.17	Slc19a3	protein_coding	0	0	0	0	0
ENSMUSG00000100432.2	Gm7539	processed_pseudogene	5.31771	0	4.85538	3.39103	2.9458
ENSMUSG00000100190.2	Krtap28-10	protein_coding	0	0	0	0	0
ENSMUSG00000113267.2	Gm47969	protein_coding	0	0	0	0	0
ENSMUSG00000104423.2	A030005K14Rik	protein_coding	0	0	0	0	0
ENSMUSG00000101315.2	Krtap28-13	protein_coding	0	0	0	0	0
ENSMUSG00000099691.2	Gm29518	processed_pseudogene	0	0	0	0	0
ENSMUSG00000026166.15	Ccl20	protein_coding	0	0	0	0	0
ENSMUSG00000101173.2	Gm29519	processed_pseudogene	0	0	0	0	0
ENSMUSG00000053161.17	Daw1	protein_coding	0	0	0	0	0
ENSMUSG00000101896.2	Gm6244	processed_pseudogene	0	0	0	0	0
ENSMUSG00002075005.1	5S_rRNA	rRNA	0	0	0	0	0
ENSMUSG00000026163.18	Sphkap	protein_coding	0	0	0	0	0
ENSMUSG00000079140.4	Gm6374	processed_pseudogene	0	0	0	0	0
ENSMUSG00000104374.2	Gm37517	TEC	0	0	0	0	0
ENSMUSG00000104219.2	Gm37989	TEC	0	0	0	0	0
ENSMUSG00000100580.7	4933436I20Rik	lncRNA	0	0	0	0	0
ENSMUSG00002076780.1	ENSMUSG00002076780	miRNA	0	0	0	0	0
ENSMUSG00000077736.3	Gm24555	snoRNA	0	0	0	0	0
ENSMUSG00000045658.17	Pid1	protein_coding	0	0	0	0	0
ENSMUSG00000102750.2	Gm37058	TEC	3.991	0	0	1.33033	2.3042
ENSMUSG00000101934.2	Gm18304	processed_pseudogene	0	0	0	0	0
ENSMUSG00000098851.3	Mir6353	miRNA	0	0	0	0	0
ENSMUSG00000036766.13	Dner	protein_coding	0	0	0	0	0
ENSMUSG00000104396.2	Gm37959	TEC	0	0	0	0	0
ENSMUSG00000102481.2	Gm37925	TEC	0	0	0	0	0
ENSMUSG00000093254.3	Mir5126	miRNA	0	0	0	0	0
ENSMUSG00000026219.15	Trip12	protein_coding	5.59153	6.15173	6.03775	5.927	0.296063
ENSMUSG00000103505.2	Gm38374	TEC	0	0	0	0	0
ENSMUSG00000104503.2	Gm37738	TEC	0	0	0	0	0
ENSMUSG00000073633.10	Fbxo36	protein_coding	3.63276	3.12753	0	2.25343	1.96781
ENSMUSG00000026220.7	Slc16a14	protein_coding	0	0	2.64448	0.881494	1.52679
ENSMUSG00000118590.2	Gm15433	protein_coding	0	0	0	0	0
ENSMUSG00000099693.2	Gm29284	unprocessed_pseudogene	0	0	0	0	0
ENSMUSG00000052477.16	C130026I21Rik	protein_coding	0	0	0	0	0
ENSMUSG00000064281.8	Rpl19-ps1	processed_pseudogene	0	0	0	0	0
ENSMUSG00002076475.1	ENSMUSG00002076475	miRNA	0	0	0	0	0
ENSMUSG00000118640.2	Gm7582	protein_coding	0	0	0	0	0
ENSMUSG00000061852.10	Gm53056	unprocessed_pseudogene	0	0	0	0	0
ENSMUSG00000089976.2	Gm2389	unprocessed_pseudogene	0	0	0	0	0
ENSMUSG00000101279.2	Gm18342	unprocessed_pseudogene	0	0	0	0	0
ENSMUSG00000089844.8	A530032D15Rik	protein_coding	0	0	0	0	0
ENSMUSG00000073631.3	Gm10553	lncRNA	0	0	0	0	0
ENSMUSG00000072109.12	A530040E14Rik	lncRNA	0	0	0	0	0
ENSMUSG00000090128.2	Gm16038	unprocessed_pseudogene	0	0	0	0	0
ENSMUSG00000090186.8	Gm52951	unprocessed_pseudogene	0	0	0	0	0
ENSMUSG00000089716.8	Gm6264	transcribed_unprocessed_pseudogene	0	0	0	0	0
ENSMUSG00000118618.2	Gm52950	transcribed_unprocessed_pseudogene	0	0	0	0	0
ENSMUSG00000079457.12	Gm7609	protein_coding	0	0	0	0	0
ENSMUSG00000090252.2	Gm16028	lncRNA	0	0	0	0	0
ENSMUSG00000079455.10	Gm16026	transcribed_unprocessed_pseudogene	0	0	0	0	0
ENSMUSG00000091199.11	Gm2619	lncRNA	0	5.4399	0	1.8133	3.14073
ENSMUSG00000089652.2	Gm16025	lncRNA	0	0	0	0	0
ENSMUSG00000089937.2	Gm7281	unprocessed_pseudogene	0	0	0	0	0
ENSMUSG00000118591.2	Gm52955	protein_coding	0	0	0	0	0
ENSMUSG00000101751.2	Gm2427	unprocessed_pseudogene	0	0	0	0	0
ENSMUSG00000089714.2	Gm16092	lncRNA	0	0	0	0	0
ENSMUSG00000118607.2	Gm7592	protein_coding	0	0	0	0	0
ENSMUSG00000118632.2	AC147806.2	unprocessed_pseudogene	0	0	0	0	0
ENSMUSG00000094127.2	G530012D18Rik	protein_coding	0	0	0	0	0
ENSMUSG00000070034.14	Sp110	protein_coding	0	0	0	0	0
ENSMUSG00000090103.2	Gm16094	lncRNA	0	0	0	0	0
ENSMUSG00000070031.12	Sp140	protein_coding	0	0	0	0	0
ENSMUSG00000073628.6	Gm10552	lncRNA	0	0	0	0	0
ENSMUSG00000090246.2	Gm17017	lncRNA	0	0	0	0	0
ENSMUSG00000026222.17	Sp100	protein_coding	0	0	1.73561	0.578538	1.00206
ENSMUSG00002075189.1	5S_rRNA	rRNA	0	0	0	0	0
ENSMUSG00000052760.17	A630001G21Rik	protein_coding	0	0	2.90679	0.96893	1.67824
ENSMUSG00000098634.3	Mir8096	miRNA	0	0	0	0	0
ENSMUSG00002076791.1	ENSMUSG00002076791	miRNA	0	0	0	0	0
ENSMUSG00000100217.2	9930111H07Rik	lncRNA	0	0	0	0	0
ENSMUSG00002075989.1	Metazoa_SRP	misc_RNA	0	0	0	0	0
ENSMUSG00000036707.17	Cab39	protein_coding	4.19433	4.46867	5.05932	4.5741	0.442029
ENSMUSG00000026223.16	Itm2c	protein_coding	6.48391	6.08187	6.29923	6.28833	0.201241
ENSMUSG00000026224.12	4933407L21Rik	protein_coding	0	0	0	0	0
ENSMUSG00000099767.2	Gm28884	lncRNA	0	0	0	0	0
ENSMUSG00000049608.10	Gpr55	protein_coding	0	0	0	0	0
ENSMUSG00000100108.2	Gm28100	lncRNA	0	0	0	0	0
ENSMUSG00000099342.2	Gm18180	processed_pseudogene	0	0	0	0	0
ENSMUSG00000026226.17	Spata3	protein_coding	0	0	0	0	0
ENSMUSG00000026227.12	2810459M11Rik	protein_coding	0	0	0	0	0
ENSMUSG00000026229.18	Psmd1	protein_coding	6.72147	6.56709	6.64912	6.64589	0.077238
ENSMUSG00000077274.3	Gm22786	snoRNA	0	0	0	0	0
ENSMUSG00000026228.7	Htr2b	protein_coding	0	0	0	0	0
ENSMUSG00000103272.2	Gm37914	TEC	0	0	0	0	0
ENSMUSG00000094638.2	Gm21972	protein_coding	0	0	0	0	0
ENSMUSG00000062590.14	Armc9	protein_coding	2.73344	2.88576	2.33951	2.6529	0.281891
ENSMUSG00000087538.2	Gm16341	lncRNA	0	0	0	0	0
ENSMUSG00000079445.4	B3gnt7	protein_coding	0	0	0	0	0
ENSMUSG00000099644.2	Gm28626	lncRNA	0	0	0	0	0
ENSMUSG00000091806.2	Gm5258	processed_pseudogene	0	0	0	0	0
ENSMUSG00000101853.2	Gm28627	processed_pseudogene	0	0	0	0	0
ENSMUSG00000026234.13	Ncl	protein_coding	8.55494	8.86432	8.52114	8.6468	0.189137
ENSMUSG00000064837.3	Snora75	snoRNA	0	0	0	0	0
ENSMUSG00000104627.3	Mir3535	miRNA	0	0	0	0	0
ENSMUSG00002076827.1	ENSMUSG00002076827	snoRNA	0	0	0	0	0
ENSMUSG00000064823.3	Snord82	snoRNA	0	0	0	0	0
ENSMUSG00000073627.8	C130036L24Rik	lncRNA	0	1.841	0	0.613667	1.0629
ENSMUSG00000110510.2	Gm45908	processed_pseudogene	0	0	0	0	0
ENSMUSG00000026237.7	Nmur1	protein_coding	0	0	0	0	0
ENSMUSG00000036574.6	Tex44	protein_coding	0	0	0	0	0
ENSMUSG00000101328.2	Rpl30-ps6	processed_pseudogene	6.15769	0	0	2.05256	3.55514
ENSMUSG00000026238.15	Ptma	protein_coding	8.07192	8.5555	8.05501	8.22748	0.2842
ENSMUSG00000026239.15	Pde6d	protein_coding	5.11859	5.29145	4.65834	5.02279	0.327247
ENSMUSG00000102927.2	Gm37152	TEC	0	0	0	0	0
ENSMUSG00000026240.13	Cops7b	protein_coding	5.6398	5.21615	5.40951	5.42182	0.212091
ENSMUSG00002075077.1	ENSMUSG00002075077	miRNA	0	0	0	0	0
ENSMUSG00000103609.2	Gm37022	TEC	0	0	0	0	0
ENSMUSG00000026241.6	Nppc	protein_coding	0	0	0	0	0
ENSMUSG00000053333.16	Dis3l2	protein_coding	2.70137	3.60952	1.57439	2.62843	1.01952
ENSMUSG00000100225.2	Gm29097	processed_pseudogene	0	0	0	0	0
ENSMUSG00000100768.2	Gm29055	lncRNA	0	0	0	0	0
ENSMUSG00000104121.2	Gm37485	TEC	0	0	0	0	0
ENSMUSG00000102383.2	Gm38142	TEC	0	0	0	0	0
ENSMUSG00000104400.2	Gm38010	TEC	0	0	0	0	0
ENSMUSG00000102293.2	Gm37541	TEC	0	0	0	0	0
ENSMUSG00000102649.2	Gm38021	TEC	0	0	0	0	0
ENSMUSG00000084106.5	Gm6136	processed_pseudogene	5.807	4.29703	4.37581	4.82661	0.849954
ENSMUSG00000102571.2	Gm37967	TEC	0	0	0	0	0
ENSMUSG00000099401.2	Gm28375	lncRNA	0	0	0	0	0
ENSMUSG00000102956.2	Gm37017	TEC	0	0	0	0	0
ENSMUSG00000103984.2	Gm37447	TEC	0	0	0	0	0
ENSMUSG00000101940.3	Akp-ps1	transcribed_unprocessed_pseudogene	0	0	0	0	0
ENSMUSG00000101625.2	Gm29371	lncRNA	0	0	0	0	0
ENSMUSG00000026246.13	Alppl2	protein_coding	0	0	0	0	0
ENSMUSG00000079440.3	Alpi	protein_coding	0	0	0	0	0
ENSMUSG00000100940.2	Gm29372	processed_pseudogene	0	0	0	0	0
ENSMUSG00000036500.5	Akp3	protein_coding	0	0	0	0	0
ENSMUSG00000099839.2	Gm29374	lncRNA	0	0	0	0	0
ENSMUSG00000026247.14	Ecel1	protein_coding	0	0	0	0	0
ENSMUSG00000036480.10	Prss56	protein_coding	0	0	0	0	0
ENSMUSG00000026251.14	Chrnd	protein_coding	0	0	0	0	0
ENSMUSG00000026253.15	Chrng	protein_coding	0	0	0	0	0
ENSMUSG00000026254.18	Eif4e2	protein_coding	5.44219	5.35452	4.74599	5.1809	0.379184
ENSMUSG00000088318.3	Gm26187	snRNA	0	0	0	0	0
ENSMUSG00000026255.16	Efhd1	protein_coding	0	0	0	0	0
ENSMUSG00000089821.2	Efhd1os	lncRNA	0	0	0	0	0
ENSMUSG00000048000.16	Gigyf2	protein_coding	4.18837	3.91004	4.29117	4.12986	0.197188
ENSMUSG00000119117.1	U6	snRNA	0	0	0	0	0
ENSMUSG00000079436.4	Kcnj13	protein_coding	0	0	0	0	0
ENSMUSG00002076368.1	U6	snRNA	0	0	0	0	0
ENSMUSG00000026258.6	Snorc	protein_coding	0	0	0	0	0
ENSMUSG00000026259.15	Ngef	protein_coding	2.86257	3.7836	0	2.21539	1.97308
ENSMUSG00000079434.9	Neu2	protein_coding	0	0	0	0	0
ENSMUSG00000091123.2	Gm17181	processed_pseudogene	0	0	0	0	0
ENSMUSG00000090994.2	Gm6153	processed_pseudogene	0	0	0	0	0
ENSMUSG00000026288.15	Inpp5d	protein_coding	0	0	0	0	0
ENSMUSG00000026289.16	Atg16l1	protein_coding	1.82549	3.50587	2.21955	2.51697	0.878785
ENSMUSG00000087968.3	Gm25395	scaRNA	0	0	0	0	0
ENSMUSG00000089281.3	Scarna6	scaRNA	0	0	0	0	0
ENSMUSG00000056055.14	Sag	protein_coding	0	0	0	0	0
ENSMUSG00000070738.11	Dgkd	protein_coding	3.02719	5.02456	4.73897	4.26358	1.08022
ENSMUSG00000101942.2	Gm19582	lncRNA	0	0	0	0	0
ENSMUSG00000103996.2	4833421G17Rik	TEC	0	0	0	0	0
ENSMUSG00000103591.2	Gm38365	TEC	0	0	0	0	0
ENSMUSG00000005501.15	Usp40	protein_coding	2.84612	3.43333	3.30731	3.19559	0.309137
ENSMUSG00002075025.1	ENSMUSG00002075025	miRNA	0	0	0	0	0
ENSMUSG00000084021.2	Gm5832	processed_pseudogene	4.04303	0	3.60046	2.54783	2.21756
ENSMUSG00000083478.2	Gm15375	unprocessed_pseudogene	0	0	0	0	0
ENSMUSG00000118514.2	Gm52970	unprocessed_pseudogene	0	0	0	0	0
ENSMUSG00000090165.9	Ugt1a10	protein_coding	0	0	0	0	0
ENSMUSG00000092220.2	Gm20528	lncRNA	0	0	0	0	0
ENSMUSG00000118583.2	Gm52971	unprocessed_pseudogene	0	0	0	0	0
ENSMUSG00000090175.2	Ugt1a9	protein_coding	0	0	0	0	0
ENSMUSG00000089675.2	Ugt1a8	protein_coding	0	0	0	0	0
ENSMUSG00000090124.8	Ugt1a7c	protein_coding	0	0	0	0	0
ENSMUSG00000082837.2	Gm15373	unprocessed_pseudogene	0	0	0	0	0
ENSMUSG00000090145.8	Ugt1a6b	protein_coding	0	0	0	0	0
ENSMUSG00000084195.3	Gm15372	unprocessed_pseudogene	0	0	0	0	0
ENSMUSG00000081261.2	Gm15370	unprocessed_pseudogene	0	0	0	0	0
ENSMUSG00000054545.18	Ugt1a6a	protein_coding	0	0	0	0	0
ENSMUSG00000081602.2	Gm15369	unprocessed_pseudogene	0	0	0	0	0
ENSMUSG00000082513.2	Gm15374	unprocessed_pseudogene	0	0	0	0	0
ENSMUSG00000082677.2	Gm15371	unprocessed_pseudogene	0	0	0	0	0
ENSMUSG00000089943.2	Ugt1a5	protein_coding	0	0	0	0	0
ENSMUSG00000118621.2	Gm52972	unprocessed_pseudogene	0	0	0	0	0
ENSMUSG00000081488.2	Gm15368	unprocessed_pseudogene	0	0	0	0	0
ENSMUSG00000083277.2	Gm15376	unprocessed_pseudogene	0	0	0	0	0
ENSMUSG00000090171.2	Ugt1a2	protein_coding	0	0	0	0	0
ENSMUSG00000081984.4	Dnajb3	protein_coding	0	0	0	0	0
ENSMUSG00000089960.2	Ugt1a1	protein_coding	0	0	0	0	0
ENSMUSG00000079429.10	Mroh2a	protein_coding	3.94703	3.43137	1.61982	2.99941	1.22226
ENSMUSG00000044783.17	Hjurp	protein_coding	5.82953	5.92751	6.00906	5.92203	0.0898913
ENSMUSG00000036251.17	Trpm8	protein_coding	0	0	0	0	0
ENSMUSG00000085420.2	4930453O03Rik	lncRNA	0	0	0	0	0
ENSMUSG00000026295.13	Spp2	protein_coding	0	0	0	0	0
ENSMUSG00000099553.2	Gm29538	lncRNA	0	0	0	0	0
ENSMUSG00000100908.2	Gm28888	lncRNA	0	0	0	0	0
ENSMUSG00000062310.8	Glrp1	protein_coding	0	0	0	0	0
ENSMUSG00000100798.2	Gm19589	lncRNA	0	0	0	0	0
ENSMUSG00000104057.2	Gm38130	TEC	0	0	0	0	0
ENSMUSG00000100367.2	Gm29336	lncRNA	0	0	0	0	0
ENSMUSG00000049866.13	Arl4c	protein_coding	6.17724	6.20256	5.04699	5.80893	0.659979
ENSMUSG00000101736.2	Gm29335	processed_pseudogene	0	0	6.2802	2.0934	3.62588
ENSMUSG00000097398.3	Platr5	lncRNA	0	0	0	0	0
ENSMUSG00000099848.2	Gm29337	lncRNA	0	0	0	0	0
ENSMUSG00000101333.2	Gm4753	processed_pseudogene	0	3.83252	3.90973	2.58075	2.23533
ENSMUSG00000099378.2	1700067G17Rik	lncRNA	0	0	0	0	0
ENSMUSG00000099544.2	Gm18699	processed_pseudogene	0	0	0	0	0
ENSMUSG00000036206.13	Sh3bp4	protein_coding	5.11034	5.97241	5.81014	5.63096	0.458112
ENSMUSG00000102700.2	Gm38312	TEC	0	0	0	0	0
ENSMUSG00000102083.2	Gm5259	processed_pseudogene	0	4.44494	0	1.48165	2.56629
ENSMUSG00000101288.2	Gm28342	lncRNA	0	0	0	0	0
ENSMUSG00000099938.2	C030007H22Rik	lncRNA	0	0	0	0	0
ENSMUSG00000055013.17	Agap1	protein_coding	4.45585	4.01453	4.32693	4.26577	0.226927
ENSMUSG00000104114.2	Gm37297	TEC	0	0	0	0	0
ENSMUSG00002075930.1	5S_rRNA	rRNA	0	0	0	0	0
ENSMUSG00000101662.2	Gm28499	lncRNA	0	0	0	0	0
ENSMUSG00000102009.7	4933400F21Rik	lncRNA	0	0	0	0	0
ENSMUSG00002076983.1	7SK	misc_RNA	0	0	0	0	0
ENSMUSG00000103252.2	Gm37521	TEC	0	0	0	0	0
ENSMUSG00000034486.9	Gbx2	protein_coding	0	0	0	0	0
ENSMUSG00000092627.3	D130058E05Rik	lncRNA	0	0	0	0	0
ENSMUSG00000067081.14	Asb18	protein_coding	0	0	0	0	0
ENSMUSG00000026301.17	Iqca	protein_coding	0	0	0	0	0
ENSMUSG00000100850.2	4930434B07Rik	lncRNA	0	0	0	0	0
ENSMUSG00000044337.6	Ackr3	protein_coding	5.70645	6.32995	5.42867	5.82169	0.461559
ENSMUSG00000104087.2	Gm38277	TEC	0	0	0	0	0
ENSMUSG00000101951.2	Gm28721	lncRNA	0	0	0	0	0
ENSMUSG00000101028.2	Gm28723	lncRNA	0	0	0	0	0
ENSMUSG00002075783.1	5S_rRNA	rRNA	0	0	0	0	0
ENSMUSG00000101997.2	Gm28722	lncRNA	0	0	0	0	0
ENSMUSG00000103292.2	Gm35048	TEC	0	0	0	0	0
ENSMUSG00000034432.12	Cops8	protein_coding	6.18179	6.86864	6.3945	6.48164	0.351622
ENSMUSG00000056128.4	Gm9991	lncRNA	0	0	0	0	0
ENSMUSG00000048126.17	Col6a3	protein_coding	8.36928	8.61793	8.2348	8.40733	0.194379
ENSMUSG00000103061.2	Gm36970	TEC	0	0	0	0	0
ENSMUSG00000103978.2	4930474B08Rik	TEC	0	0	0	0	0
ENSMUSG00000026303.7	Mlph	protein_coding	0	0	0	0	0
ENSMUSG00000090550.3	Prlh	protein_coding	0	0	0	0	0
ENSMUSG00000026304.14	Rab17	protein_coding	0	0	0	0	0
ENSMUSG00000100791.2	Gm28199	lncRNA	0	0	0	0	0
ENSMUSG00000026305.16	Lrrfip1	protein_coding	5.65041	4.73867	4.95137	5.11348	0.476998
ENSMUSG00000070732.3	Rbm44	protein_coding	0	0	0	0	0
ENSMUSG00000100018.2	Gm7776	processed_pseudogene	0	0	0	0	0
ENSMUSG00000034353.15	Ramp1	protein_coding	0	0	0	0	0
ENSMUSG00000034343.15	Ube2f	protein_coding	3.59477	4.66912	3.45372	3.90587	0.66475
ENSMUSG00000083064.2	Gm7785	processed_pseudogene	0	0	0	0	0
ENSMUSG00000026307.13	Scly	protein_coding	0	0	0	0	0
ENSMUSG00000090322.2	Gm17090	lncRNA	0	0	0	0	0
ENSMUSG00000049515.13	Espnl	protein_coding	0	0	0	0	0
ENSMUSG00000026308.9	Klhl30	protein_coding	0	0	0	0	0
ENSMUSG00000047443.15	Erfe	protein_coding	0	0	0	0	0
ENSMUSG00000026309.15	Ilkap	protein_coding	3.83056	3.69693	4.535	4.02083	0.450272
ENSMUSG00000100253.2	1700020N18Rik	lncRNA	0	0	0	0	0
ENSMUSG00000067071.9	Hes6	protein_coding	0	0	0	0	0
ENSMUSG00000055866.10	Per2	protein_coding	3.76015	3.62705	3.7034	3.69687	0.0667894
ENSMUSG00000101911.2	Gm28381	processed_pseudogene	0	0	0	0	0
ENSMUSG00000100151.2	Gm28382	lncRNA	0	0	0	0	0
ENSMUSG00000101958.2	Gm19085	processed_pseudogene	0	0	0	0	0
ENSMUSG00000034292.14	Traf3ip1	protein_coding	3.82766	0	3.39047	2.40605	2.09513
ENSMUSG00000026311.17	Asb1	protein_coding	3.10719	3.12991	1.90204	2.71305	0.702442
ENSMUSG00000101705.2	Gm28380	lncRNA	0	0	0	0	0
ENSMUSG00000100980.2	Gm29100	lncRNA	0	2.25388	0	0.751294	1.30128
ENSMUSG00000007805.5	Twist2	protein_coding	4.99419	5.73812	5.81949	5.51726	0.454821
ENSMUSG00000101414.2	Gm29101	lncRNA	0	4.56087	0	1.52029	2.63322
ENSMUSG00000102745.2	Gm37600	TEC	0	0	0	0	0
ENSMUSG00000026313.17	Hdac4	protein_coding	3.12856	4.7132	4.23383	4.0252	0.81266
ENSMUSG00000103101.2	Gm37048	TEC	0	0	0	0	0
ENSMUSG00000102565.2	Gm37036	TEC	0	0	0	0	0
ENSMUSG00000101265.2	Gm29099	lncRNA	0	0	0	0	0
ENSMUSG00000101522.2	Gm7837	processed_pseudogene	0	0	0	0	0
ENSMUSG00000026260.13	Ndufa10	protein_coding	6.59399	6.50515	6.41909	6.50608	0.0874565
ENSMUSG00000098288.3	Mir6900	miRNA	0	0	0	0	0
ENSMUSG00000067064.5	Olfr1416	protein_coding	0	0	0	0	0
ENSMUSG00000057464.5	Olfr1415	protein_coding	0	0	0	0	0
ENSMUSG00000042849.12	Olfr1414	protein_coding	0	0	0	0	0
ENSMUSG00000058904.4	Olfr1413	protein_coding	0	0	0	0	0
ENSMUSG00000097001.2	1700054K02Rik	lncRNA	0	0	0	0	0
ENSMUSG00000099363.2	Gm28478	unprocessed_pseudogene	0	0	0	0	0
ENSMUSG00000046300.5	Olfr1412	protein_coding	0	0	0	0	0
ENSMUSG00000107778.2	Gm44098	unprocessed_pseudogene	0	0	0	0	0
ENSMUSG00000062497.4	Olfr1411	protein_coding	0	0	0	0	0
ENSMUSG00000108131.2	Gm44099	unprocessed_pseudogene	0	0	0	0	0
ENSMUSG00000063583.7	Olfr1410	protein_coding	0	0	0	0	0
ENSMUSG00000061616.6	Olfr12	protein_coding	0	0	0	0	0
ENSMUSG00000073616.11	Cops9	protein_coding	0	0	0	0	0
ENSMUSG00000044055.6	Otos	protein_coding	0	0	0	0	0
ENSMUSG00000100546.2	Gm29483	lncRNA	0	0	0	0	0
ENSMUSG00000099665.2	Gm29482	lncRNA	0	0	0	0	0
ENSMUSG00000100781.2	Gm29481	lncRNA	0	0	0	0	0
ENSMUSG00000034220.8	Gpc1	protein_coding	5.97103	5.95942	6.1833	6.03791	0.126041
ENSMUSG00000101995.2	Gm29480	lncRNA	0	0	0	0	0
ENSMUSG00000065470.3	Mir149	miRNA	0	0	0	0	0
ENSMUSG00000034212.15	Ankmy1	protein_coding	0	0	0	0	0
ENSMUSG00000047067.8	Dusp28	protein_coding	0	0	0	0	0
ENSMUSG00000097251.3	5033417F24Rik	lncRNA	0	0	0	0	0
ENSMUSG00000026269.15	Rnpepl1	protein_coding	1.843	2.17377	2.23869	2.08515	0.212207
ENSMUSG00000100632.2	9430060I03Rik	lncRNA	0	0	0	0	0
ENSMUSG00000026270.12	Capn10	protein_coding	0	0	4.10478	1.36826	2.3699
ENSMUSG00000026271.16	Gpr35	protein_coding	0	0	0	0	0
ENSMUSG00000100021.2	Gm18697	processed_pseudogene	0	0	0	0	0
ENSMUSG00000045091.5	Aqp12	protein_coding	0	0	0	0	0
ENSMUSG00000014602.16	Kif1a	protein_coding	0	0	0	0	0
ENSMUSG00000101378.2	Gm28086	lncRNA	0	0	0	0	0
ENSMUSG00000026272.7	Agxt	protein_coding	0	0	0	0	0
ENSMUSG00000034159.13	Mab21l4	protein_coding	0	0	0	0	0
ENSMUSG00000084989.4	Crocc2	protein_coding	0	0	0	0	0
ENSMUSG00000047793.14	Sned1	protein_coding	5.11074	3.52474	4.65058	4.42869	0.815953
ENSMUSG00000098997.3	Mir6901	miRNA	0	0	0	0	0
ENSMUSG00000026273.14	Mterf4	protein_coding	0	3.38704	2.94124	2.10943	1.84037
ENSMUSG00000101172.2	Gm28535	lncRNA	0	0	0	0	0
ENSMUSG00000100351.2	Gm7867	processed_pseudogene	0	5.95173	5.05517	3.66897	3.20889
ENSMUSG00000026274.12	Pask	protein_coding	0	3.34688	3.42182	2.25623	1.95431
ENSMUSG00000026275.14	Ppp1r7	protein_coding	3.6634	4.20352	4.15191	4.00628	0.298058
ENSMUSG00000106302.3	Mir6902	miRNA	0	0	0	0	0
ENSMUSG00000098689.3	Mir6345	miRNA	0	0	0	0	0
ENSMUSG00000064389.3	Gm26446	snRNA	0	0	0	0	0
ENSMUSG00000034107.11	Ano7	protein_coding	0	0	0	0	0
ENSMUSG00000034088.16	Hdlbp	protein_coding	8.43978	8.65075	8.6409	8.57715	0.119062
ENSMUSG00000090489.4	Gm17415	processed_pseudogene	0	0	0	0	0
ENSMUSG00000026276.21	Septin2	protein_coding	0	2.36932	0	0.789773	1.36793
ENSMUSG00000116048.2	Septin2	protein_coding	0	0	0	0	0
ENSMUSG00000034066.14	Farp2	protein_coding	5.26434	6.01148	6.02022	5.76535	0.433908
ENSMUSG00000103854.2	Gm37250	TEC	0	0	0	0	0
ENSMUSG00000026277.15	Stk25	protein_coding	3.23719	3.93561	4.47288	3.88189	0.619592
ENSMUSG00000100927.2	Gm28536	lncRNA	0	0	0	0	0
ENSMUSG00000026278.15	Bok	protein_coding	6.07823	6.77371	6.44496	6.4323	0.347912
ENSMUSG00000026279.15	Thap4	protein_coding	4.95706	4.86052	4.10478	4.64079	0.466696
ENSMUSG00000101952.2	Gm10550	lncRNA	0	0	0	0	0
ENSMUSG00000026280.18	Atg4b	protein_coding	4.6249	4.25354	4.47701	4.45182	0.186959
ENSMUSG00000026281.16	Dtymk	protein_coding	5.25711	5.4992	5.36292	5.37308	0.121365
ENSMUSG00000026283.14	Ing5	protein_coding	5.85749	5.30994	5.51345	5.56029	0.276767
ENSMUSG00000088961.3	Gm22089	snRNA	0	0	0	0	0
ENSMUSG00000073609.10	D2hgdh	protein_coding	2.74891	0	0	0.916305	1.58709
ENSMUSG00000094651.3	Gal3st2	protein_coding	0	0	0	0	0
ENSMUSG00000101660.2	Gm18666	unprocessed_pseudogene	0	0	0	0	0
ENSMUSG00000093805.8	Gal3st2b	protein_coding	0	0	0	0	0
ENSMUSG00000099624.2	Gm7889	unprocessed_pseudogene	0	0	0	0	0
ENSMUSG00000073608.5	Gal3st2c	protein_coding	0	0	0	0	0
ENSMUSG00000034000.16	Neu4	protein_coding	0	0	0	0	0
ENSMUSG00000026285.9	Pdcd1	protein_coding	0	0	0	0	0
ENSMUSG00000100990.2	Gm7891	processed_pseudogene	0	0	0	0	0
ENSMUSG00000100347.2	Gm7895	processed_pseudogene	0	0	0	0	0
ENSMUSG00000077413.3	Gm23389	snoRNA	0	0	0	0	0
ENSMUSG00000100518.2	4930440C22Rik	lncRNA	0	0	0	0	0
ENSMUSG00000089310.3	Gm23181	snoRNA	0	0	0	0	0
ENSMUSG00000099592.2	Gm5264	processed_pseudogene	0	0	4.44381	1.48127	2.56563
ENSMUSG00000051185.10	Fam174a	protein_coding	2.6061	0	2.21955	1.60855	1.40639
ENSMUSG00000103973.2	BC055308	TEC	0	0	0	0	0
ENSMUSG00000081051.5	Gm15427	processed_pseudogene	5.55865	5.99128	0	3.84998	3.34119
ENSMUSG00000040710.11	St8sia4	protein_coding	0	0	0	0	0
ENSMUSG00000103197.2	Gm37642	TEC	0	0	0	0	0
ENSMUSG00000100777.2	4930598F16Rik	lncRNA	0	0	0	0	0
ENSMUSG00000102718.2	Gm37761	TEC	0	0	0	0	0
ENSMUSG00000119061.1	U6	snRNA	0	0	0	0	0
ENSMUSG00000100062.2	1700063A18Rik	lncRNA	0	0	0	0	0
ENSMUSG00002076073.1	ENSMUSG00002076073	miRNA	0	0	0	0	0
ENSMUSG00002075550.1	ENSMUSG00002075550	miRNA	0	0	0	0	0
ENSMUSG00000102658.2	Gm37076	TEC	0	0	0	0	0
ENSMUSG00000100336.2	Gm29601	lncRNA	0	0	0	0	0
ENSMUSG00000100589.2	4930533P14Rik	lncRNA	0	0	0	0	0
ENSMUSG00000119190.1	U6	snRNA	0	7.28878	0	2.42959	4.20818
ENSMUSG00000100362.2	Gm1833	processed_pseudogene	0	0	0	0	0
ENSMUSG00000077255.3	Gm26078	snoRNA	0	0	0	0	0
ENSMUSG00000040693.8	Slco4c1	protein_coding	0	0	0	0	0
ENSMUSG00000097814.6	Panct2	lncRNA	0	0	0	0	0
ENSMUSG00000045463.16	Slco6b1	transcribed_unprocessed_pseudogene	0	0	0	0	0
ENSMUSG00000097480.2	Gm9499	processed_pseudogene	0	0	0	0	0
ENSMUSG00000100454.2	Gm28901	lncRNA	0	0	0	0	0
ENSMUSG00000044757.8	Gm6430	processed_pseudogene	4.36657	0	0	1.45552	2.52104
ENSMUSG00000026331.14	Slco6c1	protein_coding	0	0	0	0	0
ENSMUSG00000100484.2	Gm7133	unprocessed_pseudogene	0	0	0	0	0
ENSMUSG00000101348.7	Gm7135	transcribed_unprocessed_pseudogene	0	0	0	0	0
ENSMUSG00000103179.2	Gm37171	TEC	0	0	0	0	0
ENSMUSG00000044768.17	Macir	protein_coding	0.671554	0.487782	0	0.386445	0.347056
ENSMUSG00000118489.2	Gm53038	processed_pseudogene	0	0	0	0	0
ENSMUSG00000040648.16	Ppip5k2	protein_coding	3.69195	4.0025	3.85476	3.84973	0.155336
ENSMUSG00000026333.15	Gin1	protein_coding	0	0	1.96762	0.655873	1.13601
ENSMUSG00000026335.17	Pam	protein_coding	5.65643	4.36254	4.93601	4.98499	0.648336
ENSMUSG00000104140.2	Gm37140	TEC	0	0	0	0	0
ENSMUSG00002076269.1	7SK	misc_RNA	0	0	0	0	0
ENSMUSG00000089782.2	Btf3-ps1	processed_pseudogene	0	0	5.2097	1.73657	3.00782
ENSMUSG00000089706.8	B230216N24Rik	lncRNA	0	0	0	0	0
ENSMUSG00000119063.1	U6	snRNA	0	0	0	0	0
ENSMUSG00000100182.7	1810006J02Rik	lncRNA	0	0	0	0	0
ENSMUSG00000100711.2	Gm29461	lncRNA	0	0	0	0	0
ENSMUSG00000097608.2	Gm7952	processed_pseudogene	5.66645	5.12055	4.23981	5.00894	0.719842
ENSMUSG00000099634.2	Gm29462	processed_pseudogene	0	0	0	0	0
ENSMUSG00000026336.14	Slco6d1	protein_coding	0	0	0	0	0
ENSMUSG00000089791.2	Gm3555	processed_pseudogene	0	0	0	0	0
ENSMUSG00002075992.1	ENSMUSG00002075992	miRNA	0	0	0	0	0
ENSMUSG00000100009.7	Gm7967	lncRNA	0	1.92371	0	0.641236	1.11065
ENSMUSG00000099686.2	Gm29460	processed_pseudogene	5.14195	0	0	1.71398	2.96871
ENSMUSG00000087804.4	Gm23434	snRNA	0	0	0	0	0
ENSMUSG00000099453.2	Gm18248	processed_pseudogene	0	0	0	0	0
ENSMUSG00000067028.12	Cntnap5b	protein_coding	0	0	0	0	0
ENSMUSG00000082431.4	Prdx2-ps1	processed_pseudogene	5.39343	0	0	1.79781	3.1139
ENSMUSG00000104104.2	Gm37877	TEC	0	0	0	0	0
ENSMUSG00000100662.2	Gm19029	processed_pseudogene	5.47357	6.48262	6.5646	6.1736	0.607628
ENSMUSG00000087883.3	Gm23602	snoRNA	0	0	0	0	0
ENSMUSG00000099835.2	Gm29668	processed_pseudogene	6.29951	7.31583	6.81751	6.81095	0.508193
ENSMUSG00000100794.2	Gm29667	processed_pseudogene	5.67222	0	0	1.89074	3.27486
ENSMUSG00000099427.2	Gm18700	processed_pseudogene	0	0	0	0	0
ENSMUSG00000099892.2	Gm18185	processed_pseudogene	0	0	0	0	0
ENSMUSG00000100977.2	Gm29334	processed_pseudogene	0	0	0	0	0
ENSMUSG00002076597.1	ENSMUSG00002076597	miRNA	0	0	0	0	0
ENSMUSG00000100684.2	Gm20268	lncRNA	0	0	0	0	0
ENSMUSG00000100088.2	Gm28801	processed_pseudogene	0	0	0	0	0
ENSMUSG00000100222.2	Psmb6-ps2	processed_pseudogene	0	0	5.67099	1.89033	3.27415
ENSMUSG00000100065.2	Gm18969	processed_pseudogene	0	0	0	0	0
ENSMUSG00000100349.2	Gm28188	processed_pseudogene	0	0	0	0	0
ENSMUSG00000099375.2	Gm28187	lncRNA	0	0	0	0	0
ENSMUSG00000077295.3	Gm24122	snoRNA	0	0	0	0	0
ENSMUSG00000099770.2	Gm28623	unprocessed_pseudogene	0	0	0	0	0
ENSMUSG00000088510.3	Gm23036	snoRNA	0	0	0	0	0
ENSMUSG00000101890.2	Gm53054	unprocessed_pseudogene	0	0	0	0	0
ENSMUSG00000099989.2	Gm20281	processed_pseudogene	0	0	0	0	0
ENSMUSG00000087908.3	Gm22034	snoRNA	0	0	0	0	0
ENSMUSG00000100955.2	Gm18728	unprocessed_pseudogene	0	0	0	0	0
ENSMUSG00000088594.3	Gm23965	snoRNA	0	0	0	0	0
ENSMUSG00000099469.2	Gm29141	unprocessed_pseudogene	0	0	0	0	0
ENSMUSG00000102325.2	Gm37789	TEC	0	0	0	0	0
ENSMUSG00000101297.2	Gm18447	processed_pseudogene	0	0	0	0	0
ENSMUSG00000100059.2	Gm29140	processed_pseudogene	0	0	0	0	0
ENSMUSG00002076592.1	7SK	misc_RNA	0	0	0	0	0
ENSMUSG00000099464.2	Gm5260	processed_pseudogene	0	0	0	0	0
ENSMUSG00000100935.2	Gm29592	unprocessed_pseudogene	0	0	0	0	0
ENSMUSG00000099801.2	Gm29011	processed_pseudogene	0	0	0	0	0
ENSMUSG00000050840.9	Cdh20	protein_coding	0	0	0	0	0
ENSMUSG00000103991.2	Gm38031	TEC	0	0	0	0	0
ENSMUSG00002075223.1	5S_rRNA	rRNA	0	0	0	0	0
ENSMUSG00000103060.2	Gm36969	TEC	0	0	0	0	0
ENSMUSG00000089866.2	Gm15699	lncRNA	0	0	0	0	0
ENSMUSG00000099669.2	Gm29012	lncRNA	0	0	0	0	0
ENSMUSG00000099702.2	Gm29013	unprocessed_pseudogene	0	0	0	0	0
ENSMUSG00000047496.7	Rnf152	protein_coding	0	0	0	0	0
ENSMUSG00000099582.2	Gm29014	processed_pseudogene	0	0	0	0	0
ENSMUSG00000097482.3	Gm17634	lncRNA	0	0	0	0	0
ENSMUSG00000101214.2	Gm28403	lncRNA	0	0	0	0	0
ENSMUSG00000067017.6	Capza1-ps1	pseudogene	4.7395	0	0	1.57983	2.73635
ENSMUSG00000056536.15	Pign	protein_coding	4.49968	4.36212	4.81749	4.55976	0.233556
ENSMUSG00000100672.2	Gm28404	lncRNA	0	0	0	0	0
ENSMUSG00000101219.2	Gm20302	processed_pseudogene	0	0	0	0	0
ENSMUSG00002075378.1	ENSMUSG00002075378	miRNA	0	0	0	0	0
ENSMUSG00000101656.2	Gm8004	processed_pseudogene	0	0	0	0	0
ENSMUSG00000026319.14	Relch	protein_coding	3.12692	4.33978	3.59935	3.68868	0.611342
ENSMUSG00000104044.2	Gm37566	TEC	0	0	0	0	0
ENSMUSG00000101330.2	Gm10193	processed_pseudogene	0	0	0	0	0
ENSMUSG00000026321.9	Tnfrsf11a	protein_coding	3.19899	1.91713	0	1.70537	1.60998
ENSMUSG00000102690.2	Gm37779	TEC	0	0	0	0	0
ENSMUSG00000118795.2	U6	snRNA	0	0	0	0	0
ENSMUSG00000099448.2	Gm18801	processed_pseudogene	0	0	0	0	0
ENSMUSG00000099843.2	Gm7160	lncRNA	0	0	0	0	0
ENSMUSG00000038866.16	Zcchc2	protein_coding	5.58529	5.49742	5.41236	5.49836	0.086473
ENSMUSG00000102501.2	Gm37372	TEC	3.07013	0	0	1.02338	1.77254
ENSMUSG00000097612.2	Gm26509	processed_pseudogene	0	0	0	0	0
ENSMUSG00000101583.2	Gm20753	lncRNA	0	0	0	0	0
ENSMUSG00000044340.8	Phlpp1	protein_coding	5.22034	6.02269	5.93019	5.72441	0.43898
ENSMUSG00000103291.2	Gm38235	TEC	0	0	0	0	0
ENSMUSG00000100247.2	A530053M12Rik	lncRNA	0	0	0	0	0
ENSMUSG00000099604.2	Gm6651	processed_pseudogene	0	0	0	0	0
ENSMUSG00000057329.8	Bcl2	protein_coding	3.174	3.33303	2.75881	3.08862	0.296479
ENSMUSG00000054006.15	D630008O14Rik	lncRNA	0	0	0	0	0
ENSMUSG00000098344.3	Mir3473f	miRNA	0	0	0	0	0
ENSMUSG00000103348.2	Gm37053	TEC	0	0	0	0	0
ENSMUSG00000009905.6	Kdsr	protein_coding	4.95736	4.11471	3.56143	4.21117	0.702943
ENSMUSG00000009907.18	Vps4b	protein_coding	4.34028	4.42862	4.73897	4.50262	0.209396
ENSMUSG00000067006.13	Serpinb5	protein_coding	0	0	0	0	0
ENSMUSG00000083613.2	Pou2f3-rs1	processed_pseudogene	0	0	0	0	0
ENSMUSG00000059956.15	Serpinb12	protein_coding	0	0	0	0	0
ENSMUSG00000048775.11	Serpinb13	protein_coding	0	0	0	0	0
ENSMUSG00000084228.2	Gm8080	unprocessed_pseudogene	0	0	0	0	0
ENSMUSG00000044594.15	Serpinb3a	protein_coding	0	0	0	0	0
ENSMUSG00000058017.7	Serpinb3d	protein_coding	0	0	0	0	0
ENSMUSG00000083884.2	Gm15388	processed_pseudogene	0	0	0	0	0
ENSMUSG00000073602.11	Serpinb3b	protein_coding	0	0	0	0	0
ENSMUSG00000080729.2	Gm8084	unprocessed_pseudogene	0	0	0	0	0
ENSMUSG00000081114.2	Gm15390	processed_pseudogene	0	0	0	0	0
ENSMUSG00000073601.3	Serpinb3c	protein_coding	0	0	0	0	0
ENSMUSG00000084189.2	Gm8089	unprocessed_pseudogene	0	0	0	0	0
ENSMUSG00000026327.9	Serpinb11	protein_coding	0	0	0	0	0
ENSMUSG00000087210.2	Gm15391	lncRNA	0	0	0	0	0
ENSMUSG00000067001.12	Serpinb7	protein_coding	0	0	0	0	0
ENSMUSG00000089278.3	Gm24553	snoRNA	0	0	0	0	0
ENSMUSG00000062345.11	Serpinb2	protein_coding	3.51455	4.47452	3.08671	3.69193	0.710705
ENSMUSG00000092572.8	Serpinb10	polymorphic_pseudogene	0	0	0	0	0
ENSMUSG00000026315.14	Serpinb8	protein_coding	2.61087	0	0	0.870291	1.50739
ENSMUSG00000086161.2	Gm15389	lncRNA	0	0	0	0	0
ENSMUSG00000119815.1	U6	snRNA	0	0	0	0	0
ENSMUSG00000077237.3	Gm22438	snoRNA	0	0	0	0	0
ENSMUSG00000100457.7	D830032E09Rik	lncRNA	0	0	0	0	0
ENSMUSG00000101477.2	Gm18448	processed_pseudogene	0	0	0	0	0
ENSMUSG00000099484.2	Gm28282	processed_pseudogene	0	0	0	0	0
ENSMUSG00000100041.2	Gm5702	processed_pseudogene	4.3815	2.95105	3.02348	3.45201	0.805776
ENSMUSG00000104478.2	Gm38212	TEC	0	0	0	0	0
ENSMUSG00000101231.2	Gm28283	processed_pseudogene	0	0	0	0	0
ENSMUSG00000101097.2	Gm6679	processed_pseudogene	0	0	0	0	0
ENSMUSG00000100831.2	Gm17847	processed_pseudogene	0	0	0	0	0
ENSMUSG00000100884.2	Gm28281	processed_pseudogene	0	0	0	0	0
ENSMUSG00000089037.3	Gm22159	snoRNA	0	0	0	0	0
ENSMUSG00002076531.1	7SK	misc_RNA	0	0	0	0	0
ENSMUSG00000100025.2	Gm8141	processed_pseudogene	5.85472	4.90425	6.18054	5.6465	0.663137
ENSMUSG00000026312.18	Cdh7	protein_coding	0	0	0	0	0
ENSMUSG00000100290.2	Gm18552	processed_pseudogene	0	0	0	0	0
ENSMUSG00000100758.2	Gm3332	processed_pseudogene	0	0	0	0	0
ENSMUSG00000099926.2	Gm6693	processed_pseudogene	0	0	0	0	0
ENSMUSG00000047216.9	Cdh19	protein_coding	0	2.2881	0	0.762701	1.32104
ENSMUSG00000102788.2	Gm38255	TEC	0	0	0	0	0
ENSMUSG00000102160.2	Gm36944	TEC	0	0	0	0	0
ENSMUSG00000101253.2	Gm29088	lncRNA	0	0	0	0	0
ENSMUSG00000101846.2	Gm19927	processed_pseudogene	0	0	0	0	0
ENSMUSG00000100555.2	Gm8173	processed_pseudogene	0	3.234	0	1.078	1.86715
ENSMUSG00000102728.2	Gm37934	TEC	0	0	0	0	0
ENSMUSG00000038702.7	Dsel	protein_coding	4.17013	3.94703	2.82993	3.64903	0.718077
ENSMUSG00000101875.2	Gm6028	processed_pseudogene	0	0	4.98524	1.66175	2.87823
ENSMUSG00000099732.3	Gm17752	processed_pseudogene	0	0	0	0	0
ENSMUSG00000101220.2	Gm6717	processed_pseudogene	0	0	0	0	0
ENSMUSG00000100020.2	Gm19086	processed_pseudogene	0	0	0	0	0
ENSMUSG00000101054.2	Gm18406	processed_pseudogene	0	0	0	0	0
ENSMUSG00000088691.3	Gm22331	snoRNA	0	0	0	0	0
ENSMUSG00000099884.2	Gm8204	processed_pseudogene	0	0	0	0	0
ENSMUSG00000100304.2	Gm28190	processed_pseudogene	0	0	0	0	0
ENSMUSG00000101453.2	Gm28189	lncRNA	0	0	0	0	0
ENSMUSG00000102105.2	Gm17946	processed_pseudogene	0	0	0	0	0
ENSMUSG00000099943.2	Gm18181	processed_pseudogene	0	0	0	0	0
ENSMUSG00002075119.1	ENSMUSG00002075119	snoRNA	0	0	0	0	0
ENSMUSG00000097648.2	9330185C12Rik	lncRNA	0	0	0	0	0
ENSMUSG00000101687.2	Gm4854	processed_pseudogene	0	4.90506	0	1.63502	2.83194
ENSMUSG00000100515.7	Gm17916	transcribed_processed_pseudogene	0	0	3.23456	1.07819	1.86747
ENSMUSG00000070695.5	Cntnap5a	protein_coding	0	0	0	0	0
ENSMUSG00002076179.1	ENSMUSG00002076179	miRNA	0	0	0	0	0
ENSMUSG00000102033.2	Gm28263	processed_pseudogene	0	0	0	0	0
ENSMUSG00000094429.3	Gm19965	protein_coding	0	0	0	0	0
ENSMUSG00000101154.2	Gm17777	processed_pseudogene	0	0	0	0	0
ENSMUSG00000065865.3	Gm24030	snRNA	0	0	0	0	0
ENSMUSG00002076328.1	ENSMUSG00002076328	miRNA	0	0	0	0	0
ENSMUSG00000101573.2	Gm28361	processed_pseudogene	0	0	0	0	0
ENSMUSG00000107979.2	Zfp813-ps	lncRNA	0	0	0	0	0
ENSMUSG00000101373.3	Zfp813-ps	processed_pseudogene	0	0	0	0	0
ENSMUSG00000099615.2	Gm28362	unprocessed_pseudogene	0	0	0	0	0
ENSMUSG00000100265.2	Gm28363	protein_coding	0	0	0	0	0
ENSMUSG00000100527.2	Gm28359	unprocessed_pseudogene	0	0	0	0	0
ENSMUSG00000099571.2	Gm18182	unprocessed_pseudogene	0	4.78541	0	1.59514	2.76286
ENSMUSG00000101303.2	B020011L13Rik	protein_coding	0	0	0	0	0
ENSMUSG00000100305.2	Gm28360	protein_coding	0	0	0	0	0
ENSMUSG00000099534.2	Gm28169	processed_pseudogene	0	0	0	0	0
ENSMUSG00000100886.2	Gm7195	unprocessed_pseudogene	0	0	0	0	0
ENSMUSG00000101415.2	Gm28168	protein_coding	0	0	0	0	0
ENSMUSG00000100617.2	Gm7145	protein_coding	0	0	0	0	0
ENSMUSG00000100703.7	Gm28358	transcribed_unprocessed_pseudogene	0	0	0	0	0
ENSMUSG00000100177.2	Gm29489	unprocessed_pseudogene	0	0	0	0	0
ENSMUSG00000101363.2	Gm29490	processed_pseudogene	0	0	0	0	0
ENSMUSG00000101590.2	Gm29104	unprocessed_pseudogene	0	0	0	0	0
ENSMUSG00000102030.2	Gm29106	protein_coding	0	0	0	0	0
ENSMUSG00000099870.2	Gm7200	processed_pseudogene	0	3.93491	4.01251	2.64914	2.29455
ENSMUSG00000026374.15	Tsn	protein_coding	4.94428	5.01084	4.71716	4.89076	0.153983
ENSMUSG00000026377.13	Nifk	protein_coding	5.263	7.33755	6.98236	6.52764	1.10952
ENSMUSG00000099936.2	Gm28867	lncRNA	0	0	0	0	0
ENSMUSG00000064302.14	Clasp1	protein_coding	3.96148	5.07573	4.50862	4.51528	0.557153
ENSMUSG00000077257.3	Gm26080	snoRNA	0	0	0	0	0
ENSMUSG00000107722.2	2900060B14Rik	lncRNA	0	0	0	0	0
ENSMUSG00000080542.3	Rnu4atac	snRNA	0	0	0	0	0
ENSMUSG00000100770.2	Gm28466	processed_pseudogene	0	0	0	0	0
ENSMUSG00000026380.11	Tfcp2l1	protein_coding	0	0	0	0	0
ENSMUSG00002076551.1	5S_rRNA	rRNA	0	0	0	0	0
ENSMUSG00000101624.2	Gm28882	processed_pseudogene	0	0	0	0	0
ENSMUSG00000088363.3	Gm23497	snRNA	0	0	0	0	0
ENSMUSG00000100040.2	Gm28467	processed_pseudogene	0	0	0	0	0
ENSMUSG00000048402.15	Gli2	protein_coding	3.93214	3.71159	4.24358	3.96244	0.267289
ENSMUSG00000098273.3	Mir6346	miRNA	0	0	0	0	0
ENSMUSG00000097408.2	Gm26831	lncRNA	0	0	3.78228	1.26076	2.1837
ENSMUSG00000096939.2	Gm8321	processed_pseudogene	0	0	0	0	0
ENSMUSG00000100767.2	Gm3508	processed_pseudogene	4.99683	0	0	1.66561	2.88492
ENSMUSG00000099860.2	Gm29456	lncRNA	0	0	0	0	0
ENSMUSG00000101179.2	Gm29455	lncRNA	0	0	0	0	0
ENSMUSG00000037035.6	Inhbb	protein_coding	0	0	0	0	0
ENSMUSG00000004451.15	Ralb	protein_coding	6.23903	5.68875	5.33219	5.75332	0.456853
ENSMUSG00000101437.2	Gm29454	processed_pseudogene	0	0	0	0	0
ENSMUSG00000098447.3	Gm27184	lncRNA	0	0	0	0	0
ENSMUSG00000098923.2	Tmem185b	protein_coding	0	3.67508	3.75164	2.47557	2.14425
ENSMUSG00000101731.2	3830432H09Rik	lncRNA	0	0	0	0	0
ENSMUSG00000084505.4	Gm25322	snRNA	0	0	0	0	0
ENSMUSG00000026383.15	Epb41l5	protein_coding	2.11094	1.08845	2.52912	1.9095	0.741163
ENSMUSG00000102687.2	Gm37219	TEC	0	0	0	0	0
ENSMUSG00000026384.14	Ptpn4	protein_coding	3.80558	2.78109	2.85221	3.14629	0.572066
ENSMUSG00000091876.2	Gm3851	processed_pseudogene	8.27207	7.71499	5.81681	7.26796	1.28723
ENSMUSG00000103146.2	Gm37745	TEC	0	0	0	0	0
ENSMUSG00000100436.2	Gm29657	processed_pseudogene	0	0	0	0	0
ENSMUSG00000090277.2	Gm8338	processed_pseudogene	0	0	5.62948	1.87649	3.25018
ENSMUSG00000100042.2	Gm29658	processed_pseudogene	0	0	0	0	0
ENSMUSG00000100636.2	Gm3551	processed_pseudogene	0	0	0	0	0
ENSMUSG00000101224.2	Gm28209	lncRNA	0	0	0	0	0
ENSMUSG00000036975.6	Tmem177	protein_coding	3.05867	4.38565	2.64847	3.36426	0.908015
ENSMUSG00000036962.13	Cfap221	protein_coding	0	0	0	0	0
ENSMUSG00000092245.2	Gm17973	processed_pseudogene	0	0	0	0	0
ENSMUSG00000026387.16	Sctr	protein_coding	0	0	0	0	0
ENSMUSG00000050777.8	Tmem37	protein_coding	0	3.77405	0	1.25802	2.17895
ENSMUSG00000026385.17	Dbi	protein_coding	6.12736	6.15267	6.23441	6.17148	0.0559513
ENSMUSG00000026388.16	3110009E18Rik	protein_coding	0	0	0	0	0
ENSMUSG00000026389.17	Steap3	protein_coding	5.30659	6.02225	6.49737	5.94207	0.599426
ENSMUSG00000036907.12	C1ql2	protein_coding	0	0	0	0	0
ENSMUSG00000101275.2	1700012E03Rik	lncRNA	0	0	0	0	0
ENSMUSG00000026390.8	Marco	protein_coding	0	0	0	0	0
ENSMUSG00000058665.9	En1	protein_coding	5.83322	5.69163	5.77294	5.76593	0.0710573
ENSMUSG00000099957.5	2610027F03Rik	lncRNA	0	0	0	0	0
ENSMUSG00000101386.2	Gm29346	lncRNA	0	0	0	0	0
ENSMUSG00000101922.2	Gm29345	lncRNA	0	0	0	0	0
ENSMUSG00000100761.2	Gm29344	processed_pseudogene	0	0	0	0	0
ENSMUSG00000099336.2	Gm29348	lncRNA	0	0	0	0	0
ENSMUSG00000100979.2	Gm29347	lncRNA	0	0	0	0	0
ENSMUSG00000102360.2	Gm37043	TEC	0	0	0	0	0
ENSMUSG00000097881.8	Celrr	lncRNA	0	0	0	0	0
ENSMUSG00000101700.2	Gm29359	lncRNA	0	0	0	0	0
ENSMUSG00000104332.2	Gm38283	TEC	0	0	0	0	0
ENSMUSG00000003721.15	Insig2	protein_coding	3.00959	0	0	1.0032	1.73759
ENSMUSG00000104253.2	Gm37174	TEC	0	0	0	0	0
ENSMUSG00000101791.2	2210011K15Rik	lncRNA	0	0	0	0	0
ENSMUSG00000026339.19	Ccdc93	protein_coding	4.34079	4.20401	4.58953	4.37811	0.195454
ENSMUSG00000085857.2	Gm15392	lncRNA	0	0	0	0	0
ENSMUSG00000083582.2	Gm15393	processed_pseudogene	0	0	0	0	0
ENSMUSG00000050534.9	Htr5b	protein_coding	0	0	0	0	0
ENSMUSG00000081130.2	Gm8217	processed_pseudogene	0	0	5.28039	1.76013	3.04863
ENSMUSG00000001674.12	Ddx18	protein_coding	5.91154	7.50597	6.54201	6.65317	0.803004
ENSMUSG00000102006.2	Gm28591	processed_pseudogene	0	0	0	0	0
ENSMUSG00000102488.2	Gm37920	TEC	0	0	0	0	0
ENSMUSG00000083584.2	Gm15394	processed_pseudogene	0	0	0	0	0
ENSMUSG00000100913.2	Gm8392	processed_pseudogene	0	0	0	0	0
ENSMUSG00002076253.1	ENSMUSG00002076253	miRNA	0	0	0	0	0
ENSMUSG00000099960.2	Gm28590	lncRNA	0	0	0	0	0
ENSMUSG00000089274.3	Gm24547	snRNA	0	0	0	0	0
ENSMUSG00000103263.2	Gm36982	TEC	0	0	0	0	0
ENSMUSG00000089190.3	Gm25771	snoRNA	0	0	0	0	0
ENSMUSG00000099451.2	Gm29192	processed_pseudogene	0	0	0	0	0
ENSMUSG00000104180.2	Gm37970	TEC	3.92062	0	0	1.30687	2.26357
ENSMUSG00000100762.2	Gm8403	processed_pseudogene	5.27593	0	3.86441	3.04678	2.73135
ENSMUSG00000100405.2	Gm28911	processed_pseudogene	0	0	0	0	0
ENSMUSG00000100525.2	Gm20058	processed_pseudogene	0	0	0	0	0
ENSMUSG00000101495.2	Gm28912	processed_pseudogene	0	0	0	0	0
[truncated: 53,360 more rows]
